# Supplementary material for: Reading LINEs within the cocaine addicted brain
Source: Brain Behav. 2017 Apr 6;7(5):e00678. doi: 10.1002/brb3.678 (PMC5434184; doi:10.1002/brb3.678)
Supplement: Supplementary file 3 [file BRB3-7-e00678-s003.xlsx]

## Sheet: Subject Demographics
Supplementary Table S1: Subject characteristics
Sample	Race	Gender	Age	PMI	Cause of Death	DSM-IV	Cocaine (Brain) [mg/kg]	Benzoylecgonine (Brain) [mg/kg]
CTRL 1	H/C	male	41	12	Atherosclerotic Heart Disease
CTRL 2	H/C	male	35	15.5	Arteriosclerotic Cardiovascular Disease
CTRL 3	AA	male	30	25.3	Gun Shot Wounds
CTRL 4	C	male	31	22	Drowning
CTRL 5	AA	male	46	16	Gunshot Wound to Chest
CTRL 6	C	female	34	14.5	Atherosclerotic Heart Disease
CTRL 7	AA	female	42	17.5	Cardiac Sudden Death
CTRL 8	H/C	male	36	22	Atherosclerotic Cardiovascular Disease
CTRL 9	AA	male	48	13	Gunshot Wound to Abdomen and Chest
CTRL 10	H/C	male	28	11	Motor Vehicle Accident; Blunt Trauma
CTRL 11	AA	male	39	24	Idiopathic Cardiac Conduction System Disease
CTRL 12	H/C	male	35	24	Blunt Force Trauma
CTRL 13	AA	male	39	11	Status Asthmaticus
CTRL 14	AA	male	31	18	Cardiogenic Shock
CTRL 15	C	male	31	26.5	Accidental Death; Cranial Trauma
CTRL 16	C	male	29	18	Electrocution
CTRL 17	H/C	male	32	18	Motor Vehicle Accident
CTRL 18	AA	male	42	14	Multiple Gunshot Wounds
CTRL 19	H/C	female	21	13	Status Asthmaticus
CTRL 20	H/C	male	41	18.3	Myocardial Infarction
CTRL 21	H/C	male	24	15.5	Occlusive Coronary Artery Disease
CTRL 22	H/C	male	41	22	Mitral Valve Prolapse
CTRL 23	AA	male	51	15	Hypertensive Cardiac Hypertrophy
CTRL 24	AA	male	23	11	Multiple Gunshot Wounds
CTRL 25	H/C	male	34	20	Cardiorespiratory Arrest
CTRL 26	H/C	female	42	16.5	Complications of Mxyoid Heart Disease
CTRL 27	AA	male	26	13.25	Motor Vehicle Accident; Multiple Blunt Trauma Injuries
CTRL 28	C	male	27	19.12	Motor Vehicle Accident
CTRL 29	H/C	female	35	15.5	Motor Vehicle Accident
CTRL 30	AA	male	39	12	Ventricular Arrhythmia
COC1	H/C	male	44	30	Cocaine Intoxication	Cocaine Dependence	0.4	0.11
COC2	C	female	36	14.5	Cocaine Toxicity; Coronary Artery Thrombosis	Cocaine Dependence	0.86	0.55
COC3	AA	male	23	15.45	Cocaine Toxicity	Cocaine Abuse	0.37	13.64
COC4	C	male	32	22	Cocaine Toxicity	Cocaine Dependence	0.58	0.11
COC5	AA	female	45	11	Cocaine Toxicity	Cocaine Dependence	0.14	0.1
COC6	AA	male	41	28	Cocaine Toxicity	Cocaine Abuse	4.43	16.7045
COC7	AA	male	41	18.5	Cocaine Toxicity	Cocaine Dependence	0.836	1.8416
COC8	AA	male	48	8	Cocaine Toxicity	Cocaine Dependence	0.1258	0.7223
COC9	H/C	male	21	23	Cocaine Toxicity	Cocaine Dependence	0.479	13.7343
COC10	C	female	27	32	Cocaine Toxicity	Cocaine Dependence	2.59	16.26
COC11	AA	male	49	19	Hypertensive Heart Disease; Chronic Cocaine Abuse	Cocaine Dependence	0.5965	0.02
COC12	AA	male	25	23	Cocaine Toxicity	Cocaine Dependence	1.8	0.05
COC13	AA	male	27	20	Cocaine Intoxication	Cocaine Dependence	2.7	10.5
COC14	AA	male	50	15	Cocaine Toxicity	Cocaine Dependence	0.37	0.54
COC15	AA	male	41	20	Cocaine Abuse; Recent Occlusive Coronary Artery Thrombosis	Cocaine Abuse	0.4	3.51
COC16	H/C	male	39	12	Cocaine Toxicity	Cocaine Dependence	2.6	13.22
COC17	AA	male	39	8.75	Cocaine Toxicity	Cocaine Dependence	0.252	0.662
COC18	AA	male	38	20	Cocaine Toxicity	Cocaine Dependence	5.77049	3.32787
COC19	H/C	female	42	19	Cocaine Toxicity	Cocaine Dependence Ethanol Abuse	1.721	15.25
COC20	C	male	29	24	Cocaine Intoxication	Cocaine Dependence	3.52	4
COC21	AA	male	23	12	Cocaine Toxicity	Cocaine Dependence	0.8135	8.3259
COC22	H/C	male	38	14	Cocaine Intoxication	Cocaine Dependence	3.7	20
COC23	C	male	36	13	Cocaine Abuse; Atherosclerotic Cardidovascular Disease	Cocaine Abuse	0.276	0.136
COC24	AA	male	32	18	Acute Myocardial Infarction; Cocaine Abuse	Cocaine Dependence	0.89	1.11
COC25	H/C	male	41	12	Cocaine Toxicity	Cocaine Dependence	2.8	22.8
COC26	AA	male	35	6.5	Cocaine Toxicity	Cocaine Abuse	2.1	17.96
COC27	C	female	26	18.5	Cocaine Toxicity	Cocaine Abuse	0.4903	6.0652
COC28	H/C	male	40	11.5	Cocaine Toxicity	Cocaine Dependence	0.05	0.119
COC29	C	male	33	32	Cocaine Toxicity; Thrombosis Left Anterior Descending Coronary Artery	Cocaine Abuse	0.8092	0.6876
COC30	H/C	male	34	27	Cocaine Toxicity	Cocaine Dependence	5.9705	29.2208
