# Supplementary material for: Reading LINEs within the cocaine addicted brain
Source: Brain Behav. 2017 Apr 6;7(5):e00678. doi: 10.1002/brb3.678 (PMC5434184; doi:10.1002/brb3.678)
Supplement: Supplementary file 5 [file BRB3-7-e00678-s005.xlsx]

## Sheet: Present in 'Original' Analysis
chrom	pos	start	end	strand	avgcount	avguniq	avgwidth	maxcount	maxuniq	maxwidth	mapscore	mapq	refelt	inelt	nonref	ingene	inexon	Cocn_3_plus	Cocn_4_plus	Cocn_6_plus	Ctrl_1_plus	Ctrl_2_plus	Ctrl_5_plus	Cocn_3_plus	Cocn_4_plus	Cocn_6_plus	Ctrl_1_plus	Ctrl_2_plus	Ctrl_5_plus	Cocn_3_plus	Cocn_4_plus	Cocn_6_plus	Ctrl_1_plus	Ctrl_2_plus	Ctrl_5_plus	Cocn_3_plus	Cocn_4_plus	Cocn_6_plus	Ctrl_1_plus	Ctrl_2_plus	Ctrl_5_plus
chr12	82752114	82752114	82752204	plus	2	1	64	2	1	64	1	44	None	None	None	CCDC59,BR22	CCDC59.F	NO	NO	YES	NO	NO	NO	0	0	2	0	0	0	0	0	1	0	0	0	0	0	64	0	0	0
chr6	111982881	111982516	111982881	minus	4	3.5	254.5	5	4	299	0.708333	19.2	None	None	None	FYN	FYN.L	YES	NO	NO	YES	NO	NO	5	0	0	3	0	0	4	0	0	3	0	0	299	0	0	210	0	0
chr18	60794428	60794338	60794428	minus	1	1	64	1	1	64	1	28	None	None	None	BCL2	BCL2.L	YES	NO	NO	NO	NO	NO	1	0	0	0	0	0	1	0	0	0	0	0	64	0	0	0	0	0
chr17	64361350	64361350	64361442	plus	74	2	66	74	2	66	1	43.973	None	None	None	PRKCA	None	NO	NO	YES	NO	NO	NO	0	0	74	0	0	0	0	0	2	0	0	0	0	0	66	0	0	0
chr2	29986662	29986662	29986752	plus	26	1	64	26	1	64	1	44	None	None	None	ALK	None	NO	NO	YES	NO	NO	NO	0	0	26	0	0	0	0	0	1	0	0	0	0	0	64	0	0	0
chr21	38869786	38869786	38869879	plus	81	2	67	81	2	67	1	43.9383	None	None	None	DYRK1A	None	NO	NO	YES	NO	NO	NO	0	0	81	0	0	0	0	0	2	0	0	0	0	0	67	0	0	0
chr18	4095920	4095828	4095920	minus	32	2	66	32	2	66	1	44	None	MamGypLTR2b	None	BC040718,DLGAP1	None	NO	NO	YES	NO	NO	NO	0	0	32	0	0	0	0	0	2	0	0	0	0	0	66	0	0	0
chr8	110635043	110634811	110635043	minus	2273	24	206	2273	24	206	1	41.5121	None	None	None	SYBU	None	NO	NO	YES	NO	NO	NO	0	0	2273	0	0	0	0	0	24	0	0	0	0	0	206	0	0	0
chr4	106130373	106130271	106130373	minus	9609	8	76	9609	8	76	1	43.883	None	None	None	TET2	None	NO	YES	NO	NO	NO	NO	0	9609	0	0	0	0	0	8	0	0	0	0	0	76	0	0	0	0
chr2	220115000	220115000	220115500	plus	92	31	382	107	35	431	0.707244	29.1632	None	None	None	TUBA4A,STK16,MPSK1	MPSK1.L,STK16.L,TUBA4A.L	YES	NO	NO	YES	NO	NO	77	0	0	107	0	0	27	0	0	35	0	0	431	0	0	333	0	0
chr8	48500509	48500137	48500509	minus	941.5	3.5	88.5	1882	6	113	0.558447	25.3735	None	L1MDa,AluSx3	None	KIAA0146	None	YES	NO	YES	NO	NO	NO	1	0	1882	0	0	0	1	0	6	0	0	0	64	0	113	0	0	0
chr7	70798020	70797926	70798020	minus	718	4	68	718	4	68	1	33.4109	None	L1MB7,AluSz	None	WBSCR17	None	NO	YES	NO	NO	NO	NO	0	718	0	0	0	0	0	4	0	0	0	0	0	68	0	0	0	0
chr11	33374840	33374840	33374930	plus	1	1	64	1	1	64	1	44	None	None	None	HIPK3	HIPK3.L	YES	NO	NO	NO	NO	NO	1	0	0	0	0	0	1	0	0	0	0	0	64	0	0	0	0	0
chr11	65623404	65623404	65623535	plus	1.5	1.5	84.5	2	2	105	0.791667	38.75	None	None	None	CFL1	CFL1.L,CFL1.2	YES	NO	NO	YES	NO	NO	1	0	0	2	0	0	1	0	0	2	0	0	64	0	0	105	0	0
chr1	156821906	156821807	156821906	minus	2	2	73	2	2	73	1	44	None	None	None	NTRK1,INSRR	INSRR.19,INSRR.1	NO	YES	NO	NO	NO	NO	0	2	0	0	0	0	0	2	0	0	0	0	0	73	0	0	0	0
chr7	116339298	116339298	116339730	plus	3	3	406	3	3	406	1	44	None	None	None	MET	MET.L,MET.F,MET.1	NO	YES	NO	NO	NO	NO	0	3	0	0	0	0	0	3	0	0	0	0	0	406	0	0	0	0
chr5	14167363	14167272	14167363	minus	87	2	65	87	2	65	1	42	None	None	None	tgat,TRIO	None	NO	NO	YES	NO	NO	NO	0	0	87	0	0	0	0	0	2	0	0	0	0	0	65	0	0	0
chr17	46973068	46973068	46973179	plus	2	2	85	2	2	85	0.75	15.75	None	None	None	ATP5G1	ATP5G1.L	YES	NO	NO	NO	NO	NO	2	0	0	0	0	0	2	0	0	0	0	0	85	0	0	0	0	0
chr11	88734995	88734995	88735085	plus	1	1	64	1	1	64	0.75	11	None	None	None	GRM5	None	NO	YES	NO	NO	NO	NO	0	1	0	0	0	0	0	1	0	0	0	0	0	64	0	0	0	0
chr6	4061606	4061606	4062017	plus	2.5	2.5	224.5	4	4	385	0.801282	28.1429	None	None	None	PRPF4B,C6orf146	PRPF4B.L,PRPF4B.14	YES	NO	NO	YES	NO	NO	1	0	0	4	0	0	1	0	0	4	0	0	64	0	0	385	0	0
chr3	178947585	178947585	178947772	plus	3	3	161	3	3	161	1	42.6667	None	None	None	PIK3CA	None	NO	YES	NO	NO	NO	NO	0	3	0	0	0	0	0	3	0	0	0	0	0	161	0	0	0	0
chr8	141948117	141948117	141948271	plus	63.5	3	84.5	122	5	105	1	44	None	None	None	DKFZp666O0110,PTK2	None	NO	NO	YES	NO	NO	YES	0	0	122	0	0	5	0	0	5	0	0	1	0	0	105	0	0	64
chr11	108182588	108182498	108182588	minus	1	1	64	1	1	64	1	44	None	None	None	ATM,C11orf65	None	NO	YES	NO	NO	NO	NO	0	1	0	0	0	0	0	1	0	0	0	0	0	64	0	0	0	0
chr7	45737419	45737241	45737419	minus	273.5	2	65.5	546	3	67	0.730636	39.9148	None	None,AluSp	None	ADCY1	None	NO	YES	YES	NO	NO	NO	0	546	1	0	0	0	0	3	1	0	0	0	0	67	64	0	0	0
chr4	37947162	37947162	37947345	plus	9603.8	5.8	98.2	45450	15	154	1	43.7212	None	None,AluSx	None	TBC1D1	None	YES	YES	YES	YES	NO	YES	1482	45450	28	1057	0	2	5	15	3	5	0	1	68	154	137	68	0	64
chr1	57547297	57546956	57547297	minus	1149.5	12.5	340	1777	14	341	1	43.9465	None	MLT1K	None	DAB1	None	NO	NO	YES	NO	NO	YES	522	0	0	1777	0	0	11	0	0	14	0	0	339	0	0	341	0	0
chr15	64432405	64432264	64432405	minus	387	2.8	75.4	1621	6	115	0.5	11.138	None	L1MC4	None	SNX1	SNX1.L	YES	YES	YES	YES	NO	YES	3	73	1621	55	0	183	1	3	6	1	0	3	64	67	115	64	0	67
chr13	70521001	70520747	70521001	minus	250.667	3	90.3333	698	5	137	0.922222	37.3388	None	AluJr	None	KLHL1	None	YES	YES	NO	NO	NO	YES	4	50	0	0	0	698	1	3	0	0	0	5	64	137	0	0	0	70
chr3	178945096	178945096	178945403	plus	3	3	281	3	3	281	1	44	None	None	None	PIK3CA	None	NO	YES	NO	NO	NO	NO	0	3	0	0	0	0	0	3	0	0	0	0	0	281	0	0	0	0
chr3	178918908	178918908	178919259	plus	2	2	325	2	2	325	1	42	None	None	None	PIK3CA	PIK3CA.3	NO	YES	NO	NO	NO	NO	0	2	0	0	0	0	0	2	0	0	0	0	0	325	0	0	0	0
chr3	178881507	178881045	178881507	minus	3	3	436	3	3	436	1	42.4	None	FLAM_C	None	PIK3CA	None	NO	YES	NO	NO	NO	NO	0	3	0	0	0	0	0	3	0	0	0	0	0	436	0	0	0	0
chr8	141977182	141977026	141977182	minus	181.5	5	109	311	5	130	1	43.9968	None	MIRb	None	DKFZp666O0110,PTK2	None	NO	NO	YES	NO	NO	YES	0	0	52	0	0	311	0	0	5	0	0	5	0	0	130	0	0	88
chr10	89705477	89705477	89705829	plus	240.333	11.3333	105	382	17	168	0.75463	26.2513	None	None	None	PTEN	None	YES	YES	NO	YES	NO	NO	338	1	0	382	0	0	16	1	0	17	0	0	83	64	0	168	0	0
chr4	170435752	170435285	170435752	minus	707.6	6	262.4	1236	7	438	0.756111	43.3607	None	L1MD2,L1MD2,AluY	None	NEK1	None	YES	NO	YES	YES	YES	YES	1236	0	137	879	992	294	6	0	4	7	7	6	70	0	231	326	247	438
chr4	107094748	107094566	107094748	minus	1559	4	110	3116	7	156	1	43.9892	None	None	None	TBCK	None	NO	YES	NO	NO	YES	NO	0	2	0	0	3116	0	0	1	0	0	7	0	0	64	0	0	156	0
chr7	128766708	128766708	128766874	plus	2	2	140	2	2	140	0.833333	31	None	None	None	MAP2K2	MAP2K2.O	NO	YES	NO	NO	NO	NO	0	2	0	0	0	0	0	2	0	0	0	0	0	140	0	0	0	0
chr15	66783737	66783737	66783881	plus	7.5	4.5	111	8	6	118	0.833333	30.7917	None	None	None	MAP2K1,SNAPC5	MAP2K1.L	YES	NO	NO	YES	NO	NO	7	0	0	8	0	0	6	0	0	3	0	0	118	0	0	104	0	0
chr1	243663187	243663054	243663187	minus	3	3	107	3	3	107	1	37.5	None	None	None	AKT3,SDCCAG8,NY-CO-8	NY-CO-8.L,AKT3.L,SDCCAG8.L,AKT3.1	YES	NO	NO	NO	NO	NO	3	0	0	0	0	0	3	0	0	0	0	0	107	0	0	0	0	0
chr4	123814028	123814028	123814172	plus	1.5	1.5	117	2	2	144	1	22.5	None	None	None	FGF2,NUDT6	FGF2.L,NUDT6.L	YES	NO	NO	YES	NO	NO	0	2	0	0	1	0	0	2	0	0	1	0	0	144	0	0	90	0
chr14	105241462	105241176	105241462	minus	2	2	260	2	2	260	1	44	None	None	None	AKT1	AKT1.7,AKT1.8	NO	YES	NO	NO	NO	NO	0	2	0	0	0	0	0	2	0	0	0	0	0	260	0	0	0	0
chr1	162627188	162627098	162627188	minus	11	1	64	11	1	64	1	44	None	None	None	DDR2	None	NO	NO	YES	NO	NO	NO	0	0	11	0	0	0	0	0	1	0	0	0	0	0	64	0	0	0
chr1	241487999	241487909	241487999	minus	1	1	64	1	1	64	1	44	None	None	None	RGS7	None	NO	NO	YES	NO	NO	NO	0	0	1	0	0	0	0	0	1	0	0	0	0	0	64	0	0	0
chr2	54814575	54814485	54814575	minus	2	1	64	2	1	64	1	44	None	None	None	SPTBN1	None	NO	NO	YES	NO	NO	NO	0	0	2	0	0	0	0	0	1	0	0	0	0	0	64	0	0	0
chr16	77234711	77234711	77234801	plus	2	1	64	2	1	64	1	44	None	None	None	SYCE1L	None	NO	NO	YES	NO	NO	NO	0	0	2	0	0	0	0	0	1	0	0	0	0	0	64	0	0	0
chr1	7839907	7839907	7839997	plus	1	1	64	1	1	64	1	44	None	None	None	VAMP3	VAMP3.L	YES	NO	NO	NO	NO	NO	1	0	0	0	0	0	1	0	0	0	0	0	64	0	0	0	0	0
chr1	169079615	169079615	169079705	plus	1	1	64	1	1	64	1	44	None	None	None	ATP1B1	None	YES	NO	NO	NO	NO	NO	1	0	0	0	0	0	1	0	0	0	0	0	64	0	0	0	0	0
chr6	16493658	16493568	16493658	minus	2	1	64	2	1	64	1	44	None	None	None	ATXN1	None	YES	NO	NO	NO	NO	NO	2	0	0	0	0	0	1	0	0	0	0	0	64	0	0	0	0	0
chr6	36046361	36046361	36046451	plus	1	1	64	1	1	64	1	44	None	None	None	MAPK14	None	YES	NO	NO	NO	NO	NO	1	0	0	0	0	0	1	0	0	0	0	0	64	0	0	0	0	0
chr1	11090429	11090429	11090594	plus	6	5	139	6	5	139	1	42.3333	None	None	None	MASP2	None	YES	NO	NO	NO	NO	NO	6	0	0	0	0	0	5	0	0	0	0	0	139	0	0	0	0	0
chr4	76570391	76570391	76570794	plus	10	9	377	10	9	377	1	41.2143	None	None	None	G3BP2	G3BP2.L	YES	NO	NO	NO	NO	NO	10	0	0	0	0	0	9	0	0	0	0	0	377	0	0	0	0	0
chr5	133726471	133726200	133726471	minus	5	5	245	5	5	245	1	41.6667	None	None	None	UBE2B	UBE2B.L	YES	NO	NO	NO	NO	NO	5	0	0	0	0	0	5	0	0	0	0	0	245	0	0	0	0	0
chr5	142657578	142657578	142657787	plus	4	4	183	4	4	183	1	35.1429	None	None	None	NR3C1	NR3C1.L	YES	NO	NO	NO	NO	NO	4	0	0	0	0	0	4	0	0	0	0	0	183	0	0	0	0	0
chr9	123943736	123943586	123943736	minus	8	6	124	8	6	124	1	43.3333	None	None	None	RAB14	RAB14.L	YES	NO	NO	NO	NO	NO	8	0	0	0	0	0	6	0	0	0	0	0	124	0	0	0	0	0
chr11	85668898	85668735	85668898	minus	3	3	137	3	3	137	1	41.6	None	None	None	PICALM	PICALM.L,PICALM	YES	NO	NO	NO	NO	NO	3	0	0	0	0	0	3	0	0	0	0	0	137	0	0	0	0	0
chr16	67673112	67672854	67673112	minus	9	8	232	9	8	232	1	41.9333	None	None	None	CTCF	CTCF.L	YES	NO	NO	NO	NO	NO	9	0	0	0	0	0	8	0	0	0	0	0	232	0	0	0	0	0
chr18	9954568	9954568	9954831	plus	12	10	237	12	10	237	1	42.3043	None	None	None	VAPA	VAPA.L	YES	NO	NO	NO	NO	NO	12	0	0	0	0	0	10	0	0	0	0	0	237	0	0	0	0	0
chr1	120516726	120516633	120516726	minus	127	3	67	127	3	67	1	43.9843	None	None	None	NOTCH2	None	NO	NO	YES	NO	NO	NO	0	0	127	0	0	0	0	0	3	0	0	0	0	0	67	0	0	0
chr2	209492195	209492195	209492506	plus	5	4	285	5	4	285	1	42.6	None	L2c	None	PTHR2	None	NO	NO	YES	NO	NO	NO	0	0	5	0	0	0	0	0	4	0	0	0	0	0	285	0	0	0
chr3	115386095	115386095	115386205	plus	7	3	84	7	3	84	1	41.2857	None	L2a	None	GAP43	None	NO	NO	YES	NO	NO	NO	0	0	7	0	0	0	0	0	3	0	0	0	0	0	84	0	0	0
chr4	38013322	38013322	38013415	plus	78	3	67	78	3	67	1	43.8205	None	None	None	TBC1D1	None	NO	NO	YES	NO	NO	NO	0	0	78	0	0	0	0	0	3	0	0	0	0	0	67	0	0	0
chr7	93346857	93346857	93347093	plus	33	4	210	33	4	210	1	39.8182	None	HAL1-3A_ME	None	GNG1	None	NO	NO	YES	NO	NO	NO	0	0	33	0	0	0	0	0	4	0	0	0	0	0	210	0	0	0
chr9	32457512	32457512	32457836	plus	11	5	298	11	5	298	1	41.3636	None	None	None	DDX58	None	NO	NO	YES	NO	NO	NO	0	0	11	0	0	0	0	0	5	0	0	0	0	0	298	0	0	0
chr20	15770302	15770302	15770566	plus	87	7	238	87	7	238	1	40.4253	None	None	None	MACROD2	None	NO	NO	YES	NO	NO	NO	0	0	87	0	0	0	0	0	7	0	0	0	0	0	238	0	0	0
chrX	85434476	85434383	85434476	minus	42	3	67	42	3	67	1	44	None	None	None	DACH2	None	NO	NO	YES	NO	NO	NO	0	0	42	0	0	0	0	0	3	0	0	0	0	0	67	0	0	0

## Sheet: Present in 'New' Analysis
Chrom	Peak_Start	Peak_End	Sample_Count	Samples	Peak_Width	Ins_Strand	Total_Reads	Unique_Alignments	Start_Spread	End_Spread	Mean_MapQ	Mean_Matchpct	Mappability	Ref_Ins	Nonref_Ins	Consensus_Score	Consensus_Homopolymer_Frac	Consensus_Seq	Gene_Symbol
12	82752088	82752173	1	Cocn6.fastq|2	85	+	2	1	0	0	44	1	1	NA	NA	1	0.458824	AAACCCCTTCACCACGCGCCTCAATACCACCAGGCCGCCACTTCGCGGACCGCCTCACCGGCGCCATTGCAGCCGACTAACTGCG	12|82746082|82752199|CCDC59,12|82746082|82752584|BR22
6	111982516	111982881	0	NA	NA	-	0	0	0	0	NA	NA	NA	NA	NA	NA	NA	NA	6|111982484|112194627|FYN
18	60794338	60794428	0	NA	NA	-	0	0	0	0	NA	NA	NA	NA	NA	NA	NA	NA	18|60790578|60986657|BCL2
17	64361324	64361409	1	Cocn6.fastq|70	85	+	70	6	15	1	44	0.998283	1	NA	NA	0.988528	0.344828	TCTGGAAAGTCCCGAAATTCAGTGTTCTGTTGGATTTCTGGCATCTATTGAGCAAGACAGTTGGGATAATGAGTCTTGGTATTAAGT	17|64298925|64771238|PRKCA,17|64298925|64806862|PRKCA
2	29986662	29986752	0	NA	NA	+	0	0	0	0	NA	NA	NA	NA	NA	NA	NA	NA	2|29415639|30144477|ALK
21	38869786	38869879	0	NA	NA	+	0	0	0	0	NA	NA	NA	NA	NA	NA	NA	NA	21|38861086|38887679|DYRK1A
18	4095833	4095918	1	Cocn6.fastq|30	85	-	30	1	0	0	44	0.998431	1	NA	NA	0.986555	0.329412	ATCAGATTTCTCCACCCCGAGAACATAAGTGCCTCCTTAGAAAGAAGGAGGGGTAGGCGGAATCTTCGAAGTGATTTAATTTAAA	18|3983115|4248697|BC040718,18|3502142|4455266|DLGAP1
8	110634816	110635032	1	Cocn6.fastq|2162	216	-	2162	44	176	131	42.2373	0.996654	1	NA	NA	0.953966	0.427948	TTATATCTAATCTTACCATACTAAACTACATGTGGACCAAGCACATATTAAAGAGATTTATTTATTAAACCTGCTTCAGTTAAACTATGGGAATGTGCCTTCTGTTTTCTTCTGCTACCTGACTGCTGAATTTTCCTGTACAATCTATAGATTTATATATTTTTAGCTTTTATAAGTTATGTTAATATAAAGAAATTATCAATGACAAAGATTTCTTTTTCTTTTTTTT	8|110586404|110657051|SYBU,8|110586404|110704020|SYBU,8|110586404|110693234|SYBU,8|110586404|110655419|SYBU,8|110586404|110661132|SYBU,8|110586404|110657822|SYBU
4	106130278	106130368	1	Cocn4.fastq|8754	90	-	8754	54	8	37	43.9478	0.997063	1	NA	NA	0.965996	0.354839	CAAAACTGAATACACTGGTATAAATGTCTGCGTGAAAATTTTTTTATCCATTCACTTTTGGTGTGTATTCCAGCTGTGAGATATTCAAGGAGC	4|106067841|106200960|TET2,4|106067031|106163928|TET2,4|106067841|106163919|TET2
2	220115000	220115500	0	NA	NA	+	0	0	0	0	NA	NA	NA	NA	NA	NA	NA	NA	2|220110191|220115059|STK16
8	48500375	48500493	1	Cocn6.fastq|1894	118	-	1894	15	77	35	37.5301	0.997423	1	NA	NA	0.960137	0.539007	AGTCAGTTGGGCTTATTTGTGTAGTATATTTCTGGGTTCTTCTGTTTCATTGATCTATGTGTCTATCCCTTCAATAACACCATATAATATTGGTTATTATAGTTATAAAATAAGTTTTTTTTTTTTTTTTTTTTTTTTTTA	8|48352884|48648475|KIAA0146,8|48206455|48625749|KIAA0146,8|48173541|48648475|KIAA0146,8|48173541|48511758|KIAA0146,8|48173541|48625749|KIAA0146,8|48173541|48508568|KIAA0146,8|48189518|48648475|KIAA0146
7	70797931	70798017	1	Cocn4.fastq|666	86	-	666	12	1	31	39.6817	0.997348	1	NA	NA	0.987618	0.280899	CCAAATTGCTGGGATTACAGGCGTGAGCCATGGCCCCCAGCCATACTGAGATATACAGCTCATATCACTCATCTATTTAAAAGCGTGGG	7|70765727|71178584|WBSCR17,7|70597788|71178584|WBSCR17
11	33374814	33374899	1	Cocn3.fastq|1	85	+	1	1	0	0	44	1	1	NA	NA	1	0.4	ACTCTACTTCCATACCCATCATCAGCCACCCTCAGTAGTGCTGCACCAGTGGCCCACCTGTTAGCCTCTCCGTGTACCTCAAGAC	11|33279876|33375939|HIPK3,11|33279167|33375939|HIPK3
11	65623404	65623535	0	NA	NA	+	0	0	0	0	NA	NA	NA	NA	NA	NA	NA	NA	11|65622285|65626101|CFL1
1	156821813	156821906	1	Cocn4.fastq|2	93	-	2	2	8	15	42	1	1	NA	NA	1	0.382979	AATACTGGTAGGTGCCTGGCGGGCAGGCCCACAGGCAGGCACCCTGGAAGTAGAGGTGGCGGCAAGCTACACAGGCACGAGGGTCTTCTGGCTG	1|156785541|156851642|NTRK1,1|156810664|156828712|INSRR,1|156820793|156828712|INSRR
7	116339272	116339699	1	Cocn4.fastq|3	427	+	3	3	342	342	44	1	1	NA	NA	0.491453	0.317647	CTTCACCGCGGAAACACCCATCCAGAATGTCATTCTACATGAGCATCACATTTTCCTTGGTGCCACTAACTACATTTATGTTTTA	7|116312458|116371988|MET,7|116339124|116397886|MET,7|116339124|116381169|MET,7|116339124|116403322|MET,7|116312458|116340338|MET,7|116339124|116403373|MET,7|116339124|116395578|MET,7|116312458|116409963|MET,7|116312458|116438440|MET,7|116339124|116399652|MET,7|116339124|116397623|MET,7|116339124|116380166|MET,7|116339124|116364901|MET
5	14167277	14167363	1	Cocn6.fastq|86	86	-	86	5	1	18	44	0.998292	1	NA	NA	0.987147	0.372093	TTCTATTATGTGTTAATGAGTTGATTTCTGTTTCCTAATGATTAGGCTGTGGAACAGTAACTCTGGGGGGAAGATGGCATTGGTAA	5|14143828|14509458|tgat,5|14143828|14509458|TRIO
17	46973089	46973143	2	Ctrl1.fastq|5,Cocn3.fastq|4	54	+	9	3	3	0	4.33333	0.98116	0.944444	NA	NA	0.994118	0.369565	ACTCTTCTGTTTGATGGTCGCCTTCCTCATCCTCTTCGCCATGTGAGGCTCCCTGGGGTCACCCAGCCGTCCCTGCTGCTTTGACTCCATGC	17|46970147|46973232|ATP5G1
11	88735009	88735103	2	Cocn6.fastq|388,Ctrl5.fastq|70	94	+	458	6	12	9	6.98253	0.988334	0.5	NA	NA	0.989452	0.446809	CACATTAATCATAATTATGTCAACAAAAACAAAGTACATATATTTTAAACAGACTGTCATTTTTAAAACAAAAATACTAAATCTTATTTGTTCT	11|88717870|88799113|GRM5,11|88237743|88781240|GRM5,11|88237743|88796816|GRM5
6	4061901	4061983	1	Ctrl1.fastq|1	82	+	1	1	0	0	18	1	0.76506	NA	NA	1	0.447059	ACTCTTGAACAAAGCAGCTGCTTTTTAAAAGCGGTAATTGCTTCTTTACCTTTTATTTCTTTTGTAAATGAAGCTTTTCTTTTAA	6|4050694|4087578|C6orf146,6|4037630|4065217|PRPF4B,6|4021568|4065217|PRPF4B
3	178947559	178947741	1	Cocn4.fastq|3	182	+	3	3	97	97	44	0.996078	1	NA	NA	0.986301	0.340206	TGCTAAGTATTTTTTCACATGAAGAATTATGCTTTGGTCAGGGAACATCTGGAAATTTCCTTAGAAACCCATGAAAACTTCACAATCTCAAAATCTT	3|178866310|178952497|PIK3CA
8	141948129	141948240	2	Cocn6.fastq|29,Ctrl5.fastq|5	111	+	34	3	26	26	44	0.99827	1	NA	NA	0.989305	0.369369	TCTAACAGTTATCTAAGAAGACAACACAACCTCCTCTTCACATCTAACACAATTCACAGTACAAAATCGAGAGTATCTTTGTCTCCCCTCATGCAAAGAGAGACGATGCAA	8|141668480|142011412|DKFZp666O0110,8|141668480|142011412|PTK2
11	108182503	108182588	1	Cocn4.fastq|1	85	-	1	1	0	0	44	1	1	NA	NA	1	0.4	TTATTTTATGTACTAGATTATTACTGTTATAGACACCACAGCTGTCATGGTTTTAGAATTGAAGTTACTTACAGAACTGAATGTT	11|108157904|108239826|ATM,11|108175401|108186638|ATM,11|108093558|108239826|ATM,11|108167700|108204695|ATM,11|108179245|108338258|C11orf65
7	45737246	45737419	2	Cocn6.fastq|1,Cocn4.fastq|515	173	-	516	17	88	123	37.7907	0.997738	1	NA	NA	0.985402	0.306818	CTAAAGTGCTGGGATTACAGGCGTAAGCCACTGCGCCCAGCCCTCTTTACCTTTTAAAATGGCATCCCCATCTTGCTTCCTGTCTGGT	7|45614124|45762714|ADCY1
4	37947133	37947305	6	Ctrl2.fastq|2,Ctrl5.fastq|2,Ctrl1.fastq|1021,Cocn4.fastq|41162,Cocn3.fastq|1450,Cocn6.fastq|28	172	+	43665	91	113	133	43.9812	0.99696	0.99031	NA	NA	0.988634	0.530435	AAAAAAAAAAAAAAAAAAAAAAAAAAAAAAAAAAAAAAAAAATAAACCATGTTTAGAACTTGGATGATGTTGTATGCTTCTTCTTTGCCAAACAACTGTCTGCAGTATTCATACT	4|37903623|38140794|TBC1D1,4|37892719|38140794|TBC1D1
1	57546961	57547282	2	Cocn6.fastq|1716,Ctrl5.fastq|513	321	-	2229	44	251	256	43.9489	0.998049	1	NA	1|57547239|57547283|L1|NA|NA|JT2014	0.952434	0.329897	TGGGTCTTTTCCCTGGCAACTGAGTTTAAGGTTCTCAATCTAATGACTACATAATTTAGTGTTCAAGCACCAATAGTAGTTTCCTCAGATGAAAGGG	1|57463578|57773037|DAB1,1|57463578|57756838|DAB1,1|57476352|57888872|DAB1,1|57463578|58716211|DAB1,1|57463578|59012446|DAB1
15	64432005	64432569	6	Ctrl2.fastq|96,Ctrl5.fastq|14366,Ctrl1.fastq|953,Cocn4.fastq|3115,Cocn3.fastq|282,Cocn6.fastq|19544	564	-	38356	176	482	480	1.4678	0.997474	0.543363	NA	15|64431787|64433004|L1|NA|NA|AK2014,SS2012	0.315	0.423529	GCAGATTCCTCAACTTTCTTTTGTCTTTCATTACCATGACATTTTTGAAGAATACAGGCTATTTTGTCGAATGTTCCTCAGTTTG	15|64388176|64432074|SNX1,15|64388176|64436433|SNX1
13	70520910	70520998	1	Ctrl5.fastq|659	88	-	659	13	4	36	39.9363	0.997864	1	NA	13|70520919|70521255|L1|NA|6001|AE2011,RS2013	0.987477	0.340909	TTGTGATTTACAGGCATGAGCTACCATGCCTGGCCAATAATTTTTCTGAATGTTTGCAATATATAAAACATGATTATAGTCATGACAA	13|70274724|70682625|KLHL1
3	178945070	178945372	1	Cocn4.fastq|3	302	+	3	3	217	217	44	1	1	NA	NA	0.75	0.388235	ATCGGGTTTATTTTAACCCTGCTTCTTTTTTTTAATAACAAGACTTAGAAGACAATTAAATTCTGTAAACTGTGAGCATGTTCAA	3|178866310|178952497|PIK3CA
3	178918753	178919228	1	Cocn4.fastq|3	475	+	3	3	390	440	30	1	1	NA	NA	0.696429	0.455882	CATCATGAATCACTATTCATAGGGGCAGTACCCATTTTAATCATCTTCATTGTTTTGTTTTGTTTTTG	3|178866310|178952497|PIK3CA
3	178881050	178881507	1	Cocn4.fastq|3	457	-	3	3	372	372	39.6667	1	1	NA	NA	0.639474	0.4	TAGTGTCATTTTAAAAAGACATTTATGTGAATGGGGAAATACTTTCCAAAGCTTCAAGAATTGTAAGTACTCAAAAGGAGGAACA	3|178866310|178952497|PIK3CA
8	141977031	141977182	2	Cocn6.fastq|51,Ctrl5.fastq|301	151	-	352	11	66	66	44	0.998321	1	NA	NA	0.988658	0.331126	GTTCTCATTTCAATGCACAATCCAACTTGGCCAGCCTTCTATCATTCTTTTCTCACTACCTCCAAATAACAATCCTGATCATAACAATAGCAGCTTCATGTGTGTGGAGTGTCTATATTAGCTCATTACTCCTCACAGCCCTAACTGGTTA	8|141668480|142011412|DKFZp666O0110,8|141668480|142011412|PTK2
10	89705451	89705536	1	Cocn4.fastq|1	85	+	1	1	0	0	38	1	0.891473	NA	NA	1	0.329412	AAAGACTGTTGTCTGCTGCACAGTTCGAGGGGCCAAGGCAGACGAAATCCTGGAGAATGATCTAAAGGTGCAGGAGTGTGAGTTA	10|89623194|89728532|PTEN
4	170435257	170435748	6	Ctrl2.fastq|970,Ctrl5.fastq|277,Ctrl1.fastq|818,Cocn4.fastq|1,Cocn3.fastq|1204,Cocn6.fastq|126	491	-	3396	37	410	406	43.8416	0.997626	0.711263	NA	4|170436195|170436659|L1|+|NA|AK2014	0.818401	0.305882	TCCTGAGTAGCTGGGACTACAGGCGCCTGCCACCACGCCTGGCTAATTTTTTTGTATTATTAGTAGAGACAGGGTTTCACCATGT	4|170314420|170533778|NEK1
4	107094571	107094748	2	Ctrl2.fastq|3010,Cocn4.fastq|2	177	-	3012	33	96	123	43.9854	0.998013	1	NA	4|107094872|107095192|L1|NA|6030|AE2011,EL2012,RS2013,JT2014	0.98684	0.319149	TACTTAACACAGTTTAGTTTCCAAAGGAAAGGGTTTCAGTCCATAGATTTTGTATTTGCAGGGCTCAAATCAATTTGACACATCTGTCAGNNNC	4|106967232|107168879|TBCK,4|106967232|107237861|TBCK,4|106967232|107237423|TBCK
7	128766682	128766843	1	Cocn4.fastq|2	161	+	2	2	76	76	21	1	0.641975	NA	NA	1	0.329193	CAGAAGAAGCTGGAGGAGCTGGAACTTGACGAGCAGCAGAAGCGGCTGGAAGCCTTTCTCACCCAGAAAGCCAAGGTCGGCGAACTCAAAGACGATGACTTCGAAAGGACCTCAGAGCTGGACGCGGGCAACGGCGGGGTGGTCACCAAAGTCCAGCACAG	7|128766324|128768050|MAP2K2
15	66783737	66783881	0	NA	NA	+	0	0	0	0	NA	NA	NA	NA	NA	NA	NA	NA	15|66679211|66783882|MAP2K1
1	243663054	243663138	1	Cocn3.fastq|1	84	-	1	1	0	0	44	0.988095	1	NA	NA	1	0.364706	GCAGTTACCCAGCATGCCACAATCTGATTGCTGACCTGGATGAAACAGAGTGAAATAAATGATTTACAAAGAGATATTTACATTC	1|243651534|244006584|AKT3,1|243449573|243663393|SDCCAG8,1|243663020|244006886|AKT3,1|243419306|243663393|SDCCAG8,1|243663020|244006584|AKT3,1|243419306|243663393|NY-CO-8
4	123814028	123814172	0	NA	NA	+	0	0	0	0	NA	NA	NA	NA	NA	NA	NA	NA	4|123747863|123819390|FGF2,4|123813799|123843761|NUDT6
14	105241176	105241462	0	NA	NA	-	0	0	0	0	NA	NA	NA	NA	NA	NA	NA	NA	14|105235687|105262080|AKT1
1	162627103	162627180	1	Cocn6.fastq|10	77	-	10	1	0	0	39	0.987013	1	NA	NA	1	0.364706	CCAATTCAGGCTCATTCTCTTTCTGGGAACGATCAGACTGAGTATTTCAATCTGTTTAGAGATTTACTAAGTTTTAGGGTACATG	1|162602227|162750247|DDR2
1	241487914	241487999	1	Cocn6.fastq|1	85	-	1	1	0	0	44	1	1	NA	NA	1	0.317647	ATAAAGACCAGATTTCCTTAGAATGACCATGGCAACTTTTTACAGTCTGATCTCAGTTCCTCAATTCATCCCCTACTCATCCCTA	1|240938816|241519126|RGS7,1|240938816|241520478|RGS7
2	54814490	54814575	1	Cocn6.fastq|2	85	-	2	1	0	0	44	0.994118	1	NA	NA	0.976471	0.411765	ACTACTTTCATGAAGTCTTGAGTGTGCCTGTTACGGTAGGTGCGCTTTAAAACATTCTTTTCTACTTAGTCTGTATTCGTGTTAA	2|54684397|54856940|SPTBN1,2|54785530|54889445|SPTBN1,2|54683453|54898583|SPTBN1
16	77234711	77234801	0	NA	NA	+	0	0	0	0	NA	NA	NA	NA	NA	NA	NA	NA	16|77233349|77246976|SYCE1L
1	7839881	7839966	1	Cocn3.fastq|1	85	+	1	1	0	0	44	1	1	NA	NA	1	0.282353	GCCGGCCCCGTCCACATTTTGCACAGTGCCTTTACAGATTTACGTATGGGCTGATGAAGAGGCCTTCTTAAGTTCCAGAGTGCTA	1|7831328|7841492|VAMP3
1	169079589	169079674	1	Cocn3.fastq|1	85	+	1	1	0	0	44	0.988235	1	NA	NA	1	0.341176	AGCAGTAACCTAAGGCTCCTTTGTGCAGTCGTGCTTCTGACTCGATAACCTTACAGTTCACTTGTTCCCTGTTTCGCATTCACAT	1|169075946|169101960|ATP1B1
6	16493573	16493658	1	Cocn3.fastq|2	85	-	2	1	0	0	44	1	1	NA	NA	1	0.329412	ACTCCACGTGTCAAAATGTAAGCCAGACCTCCCAAGACCAGCTCAAATCCCACTTTTTCTACAACTCTTTTATCCTCTTATTCTA	6|16432794|16750324|ATXN1,6|16302003|16753578|ATXN1,6|16299342|16761721|ATXN1
6	36046335	36046420	1	Cocn3.fastq|1	85	+	1	1	0	0	44	1	1	NA	NA	1	0.435294	AATCTTCCCTTTGTGCTTAGGTCTTTTTCTTCTGTGAGCTTTAGATAAACAACCTAGTGTTTAAACTTTTTAATAAGGGATTCAT	6|35995453|36070535|MAPK14,6|35995453|36065831|MAPK14,6|35995583|36079013|MAPK14,6|35995453|36079013|MAPK14
1	11090478	11090563	1	Cocn3.fastq|1	85	+	1	1	0	0	44	0.988235	1	NA	NA	1	0.376471	TGCTTGCAAAGTGGAAACCTTTTAGATGTGTAACTTGAATATGTATCAAGATCTCAAGTGCTTAATGATAAGGTTTTGACTTGTT	1|11086579|11107296|MASP2
4	76570428	76570544	1	Cocn3.fastq|3	116	+	3	3	32	32	44	0.988095	1	NA	NA	1	0.393162	TGAATCCTGTTGTGAAATTGGGGAAATAATGTCCACCTCAATTTAACTGATAACCAAAAGATGCTTTTCACATCAAAGAAATGATCAAAAAGGCTGTGTCACATTCCAAAGCCAAAA	4|76567952|76598667|G3BP2,4|76567952|76598343|G3BP2
5	133726205	133726471	2	Ctrl1.fastq|3,Cocn3.fastq|4	266	-	7	7	181	181	41.2857	0.994958	1	NA	NA	0.746499	0.44697	TAATGTACTTTTTATTGCATGGTGTGAACTAAGTTATTGCTGCATAAATTTGTAATATATCCTGTTTGTATTTTTTTCCAAGTGTATAATGTTGGTGTGGAGTTTTCATGACAGAATATACACATTTTGTAA	5|133706869|133727799|UBE2B
5	142657578	142657787	0	NA	NA	+	0	0	0	0	NA	NA	NA	NA	NA	NA	NA	NA	5|142657496|142784045|NR3C1
9	123943557	123943711	3	Ctrl1.fastq|3,Cocn3.fastq|5,Ctrl5.fastq|1	154	-	9	7	69	132	36.4444	0.990523	1	NA	NA	0.509524	0.360656	TTCTTTTTTTTTAATTAAACCCTAAGTTTTGGGGAACATGTTCAAGATCGGAAGAGCACAC	9|123940414|123964365|RAB14
11	85668740	85668826	1	Cocn3.fastq|1	86	-	1	1	0	0	44	0.988372	1	NA	NA	1	0.423529	CATTTTATTTGAAAATCCACCCATTTGCTAACATACATTTTAATATTGTAAACAAAAATAGAATCTGCAGAGACAATGCAACAAG	11|85668213|85714494|PICALM,11|85668213|85780139|PICALM,11|85668213|85780923|PICALM,11|85668213|85692271|PICALM|variant|protein
16	67673026	67673075	1	Cocn3.fastq|1	49	-	1	1	0	0	16	1	1	NA	NA	1	0.6	GGGAGGAGGATCTACTGCTGTACAGCTAATAAATCATAACGGATTAACAGGTAAAAAAAAAAAAAAAAAAAAAAAAAAAAAAAAA	16|67596309|67673088|CTCF,16|67662272|67673071|CTCF
18	9954444	9954802	2	Ctrl1.fastq|6,Cocn3.fastq|7	358	+	13	12	274	278	44	0.988049	1	NA	NA	0.525471	0.423529	ACATTCAGTCCTTTATGAAATTCATAAATAAAGAATTGTTCTTTCTTTGTGGTTTTAATAAGAGTTCAAGAATTGTTCAGTCTTG	18|9913954|9960018|VAPA
1	120516638	120516721	1	Cocn6.fastq|111	83	-	111	2	0	5	44	0.988053	1	NA	NA	0.988235	0.376471	GTTGGCCAATAGAACATAGAAGGGATTAAAAGCAAATGACTTTATGTTAGTAGGGAAAGCAGGAGAGAGCACTAAGTTTTAGGGT	1|120492742|120594328|NOTCH2,1|120454175|120612317|NOTCH2,1|120477735|120612317|NOTCH2,1|120492742|120612317|NOTCH2
2	209492211	209492475	1	Cocn6.fastq|4	264	+	4	3	179	179	44	1	1	NA	NA	0.558271	0.388235	TTCTTTAGTACAGAGGTACCTTAAGATATATTAAGAGAAATAGAGAAGATCAAGATGCTGGACTTAGAAAATTTTGACATTTTAG	2|209353736|209704818|PTHR2
3	115386095	115386205	0	NA	NA	+	0	0	0	0	NA	NA	NA	NA	NA	NA	NA	NA	3|115342151|115440334|GAP43
4	38013322	38013415	0	NA	NA	+	0	0	0	0	NA	NA	NA	NA	NA	NA	NA	NA	4|37892705|38140796|TBC1D1
7	93347000	93347060	1	Cocn6.fastq|1	60	+	1	1	0	0	39	0.983333	1	NA	NA	1	0.55	GAAAAATGGGGAGAGAGAGAAAGAAAGAGAAAGAAAAGGAGGAAGGAAGGATGGAAGGAA	7|93220884|93540384|GNG1
9	32457486	32457805	1	Cocn6.fastq|8	319	+	8	3	234	239	42.75	0.992302	1	NA	NA	0.843439	0.482353	AAAAGAAAAGAAAACCCCACAATAATCTGAGGCAAAGAACAGGTGGGTCTCACTTATTTTACAATTGGAGGAAAAAAAAATAGAT	9|32455299|32502734|DDX58,9|32455299|32526322|DDX58
20	15770276	15770535	1	Cocn6.fastq|80	259	+	80	9	174	174	43.55	0.996472	1	NA	20|15770221|15770239|L1|NA|NA|JT2014	0.940367	0.491803	AAAGGAGGTGGCAAATATAAAAATAATGAAATGAAAAGTGAAAAAATATTTTCAAATTGATTAATAACTTTAAGTACTTTTTGGAAACACTAGCATAAAGAAGGAAGGAAACACAAGTGCAT	20|15177503|16033841|MACROD2,20|13976145|16033841|MACROD2,20|15680500|16033841|MACROD2
X	85434388	85434476	1	Cocn6.fastq|38	88	-	38	4	3	3	44	0.998452	1	NA	NA	0.99095	0.393258	CTAATCATCTAATTAGGAATGATGTGTTAAAGCAATGGTTTTGAATCAGGAGAGAGAAGAATGCAGGAAGCAGAAAATGGGAGCTAAGC	X|85403454|86087605|DACH2
