# Supplementary material for: Reading LINEs within the cocaine addicted brain
Source: Brain Behav. 2017 Apr 6;7(5):e00678. doi: 10.1002/brb3.678 (PMC5434184; doi:10.1002/brb3.678)
Supplement: Supplementary file 6 [file BRB3-7-e00678-s006.xlsx]

## Sheet: KNR and Novel L1 Gene Lists
Control Only - KNR L1s	Cocaine Only - KNR L1s	Control and Cocaine Overlap - KNR L1s	Control Only - Novel L1s	Cocaine Only - Novel L1s	Control and Cocaine Overlap - Novel L1s
ADCY5	ACCN1	ABCG2	ADAMTS12	ACVR1C	ABCG2
APPBP2	ADARB2	ABLIM2	AK057332	ADCY1	ADAM19
BC021741	AF086187	abParts	AK091365	ADCY3	ADAMTS12
CADM2	APBB2	ACCN1	ALCAM	ADD2	ADCY8
CDC20B	ARHGAP24	ADAM10	ALDH1A1	AF086303	AF086219
CNTNAP4	ARHGAP6	ADAM12	ANKRD45	AGBL1	AF086303
COMMD1	BC040309	ADAMTS12	ARFGEF2	AK001582	AFTPH
CTNNA3	BC040563	ADRA1B	ATP1A4	AK127472	AGBL1
DKFZp434C1418	CADPS2	AF086303	BC030125	ANKRD27	AJ606316
EFTUD1	CERKL	AGBL4	BC030750	ATG12	AK021563
EPHA6	CTNNA3	AL832184	BC037250	AVL9	AK057451
ETS1	CTNND2	ALK	BC042855	BC024027	AK127472
FAM120C	DDX10	ANK2	BC148262	BC042098	AK127888
FER	DNAJC3	AOX2	C10orf11	BRCA1	AL832184
FLJ16124	DQ266889	API5	C12orf56	C6orf57	AL833455
GPR158	DSC1	ARHGAP15	C14orf25	CDH7	ANKRD17
IDE	ELP4	ATP10B	C15orf26	COL12A1	ARHGAP29
KIAA0639	ERBB4	ATRX	CLSTN2	COL14A1	ARID1A
KIF13B	ERC2	AUH	CTNNA3	COL4A4	ARID2
KLHL1	GALC	AUTS2	CYP27A1	CSE1L	ASH1L
KRC	GPR98	BC031255	DEC1	CSTL1	ATP2C2
LOC100507178	IL1RAPL2	BC038210	DENND1A	CTNND2	ATP9B
LOC100507421	IL21R	BC038529	DHRS2	CXCL9	ATXN1
LRP1B	ITPR2	BC038566	DOCK2	DACH2	BC038210
LRPDIT	JAK2	BC040309	DTNA	DDX58	BC040863
MAGI3	KIAA0387	BC040632	EIF4E	DENND1A	BC045668
MECOM	KIAA0917	BC041426	EXOC1	DKFZp434J0226	BC048982
MSRB3	KIAA1766	BC043572	EYS	DLEC1	BCL11A
NETO1	KRC	BC048982	FAM155A	DLG2	BCMS
NOD1	LACE1	BCL2L2-PABPN1	FLJ16124	DPY19L1P1	BNC2
ROR2	LINC00299	BMP6	FOXM1	ESR1	BRCA1
RSRC1	LOC100216001	BNC2	GSPT1	ETFA	BTG1
SCMH1	LOC100499227	C3orf67	HECW2	FAM184B	C10orf120
SGCD	LOC400794	C3orf77	HPSE2	FBXW7	C5orf24
SSBP2	LRRC52	C4orf19	IGF2BP2	FPGT-TNNI3K	CAP2
SYNCRIP	MACROD2	C4orf7	JRKL-AS1	FRMD4A	CASC4
UGT3A2	MAML3	C6orf118	KCNB1	FUT8	CAV1
UNQ842	MGMT	C9orf156	KCNH1	GABRA3	CAV2
URB1	MGST2	C9orf171	KDM4C	GRIK1	CD109
	NRL	CADM2	KIF18A	GRM7	CD36
	PDE4B	CALCR	LINC00636	HIC1	CDC42BPA
	PHF2P1	CDC40	LMCD1-AS1	INSR	CDH17
	PKHD1L1	CDCA2	LRRC39	IQGAP2	CEP78
	PLEKHH2	CDH4	LSG1	KAZALD1	CES5A
	PTPRN2	CDH7	MTSS1	KCNH8	CITED2
	PTPRR	CDK14	MYO16	KCNU1	CLCN5
	RARB	CLNK	MYO6	KIAA0146	CLLU1
	RYR3	CLTCL1	MYRIP	KIAA0319L	CLTCL1
	SBF2	CNTN4	NLN	LHX5	CMYA5
	SCEL	COL24A1	NRG1	LINC00710	CNBP
	SCFD1	CR618431	NSL1	LINGO2	CNTN5
	SDK1	CREB5	NUP98	LRRC7	CNTNAP2
	SORCS1	CTNNA2	PACRG	MYO10	COL6A6
	SRGAP2	CTNNA3	PDHA1	NBEA	COMMD1
	SYT9	CTNND2	PEX1	NCOA1	COX7B2
	TMEM74	CTS9	PIK3C2B	NF1	CPQ
	TTLL9	DAB1	PKP2	NIP7	CREB5
	ZFAND3	DCC	PPAP2B	NME8	CTBP1
	ZNF622	DCDC1	PPARGC1A	NOTCH2	CTNNA2
		DCDC5	PPP1CA	PARD3	CTNNA3
		DDX10	RAB12	PARK2	CTNND2
		DDX58	RAD9A	PHF14	CYFIP2
		DEC1	RBM43	PPM1E	DACH1
		DGKH	RNF130	PRKCA	DCDC1
		DKFZp434G145	RNF219-AS1	PRKCQ	DCN
		DLG2	RPS6KA5	PRKG1	DDX5
		DNER	RXRG	PRPSAP2	DDX58
		DPP6	SCFD2	PTPRD	DDX60L
		DPYD	SEPT9	PTS	DGKH
		EFCAB5	SERINC1	RALGPS1	DHX15
		EMBP1	SOD1	REPS2	DKFZp547H118
		ERC2	ST6GALNAC3	RPPH1	DLEU1
		EVC2	STX3	RTN4IP1	DQ656015
		F13A1	SYT1	SLC36A4	DRC1
		F5	TAB3	SLC5A12	EBF1
		FAF1	TLE4	SRBD1	EF070117
		FAM169A	TMC3	STK10	EF070119
		FAM188B	TMEM132B	SYBU	EF070122
		FBXO33	TRRAP	TCF7L1	EIF4G2
		FHIT	TSHZ2	TET2	EPHA3
		FSTL4	TTLL9	TNNI3K	EU250752
		FVT1	TUBGCP3	TRIO	FAF1
		GLCCI1	VRK2	TRPC3	FAM120C
		GLIS3	ZNF385D	TSPAN2	FAM133B
		GLRA3		TTC13	FBXL17
		GPHN		TTC28	FBXO33
		GPR158		USP24	FHIT
		GRIK1		WBSCR17	FXR2
		GRIK2		WDR16	GDA
		HECW1		ZFAND3	GNB1
		HFM1		ZFHX3	GPC5
		HSD17B11			GPHN
		IFLTD1			GRB10
		IMMP2L			HCN1
		IQCA1			HDLBP
		KCNH5			HIPK1
		KCNQ5			HLF
		KDM4B			HNRNPA2B1
		KDSR			HNRNPM
		KIAA0319L			HNRNPU
		KIAA0322			HSD17B11
		KIAA0834			HV535469
		KIAA1129			IFT20
		KIAA1837			IPO7
		KIF16B			KATNAL1
		KLHL3			KCMF1
		KRC			KCNH7
		KRT76			KCNIP4
		KSR2			KCNJ6
		LOC100132707			KCNU1
		LOC285205			KHDRBS1
		LOC646329			KIAA1549
		LPP			KIF13B
		LRP1B			KIF1B
		LRPDIT			KMT2C
		LRRC4C			LAMC1
		LRRIQ1			LANCL3
		MAP3K9			LINC00927
		MCC			LIPC
		ME1			LMBR1
		MECOM			LOC100188947
		MED12L			LOC100505875
		MGC4836			LOC100508120
		MIPOL1			LOC401980
		MIR548A2			LOC644838
		MTOR			LRBA
		MYLK			LRP1B
		MYO10			LSAMP
		MYOT			LTBP1
		NCOA1			MBD5
		NEDD4			MECP2
		NEK1			MEIS1
		NF1			MGC4836
		NHSL2			MKL2
		NIPAL3			MPDU1
		NPAS3			MSL2
		NRCAM			MTA1
		NUP153			MTDH
		ODZ1			MTF2
		OPA1			MYCBP2
		OPCML			MYCN
		OPHN1			NEB
		PABPN1			NFAT5
		PAPPA2			NID2
		PARD3B			NLGN1
		PARK2			NRG3
		PCAN1			OLA1
		PGAP1			OR4C11
		PHACTR1			OSBPL9
		PLCXD3			PAIP2
		PLD5			PALM2-AKAP2
		PNPLA3			PAPOLA
		PON1			PCM1
		PON3			PDE1A
		PPARD			PDE7B
		PPP2R2A			PDE8B
		PPP2R2B			PHF3
		PRKCA			PHLPP1
		PRKCE			PITPNM2
		PRKG1			PLAC1L
		PRPSAP2			PLGRKT
		PSMA1			PNN
		PTPN13			PPP4R1L
		PTPRD			PPP6R3
		RAD51B			PRKG1
		RAD51L1			PRSS45
		RALYL			PRSS50
		RAPGEF4			PRTG
		RBFOX1			PSD3
		RCAN2			PTBLP
		ROBO1			PTBP2
		RORA			PTH2R
		RTTN			PTK2
		SCN5A			PUM1
		SEMA6D			RAB14
		SGCD			RANBP9
		SKAP2			RAPGEF2
		SLC22A15			RB1
		SLC9A9			RBFOX1
		SPANXA1			RERE
		SPIRE1			RGS3
		STAMBP			RHBDL2
		SUMF1			RNF130
		SYT1			RSRC2
		TASP1			RTTN
		TBC1D1			RYBP
		TBCK			SCFD2
		TDRD5			SEMA3C
		TNKS			SGCD
		TRDN			SGCZ
		TRIM9			SH3GL2
		TRPC5			SKA1
		TSHZ2			SLC23A1
		TTL			SLC25A24
		TTL/TEL			SLC4A4
		U31851			SMAP1
		UBE2H			SMARCA2
		UNC5D			SMIM13
		USP25			SNTG2
		WDR11			SNX1
		WDR72			SPIRE1
		ZCCHC16			SRSF1
		ZDHHC14			SSH2
		ZMAT4			STIM2
		ZNF385D			STXBP1
					STXBP5L
					SYN2
					SYNPR
					TAB2
					TAB3
					TAF1A
					TBC1D1
					TCEA1
					TCF4
					TEX11
					THADA
					THSD7B
					TLN2
					TM9SF3
					TMEM67
					TMEM97
					TMPRSS15
					TNFSF13B
					TNPO1
					TOP2B
					TPST1
					TRA2B
					TTTY14
					UBE2B
					UBE2E2
					UBR1
					ULK4
					UNC13B
					VAPA
					WAC
					XPO1
					YKT6
					ZCCHC2
					ZFP36L2
