# Supplementary material for: Reading LINEs within the cocaine addicted brain
Source: Brain Behav. 2017 Apr 6;7(5):e00678. doi: 10.1002/brb3.678 (PMC5434184; doi:10.1002/brb3.678)
Supplement: Supplementary file 7 [file BRB3-7-e00678-s007.xlsx]

## Sheet: Orig_Common_with_New
chrom	start	end	strand	avgcount	avguniq	avgwidth	maxcount	maxuniq	maxwidth	mapscore	mapq	refelt	inelt	nonref	ingene	inexon	Cocn_3_plus	Cocn_4_plus	Cocn_6_plus	Ctrl_1_plus	Ctrl_2_plus	Ctrl_5_plus	Cocn_3_plus	Cocn_4_plus	Cocn_6_plus	Ctrl_1_plus	Ctrl_2_plus	Ctrl_5_plus	Cocn_3_plus	Cocn_4_plus	Cocn_6_plus	Ctrl_1_plus	Ctrl_2_plus	Ctrl_5_plus	Cocn_3_plus	Cocn_4_plus	Cocn_6_plus	Ctrl_1_plus	Ctrl_2_plus	Ctrl_5_plus	1000 Genome_Nonref_Annotation
chr1	1716728	1716900	minus	6.5	5.5	115.5	8	7	137	1	40.4667	None	None	None	GNB4,GNB1	GNB1.L,GNB4.L	YES	NO	NO	YES	NO	NO	5	0	0	8	0	0	4	0	0	7	0	0	94	0	0	137	0	0	NA
chr1	8412478	8412642	minus	9.5	8.5	132.5	11	10	133	1	40.5577	None	None	None	RERE	RERE.L	YES	NO	NO	YES	NO	NO	11	0	0	8	0	0	10	0	0	7	0	0	132	0	0	133	0	0	NA
chr1	11792109	11792227	minus	6392	9	92	6392	9	92	1	43.9715	None	MIR	None	None	None	NO	NO	NO	YES	NO	NO	0	0	0	6392	0	0	0	0	0	9	0	0	0	0	0	92	0	0	NA
chr1	27108342	27108609	minus	8	8	241	8	8	241	0.833333	43.25	None	None	None	ARID1A	ARID1A,ARID1A.L	NO	NO	NO	YES	NO	NO	0	0	0	8	0	0	0	0	0	8	0	0	0	0	0	241	0	0	NA
chr1	31404371	31404614	minus	7	7	194	8	8	217	1	42.5714	None	None	None	PUM1	PUM1.L	YES	NO	NO	YES	NO	NO	6	0	0	8	0	0	6	0	0	8	0	0	217	0	0	171	0	0	NA
chr1	32509240	32509459	minus	10.5	7	185	11	7	189	1	43.2524	None	None	None	KHDRBS1	KHDRBS1.L	YES	NO	NO	YES	NO	NO	10	0	0	11	0	0	7	0	0	7	0	0	189	0	0	181	0	0	NA
chr1	66232138	66232263	plus	60	4	99	60	4	99	1	43.6667	None	L1MB7	None	None	None	NO	NO	NO	NO	NO	YES	0	0	0	0	0	60	0	0	0	0	0	4	0	0	0	0	0	99	NA
chr1	66992838	66992940	plus	310	7	76	310	7	76	1	44	None	MLT1J2	None	None	None	NO	NO	YES	NO	NO	NO	0	0	310	0	0	0	0	0	7	0	0	0	0	0	76	0	0	0	PS2015
chr1	68042520	68043024	plus	2743	20	478	2743	20	478	0.833333	41.9475	None	L1ME1,MIRb	None	None	None	NO	NO	YES	NO	NO	NO	0	0	2743	0	0	0	0	0	20	0	0	0	0	0	478	0	0	0	NA
chr1	73394104	73394552	minus	27	5	422	27	5	422	1	43.3704	None	L2a	None	None	None	NO	NO	YES	NO	NO	NO	0	0	27	0	0	0	0	0	5	0	0	0	0	0	422	0	0	0	NA
chr1	80190194	80190292	plus	5.5	1.5	68	6	2	72	1	38.7167	None	L1MD1	None	None	None	NO	NO	YES	NO	NO	YES	0	0	6	0	0	5	0	0	1	0	0	2	0	0	64	0	0	72	NA
chr1	83201701	83201834	minus	345	7	107	345	7	107	1	38.8261	None	Tigger6a	None	None	None	NO	NO	YES	NO	NO	NO	0	0	345	0	0	0	0	0	7	0	0	0	0	0	107	0	0	0	NA
chr1	93594852	93594998	minus	7	5	120	7	5	120	1	42.4167	None	None	None	MTF2	MTF2.F,MTF2.8,MTF2.9,MTF2.11,MTF2.10	NO	NO	NO	YES	NO	NO	0	0	0	7	0	0	0	0	0	5	0	0	0	0	0	120	0	0	NA
chr1	94685121	94685323	minus	112.5	3.5	149.5	159	4	176	1	43.7736	None	None	None	ARHGAP29	None	NO	NO	YES	NO	NO	YES	0	0	66	0	0	159	0	0	3	0	0	4	0	0	123	0	0	176	NA
chr1	108678258	108678356	plus	18.5	1.5	68	30	2	72	1	44	None	None	None	SLC25A24	SLC25A24.L	NO	NO	YES	NO	NO	YES	0	0	30	0	0	7	0	0	1	0	0	2	0	0	64	0	0	72	NA
chr1	114519749	114520437	plus	25.5	19.5	581.5	26	20	658	1	41.4328	None	None	None	HIPK1	HIPK1.L	YES	NO	NO	YES	NO	NO	25	0	0	26	0	0	20	0	0	19	0	0	505	0	0	658	0	0	NA
chr1	115624331	115624745	plus	61	6	388	61	6	388	1	44	None	MER3,MIR	None	TSPAN2	None	NO	NO	YES	NO	NO	NO	0	0	61	0	0	0	0	0	6	0	0	0	0	0	388	0	0	0	NA
chr1	119556055	119556195	minus	6	2	97.5	7	2	114	1	41.8429	None	MSTB2	None	None	None	NO	NO	YES	NO	NO	YES	0	0	7	0	0	5	0	0	2	0	0	2	0	0	114	0	0	81	NA
chr1	119556534	119556788	minus	27.5	6	203	37	6	228	1	42.8851	None	L2a	None	None	None	NO	NO	YES	NO	NO	YES	0	0	37	0	0	18	0	0	6	0	0	6	0	0	178	0	0	228	NA
chr1	120516633	120516726	minus	127	3	67	127	3	67	1	43.9843	None	None	None	NOTCH2	None	NO	NO	YES	NO	NO	NO	0	0	127	0	0	0	0	0	3	0	0	0	0	0	67	0	0	0	NA
chr1	155305072	155305332	minus	10	8	228.5	11	9	234	1	43.1563	None	None	None	ASH1L	ASH1L.L	YES	NO	NO	YES	NO	NO	9	0	0	11	0	0	7	0	0	9	0	0	223	0	0	234	0	0	NA
chr1	160153231	160153531	plus	63	3	274	63	3	274	1	40.0476	None	L2c,Charlie5	None	ATP1A4	None	NO	NO	NO	NO	NO	YES	0	0	0	0	0	63	0	0	0	0	0	3	0	0	0	0	0	274	NA
chr1	165381497	165381642	plus	200.5	4.5	99.5	217	5	119	1	43.3684	None	GA-rich	None	RXRG	None	NO	NO	YES	NO	NO	YES	0	0	184	0	0	217	0	0	4	0	0	5	0	0	80	0	0	119	NA
chr1	170769612	170769703	plus	15	2	65	15	2	65	1	44	None	None	None	None	None	NO	NO	NO	NO	NO	YES	0	0	0	0	0	15	0	0	0	0	0	2	0	0	0	0	0	65	NA
chr1	177655008	177655099	minus	47	2	65	47	2	65	1	43.9149	None	L1MEc	None	None	None	NO	NO	YES	NO	NO	NO	0	0	47	0	0	0	0	0	2	0	0	0	0	0	65	0	0	0	NA
chr1	200842013	200842110	plus	46587	6	71	46587	6	71	1	37.1243	None	None	None	None	None	YES	NO	NO	NO	NO	NO	46587	0	0	0	0	0	6	0	0	0	0	0	71	0	0	0	0	0	NA
chr1	201864771	201864994	minus	32	2.5	130.5	52	4	197	1	44	None	None	None	None	None	NO	NO	YES	NO	NO	YES	0	0	52	0	0	12	0	0	4	0	0	1	0	0	197	0	0	64	NA
chr1	202963942	202964034	plus	53	1.5	65	63	2	66	1	39.0746	None	L1MB3	None	LOC401980	None	NO	NO	YES	NO	NO	YES	0	0	63	0	0	43	0	0	1	0	0	2	0	0	64	0	0	66	NA
chr1	204461593	204461692	plus	9	2	73	9	2	73	1	44	None	None	None	PIK3C2B	None	NO	NO	NO	NO	NO	YES	0	0	0	0	0	9	0	0	0	0	0	2	0	0	0	0	0	73	NA
chr1	208814483	208814574	minus	72.5	1.5	64.5	118	2	65	1	44	None	MLT1J	None	None	None	NO	NO	YES	NO	NO	YES	0	0	118	0	0	27	0	0	2	0	0	1	0	0	65	0	0	64	NA
chr1	211230230	211230401	plus	24	2	145	24	2	145	1	41.9167	None	L1MA3	None	KCNH1	None	NO	NO	NO	NO	NO	YES	0	0	0	0	0	24	0	0	0	0	0	2	0	0	0	0	0	145	NA
chr1	218058556	218058648	plus	183	2	66	183	2	66	1	44	None	None	None	None	None	YES	NO	NO	NO	NO	NO	183	0	0	0	0	0	2	0	0	0	0	0	66	0	0	0	0	0	PS2015
chr1	218248335	218248688	minus	6.5	2	195.5	7	3	327	1	40	None	MIR,Tigger3c,Tigger3d,MIR,Tigger3c	None	None	None	NO	NO	YES	NO	NO	YES	0	0	6	0	0	7	0	0	1	0	0	3	0	0	64	0	0	327	NA
chr1	218249862	218250004	minus	5	2	90	7	2	108	1	44	None	L2	None	None	None	NO	NO	YES	NO	NO	YES	0	0	3	0	0	7	0	0	2	0	0	2	0	0	72	0	0	108	NA
chr1	218250645	218250764	minus	102.5	2	86.5	158	2	93	1	43.269	None	None	None	None	None	NO	NO	YES	NO	NO	YES	0	0	158	0	0	47	0	0	2	0	0	2	0	0	93	0	0	80	NA
chr1	227376280	227376520	plus	22	1.5	69.5	39	2	75	1	39.2949	None	L1MC1	None	CDC42BPA	None	NO	NO	YES	NO	NO	YES	0	0	5	0	0	39	0	0	1	0	0	2	0	0	64	0	0	75	NA
chr1	228049606	228050038	plus	14	5	406	14	5	406	1	39.0714	None	L1M4c	None	None	None	NO	NO	NO	NO	NO	YES	0	0	0	0	0	14	0	0	0	0	0	5	0	0	0	0	0	406	NA
chr1	229011964	229012056	plus	58	2	66	58	2	66	1	43.9138	None	MLT1G1	None	None	None	NO	NO	YES	NO	NO	NO	0	0	58	0	0	0	0	0	2	0	0	0	0	0	66	0	0	0	NA
chr1	231073146	231073244	plus	37	2	72	37	2	72	1	44	None	None	None	DKFZp667K0918,TTC13	None	NO	YES	NO	NO	NO	NO	0	37	0	0	0	0	0	2	0	0	0	0	0	72	0	0	0	0	NA
chr1	232389393	232389490	minus	17	3	67.5	28	5	71	1	39.7857	None	MIRb	None	None	None	NO	NO	YES	NO	NO	YES	0	0	28	0	0	6	0	0	1	0	0	5	0	0	64	0	0	71	NA
chr1	239171625	239171791	plus	36	2.5	125.5	48	3	140	1	43.2917	None	None	None	None	None	NO	NO	YES	NO	NO	YES	0	0	48	0	0	24	0	0	2	0	0	3	0	0	111	0	0	140	NA
chr1	242870882	242871073	minus	8	2	165	8	2	165	1	43.75	None	None	None	None	None	NO	NO	NO	NO	NO	YES	0	0	0	0	0	8	0	0	0	0	0	2	0	0	0	0	0	165	NA
chr1	245016721	245017191	plus	24	19	444	24	19	444	0.8	37.1429	None	None	None	HNRNPU	HNRNPU.L	YES	NO	NO	NO	NO	NO	24	0	0	0	0	0	19	0	0	0	0	0	444	0	0	0	0	0	NA
chr2	984978	985084	plus	21.5	2	72	42	3	80	1	41.0476	None	L1ME1	None	SNTG2	None	NO	NO	YES	NO	NO	YES	0	0	42	0	0	1	0	0	3	0	0	1	0	0	80	0	0	64	NA
chr2	9316081	9316309	minus	79	2.5	134.5	137	3	202	1	44	None	MLT1J	None	None	None	NO	NO	YES	NO	NO	YES	0	0	137	0	0	21	0	0	2	0	0	3	0	0	67	0	0	202	NA
chr2	16950238	16950539	plus	4	1.5	169.5	6	2	275	1	42	None	MLT1H	None	None	None	NO	NO	YES	NO	NO	YES	0	0	2	0	0	6	0	0	1	0	0	2	0	0	64	0	0	275	NA
chr2	21387517	21387731	minus	7	2	188	7	2	188	1	38.8571	None	L1MB7	None	None	None	NO	NO	NO	NO	NO	YES	0	0	0	0	0	7	0	0	0	0	0	2	0	0	0	0	0	188	NA
chr2	33464000	33464163	plus	8.5	1.5	99	9	2	134	1	43	None	MADE2	None	LTBP1	None	NO	NO	YES	NO	NO	YES	0	0	9	0	0	8	0	0	1	0	0	2	0	0	64	0	0	134	NA
chr2	34465639	34465731	minus	31.5	2	65.5	32	2	66	1	44	None	None	None	None	None	NO	NO	YES	NO	NO	YES	0	0	31	0	0	32	0	0	2	0	0	2	0	0	65	0	0	66	PS2015
chr2	34492474	34492566	plus	58	2	66	58	2	66	1	39.8966	None	L1PA15-16	None	None	None	NO	NO	YES	NO	NO	NO	0	0	58	0	0	0	0	0	2	0	0	0	0	0	66	0	0	0	NA
chr2	35047793	35048047	minus	9.5	3.5	186	13	4	228	1	41.9744	None	AT_rich	None	None	None	NO	NO	YES	NO	NO	YES	0	0	6	0	0	13	0	0	3	0	0	4	0	0	144	0	0	228	NA
chr2	41806688	41807020	minus	1776	3.5	124.5	3551	6	185	1	43.9783	None	None	None	None	None	NO	NO	YES	YES	NO	NO	0	0	1	3551	0	0	0	0	1	6	0	0	0	0	64	185	0	0	PS2015
chr2	42358546	42358734	minus	42	2.5	117.5	77	3	162	1	43.7662	None	None	None	None	None	NO	NO	YES	NO	NO	YES	0	0	7	0	0	77	0	0	2	0	0	3	0	0	73	0	0	162	NA
chr2	43349031	43349306	minus	8238	7.5	245.5	16156	10	249	1	43.8967	None	None	None	None	None	NO	YES	NO	YES	NO	NO	0	320	0	16156	0	0	0	5	0	10	0	0	0	242	0	249	0	0	NA
chr2	43449544	43449756	minus	94	40	181	108	42	186	1	42.138	None	None	None	ZFP36L2	ZFP36L2.L	YES	NO	NO	YES	NO	NO	80	0	0	108	0	0	38	0	0	42	0	0	176	0	0	186	0	0	NA
chr2	43738668	43738984	minus	322	5.5	263.5	454	6	288	1	41.8415	None	None	None	THADA,KIAA1767	None	NO	NO	YES	NO	NO	YES	0	0	190	0	0	454	0	0	5	0	0	6	0	0	288	0	0	239	NA
chr2	53629163	53629396	plus	3	1.25	99.75	7	2	207	1	43.5	None	L2a	None	None	None	NO	NO	YES	YES	YES	YES	0	0	1	7	3	1	0	0	1	2	1	1	0	0	64	207	64	64	NA
chr2	58380217	58380330	minus	32	5	87	32	5	87	1	41.2188	None	L1MD2	None	VRK2	None	NO	NO	NO	NO	NO	YES	0	0	0	0	0	32	0	0	0	0	0	5	0	0	0	0	0	87	NA
chr2	60684347	60684495	minus	6	5	122	6	5	122	1	44	None	None	None	BCL11A	BCL11A.L	NO	NO	NO	YES	NO	NO	0	0	0	6	0	0	0	0	0	5	0	0	0	0	0	122	0	0	NA
chr2	61705098	61705477	minus	16	13	353	16	13	353	1	41.2222	None	None	None	XPO1	XPO1.L	YES	NO	NO	NO	NO	NO	16	0	0	0	0	0	13	0	0	0	0	0	353	0	0	0	0	0	NA
chr2	62203365	62203876	plus	16.5	2.5	274.5	31	3	280	0.791667	41.0806	None	L1MC	None	COMMD1	None	NO	NO	YES	NO	NO	YES	0	0	31	0	0	2	0	0	3	0	0	2	0	0	280	0	0	269	NA
chr2	64819899	64820100	minus	10	6	175	10	6	175	1	41.4706	None	None	None	AFTPH	AFTPH.L	NO	NO	NO	YES	NO	NO	0	0	0	10	0	0	0	0	0	6	0	0	0	0	0	175	0	0	NA
chr2	66246695	66246850	plus	127	3	129	127	3	129	1	43.8268	None	MLT1D	None	FLJ16124	None	NO	NO	NO	NO	NO	YES	0	0	0	0	0	127	0	0	0	0	0	3	0	0	0	0	0	129	NA
chr2	66799150	66799532	minus	14	12	337.5	15	14	356	1	41.9052	None	None,(TC)n	None	MEIS2,MEIS1	MEIS2.L,MEIS1.O,MEIS1.L	YES	NO	NO	YES	NO	NO	13	0	0	15	0	0	10	0	0	14	0	0	356	0	0	319	0	0	NA
chr2	70897433	70897685	plus	13	2	226	13	2	226	1	44	None	MIRc	None	ADD2	None	NO	NO	YES	NO	NO	NO	0	0	13	0	0	0	0	0	2	0	0	0	0	0	226	0	0	0	NA
chr2	79931442	79931657	minus	37.5	3	185	56	3	189	0.750855	43.8506	None	None	None	CTNNA2	None	NO	NO	YES	NO	NO	YES	0	0	56	0	0	19	0	0	3	0	0	3	0	0	189	0	0	181	NA
chr2	103180643	103180775	plus	31	3	87.5	59	4	106	1	41.065	None	None	None	None	None	NO	NO	YES	NO	NO	YES	0	0	59	0	0	3	0	0	4	0	0	2	0	0	106	0	0	69	NA
chr2	117948086	117948186	minus	64270	11	74	64270	11	74	1	43.9886	None	None	None	None	None	NO	NO	NO	NO	YES	NO	0	0	0	0	64270	0	0	0	0	0	11	0	0	0	0	0	74	0	NA
chr2	141243482	141243579	plus	29	1.5	67.5	57	2	71	1	43.9561	None	None	None	LRP1B	None	NO	NO	YES	NO	NO	YES	0	0	57	0	0	1	0	0	2	0	0	1	0	0	71	0	0	64	NA
chr2	144626860	144627215	plus	28	2	329	28	2	329	1	43.8214	None	L1M4c,L1MD1	None	None	None	NO	NO	NO	NO	NO	YES	0	0	0	0	0	28	0	0	0	0	0	2	0	0	0	0	0	329	NA
chr2	148955166	148955438	minus	510	9.5	203	870	13	246	0.535937	39.4359	None	L1ME4a,AluSq	None	MBD5	None	NO	NO	YES	NO	NO	YES	0	0	870	0	0	150	0	0	13	0	0	6	0	0	246	0	0	160	NA
chr2	150141973	150142073	plus	10	2	69	18	3	74	1	43.7778	None	None	None	None	None	YES	NO	NO	YES	NO	NO	18	0	0	2	0	0	3	0	0	1	0	0	74	0	0	64	0	0	NA
chr2	150144277	150144449	plus	6.5	1.5	85	10	2	106	0.854167	39.6833	None	AluJb	None	None	None	NO	NO	YES	NO	NO	YES	0	0	3	0	0	10	0	0	1	0	0	2	0	0	64	0	0	106	NA
chr2	152109003	152109288	minus	11	2	259	11	2	259	1	43.1818	None	AluJo	None	RBM43	None	NO	NO	NO	YES	NO	NO	0	0	0	11	0	0	0	0	0	2	0	0	0	0	0	259	0	0	PS2015
chr2	158433109	158433357	minus	20	3	222	20	3	222	1	44	None	L1MEe,MLT2E	None	ACVR1C	None	NO	NO	YES	NO	NO	NO	0	0	20	0	0	0	0	0	3	0	0	0	0	0	222	0	0	0	NA
chr2	158518055	158518223	minus	7	2	142	7	2	142	1	44	None	L2b	None	None	None	NO	NO	NO	NO	NO	YES	0	0	0	0	0	7	0	0	0	0	0	2	0	0	0	0	0	142	NA
chr2	158586171	158586266	plus	69	4	69	69	4	69	1	44	None	HAL1	None	None	None	NO	NO	YES	NO	NO	NO	0	0	69	0	0	0	0	0	4	0	0	0	0	0	69	0	0	0	NA
chr2	163667392	163667701	plus	5	1.5	173.5	8	2	283	1	44	None	None	None	KCNH7	None	NO	NO	YES	NO	NO	YES	0	0	8	0	0	2	0	0	1	0	0	2	0	0	64	0	0	283	NA
chr2	174945547	174945640	plus	303	2	65.5	472	3	67	1	43.9622	None	None	None	OLA1	None	NO	NO	YES	NO	NO	YES	0	0	472	0	0	134	0	0	3	0	0	1	0	0	67	0	0	64	NA
chr2	181800952	181801281	minus	38	2	303	38	2	303	1	44	None	L3	None	None	None	NO	NO	NO	NO	NO	YES	0	0	0	0	0	38	0	0	0	0	0	2	0	0	0	0	0	303	NA
chr2	183298617	183298734	minus	19	2	66.5	19	3	69	1	44	None	L2a	None	PDE1A,HSPDE1A	None	NO	NO	YES	NO	NO	YES	0	0	19	0	0	19	0	0	1	0	0	3	0	0	64	0	0	69	NA
chr2	207491972	207492117	plus	17.5	1.5	91.5	21	2	119	1	44	None	None,MLT1J	None	None	None	NO	NO	YES	NO	NO	YES	0	0	14	0	0	21	0	0	1	0	0	2	0	0	64	0	0	119	NA
chr2	209432408	209432663	minus	1683	7.5	229	3223	11	229	1	43.9831	None	L4	None	PTHR2	None	NO	NO	YES	NO	NO	YES	0	0	3223	0	0	143	0	0	11	0	0	4	0	0	229	0	0	229	PS2015
chr2	219666612	219666779	minus	180	8	141	180	8	141	1	36.7333	None	MER91A	None	CYP27A1	None	NO	NO	NO	YES	NO	NO	0	0	0	180	0	0	0	0	0	8	0	0	0	0	0	141	0	0	PS2015
chr2	221778063	221778337	plus	72.5	3.5	162.5	81	4	248	1	44	None	MLT1F2	None	None	None	NO	NO	YES	NO	NO	YES	0	0	81	0	0	64	0	0	3	0	0	4	0	0	77	0	0	248	NA
chr2	223910426	223910538	minus	8	3	86	8	3	86	1	44	None	None	None	None	None	NO	NO	YES	NO	NO	NO	0	0	8	0	0	0	0	0	3	0	0	0	0	0	86	0	0	0	NA
chr2	226630541	226630635	plus	43.5	3	67.5	65	3	68	1	39.115	None	None	None	None	None	NO	NO	YES	NO	NO	YES	0	0	22	0	0	65	0	0	3	0	0	3	0	0	67	0	0	68	NA
chr2	229163167	229163259	minus	8.5	2	66	9	2	66	1	44	None	L1MEc	None	None	None	NO	NO	YES	NO	NO	YES	0	0	9	0	0	8	0	0	2	0	0	2	0	0	66	0	0	66	NA
chr2	239896165	239896355	plus	32.5	1.5	65	64	2	66	1	41.9141	None	L1M4	None	None	None	NO	NO	YES	NO	NO	YES	0	0	64	0	0	1	0	0	2	0	0	1	0	0	66	0	0	64	NA
chr2	242166719	242166890	minus	5.5	5.5	126.5	8	8	145	1	42.7833	None	None	None	HDLBP	HDLBP.L	YES	NO	NO	YES	NO	NO	3	0	0	8	0	0	3	0	0	8	0	0	108	0	0	145	0	0	NA
chr3	12159379	12159470	minus	52	1.5	64.5	58	2	65	1	44	None	None	None	SYN2	None	NO	NO	YES	NO	NO	YES	0	0	58	0	0	46	0	0	1	0	0	2	0	0	64	0	0	65	NA
chr3	23684867	23684958	plus	17	2	65	17	2	65	1	39.9412	None	MLT1G1,FLAM_A	None	None	None	NO	NO	NO	NO	NO	YES	0	0	0	0	0	17	0	0	0	0	0	2	0	0	0	0	0	65	NA
chr3	25639315	25639777	plus	31	21	436	31	21	436	1	39.7119	None	AT_rich	None	RARB,TOP2B	RARB.L,TOP2B.L	YES	NO	NO	NO	NO	NO	31	0	0	0	0	0	21	0	0	0	0	0	436	0	0	0	0	0	NA
chr3	38133237	38133534	plus	1095	15	271	1095	15	271	0.582168	34.7096	None	L1MA8	None	DLEC1	None	NO	NO	YES	NO	NO	NO	0	0	1095	0	0	0	0	0	15	0	0	0	0	0	271	0	0	0	NA
chr3	46818534	46818671	plus	25	2.5	88	36	3	111	0.916667	39.8413	None	L1MA9,L1MA9,AluY	None	AK092598,AK128390	None	NO	NO	YES	NO	NO	YES	0	0	36	0	0	14	0	0	2	0	0	3	0	0	65	0	0	111	NA
chr3	56564372	56564463	plus	62	2	65	62	2	65	1	44	None	None	None	None	None	NO	NO	NO	NO	YES	NO	0	0	0	0	62	0	0	0	0	0	2	0	0	0	0	0	65	0	NA
chr3	59301323	59301440	plus	16.5	1.5	77.5	19	2	91	1	40.2105	None	L2b	None	None	None	NO	NO	YES	NO	NO	YES	0	0	14	0	0	19	0	0	1	0	0	2	0	0	64	0	0	91	NA
chr3	59854854	59855252	minus	19	4.5	293	20	5	346	0.554865	42.7333	None	MLT1K,AluY	None	FHIT	None	NO	NO	YES	NO	NO	YES	0	0	20	0	0	18	0	0	5	0	0	4	0	0	240	0	0	346	NA
chr3	72423756	72424351	minus	18.5	14.5	531	19	16	556	0.916667	40.4839	None	None	None	RYBP	RYBP.L	YES	NO	NO	YES	NO	NO	18	0	0	19	0	0	16	0	0	13	0	0	506	0	0	556	0	0	NA
chr3	78292593	78292948	plus	26	3	196.5	32	5	329	1	43.9375	None	L2	None	None	None	NO	NO	YES	NO	NO	YES	0	0	32	0	0	20	0	0	1	0	0	5	0	0	64	0	0	329	NA
chr3	95425259	95425432	minus	43	6	147	43	6	147	1	43.7674	None	None	None	None	None	NO	NO	YES	NO	NO	NO	0	0	43	0	0	0	0	0	6	0	0	0	0	0	147	0	0	0	NA
chr3	107612283	107612433	minus	10	2	124	10	2	124	1	44	None	None	None	LOC285205	None	NO	NO	NO	NO	NO	YES	0	0	0	0	0	10	0	0	0	0	0	2	0	0	0	0	0	124	NA
chr3	116086228	116086370	minus	27	3	94	46	4	116	1	43.9565	None	AluSq	None	LSAMP	None	NO	NO	YES	NO	NO	YES	0	0	8	0	0	46	0	0	4	0	0	2	0	0	116	0	0	72	NA
chr3	116333572	116333668	minus	1921	6	70	1921	6	70	1	38.2561	None	L1MB2	None	None	None	NO	YES	NO	NO	NO	NO	0	1921	0	0	0	0	0	6	0	0	0	0	0	70	0	0	0	0	PS2015
chr3	117910999	117911092	minus	43	2	67	43	2	67	1	39.8837	None	L1M2	None	None	None	NO	NO	NO	NO	NO	YES	0	0	0	0	0	43	0	0	0	0	0	2	0	0	0	0	0	67	NA
chr3	139951298	139951406	minus	7	2	82	7	2	82	1	44	None	L2c	None	CLSTN2	None	NO	NO	NO	NO	NO	YES	0	0	0	0	0	7	0	0	0	0	0	2	0	0	0	0	0	82	NA
chr3	147308800	147308898	minus	19065	7	72	19065	7	72	1	43.9462	None	None	None	None	None	NO	NO	NO	YES	NO	NO	0	0	0	19065	0	0	0	0	0	7	0	0	0	0	0	72	0	0	NA
chr3	148698392	148698578	minus	195	5	160	195	5	160	0.75	38.7026	None	AluJr4	None	None	None	NO	NO	YES	NO	NO	NO	0	0	195	0	0	0	0	0	5	0	0	0	0	0	160	0	0	0	NA
chr3	185635171	185635477	plus	16	13.5	265.5	19	15	277	1	37.6889	None	None	None	TRA2B	TRA2B.L	YES	NO	NO	YES	NO	NO	13	0	0	19	0	0	12	0	0	15	0	0	254	0	0	277	0	0	NA
chr3	191125621	191125713	minus	52	2	66	52	2	66	1	43.8269	None	L1MB4	None	None	None	NO	NO	NO	NO	NO	YES	0	0	0	0	0	52	0	0	0	0	0	2	0	0	0	0	0	66	NA
chr4	14340573	14340772	plus	43.5	2.5	134.5	55	3	173	1	43.5625	None	L2c	None	None	None	NO	NO	YES	NO	NO	YES	0	0	32	0	0	55	0	0	2	0	0	3	0	0	96	0	0	173	NA
chr4	14766536	14766787	plus	43	2	144.5	63	3	225	1	40.3061	None	MLT1F2	None	MGC4836	None	NO	NO	YES	NO	NO	YES	0	0	23	0	0	63	0	0	1	0	0	3	0	0	64	0	0	225	NA
chr4	21168986	21169261	plus	466.5	11	248.5	654	12	249	1	43.9655	None	None	None	KCNIP4	None	NO	NO	YES	NO	NO	YES	0	0	279	0	0	654	0	0	12	0	0	10	0	0	249	0	0	248	NA
chr4	23797893	23797985	plus	48	3	66	48	3	66	1	44	None	None	None	PGC-1v,PPARGC1A	None	NO	NO	NO	NO	NO	YES	0	0	0	0	0	48	0	0	0	0	0	3	0	0	0	0	0	66	NA
chr4	24529153	24529690	plus	32	18	511	32	18	511	1	42.9508	None	None	None	DHX15	DHX15.L	YES	NO	NO	NO	NO	NO	32	0	0	0	0	0	18	0	0	0	0	0	511	0	0	0	0	0	NA
chr4	26932485	26932880	plus	52	2.5	228	64	3	369	1	39.5234	None	MLT1F2	None	STIM2	None	NO	NO	YES	NO	NO	YES	0	0	64	0	0	40	0	0	2	0	0	3	0	0	87	0	0	369	NA
chr4	29476772	29476901	plus	8	2	103	8	2	103	0.833333	36.625	None	L1MA1,AluSg	None	None	None	NO	NO	YES	NO	NO	NO	0	0	8	0	0	0	0	0	2	0	0	0	0	0	103	0	0	0	NA
chr4	33203240	33203335	plus	508	5	69	508	5	69	1	43.8327	None	None	None	None	None	NO	YES	NO	NO	NO	NO	0	508	0	0	0	0	0	5	0	0	0	0	0	69	0	0	0	0	NA
chr4	37947162	37947345	plus	9603.8	5.8	98.2	45450	15	154	1	43.7212	None	None,AluSx	None	TBC1D1	None	YES	YES	YES	YES	NO	YES	1482	45450	28	1057	0	2	5	15	3	5	0	1	68	154	137	68	0	64	NA
chr4	43683945	43684402	plus	1037	18	431	1037	18	431	1	39.7551	None	LTR33,MIRb	None	None	None	NO	NO	YES	NO	NO	NO	0	0	1037	0	0	0	0	0	18	0	0	0	0	0	431	0	0	0	NA
chr4	43813902	43814159	plus	5.5	2.5	148	8	3	231	1	44	None	L2b	None	None	None	NO	NO	YES	NO	NO	YES	0	0	3	0	0	8	0	0	2	0	0	3	0	0	65	0	0	231	NA
chr4	46886701	46886921	minus	227.5	8	194	280	9	194	1	42.8182	None	None	None	COX7B2	None	NO	NO	YES	NO	NO	YES	0	0	280	0	0	175	0	0	7	0	0	9	0	0	194	0	0	194	NA
chr4	47000867	47000958	plus	12	1.5	64.5	20	2	65	1	44	None	None	None	None	None	NO	NO	YES	NO	NO	YES	0	0	20	0	0	4	0	0	2	0	0	1	0	0	65	0	0	64	NA
chr4	54140044	54140138	minus	1421	5	68	1421	5	68	1	43.9951	None	None	None	SCFD2	SCFD2.5,SCFD2.4	NO	NO	NO	NO	YES	NO	0	0	0	0	1421	0	0	0	0	0	5	0	0	0	0	0	68	0	NA
chr4	68475815	68475940	plus	24	2	99	24	2	99	1	43.75	None	MLT1G1	None	None	None	NO	NO	NO	NO	NO	YES	0	0	0	0	0	24	0	0	0	0	0	2	0	0	0	0	0	99	NA
chr4	72226660	72226753	plus	135	2	65.5	242	3	67	1	39.1327	None	MER61A	None	SLC4A4	None	NO	NO	YES	NO	NO	YES	0	0	28	0	0	242	0	0	1	0	0	3	0	0	64	0	0	67	NA
chr4	73941420	73941730	minus	9	8	240.5	11	10	266	1	42.6833	None	None	None	ANKRD17	ANKRD17.L	YES	NO	NO	YES	NO	NO	7	0	0	11	0	0	6	0	0	10	0	0	215	0	0	266	0	0	NA
chr4	74798996	74799090	minus	2154	5	68	2154	5	68	1	43.8937	None	None	None	None	None	NO	NO	NO	YES	NO	NO	0	0	0	2154	0	0	0	0	0	5	0	0	0	0	0	68	0	0	NA
chr4	82933433	82933677	minus	5.5	2.5	141	8	3	149	1	35.9375	None	None	None	None	None	NO	NO	YES	NO	NO	YES	0	0	8	0	0	3	0	0	3	0	0	2	0	0	133	0	0	149	NA
chr4	89086224	89086317	plus	94	3	66	153	4	67	1	43.793	None	AluSz	None	ABCG2	None	NO	NO	YES	NO	NO	YES	0	0	153	0	0	35	0	0	4	0	0	2	0	0	67	0	0	65	NA
chr4	104810450	104810556	minus	110.5	2.5	72	181	4	80	1	43.9917	None	MIRb	None	None	None	NO	NO	YES	NO	NO	YES	0	0	40	0	0	181	0	0	1	0	0	4	0	0	64	0	0	80	NA
chr4	106130271	106130373	minus	9609	8	76	9609	8	76	1	43.883	None	None	None	TET2	None	NO	YES	NO	NO	NO	NO	0	9609	0	0	0	0	0	8	0	0	0	0	0	76	0	0	0	0	NA
chr4	111636750	111637077	minus	6	2	301	6	2	301	1	42.6667	None	MLT1H1	None	None	None	NO	NO	NO	NO	NO	YES	0	0	0	0	0	6	0	0	0	0	0	2	0	0	0	0	0	301	NA
chr4	113150320	113150411	minus	18	2	65	18	2	65	1	44	None	MER61C	None	None	None	NO	NO	NO	NO	NO	YES	0	0	0	0	0	18	0	0	0	0	0	2	0	0	0	0	0	65	NA
chr4	125388957	125389050	minus	20	3	67	20	3	67	1	43.5	None	None	None	None	None	YES	NO	NO	NO	NO	NO	20	0	0	0	0	0	3	0	0	0	0	0	67	0	0	0	0	0	NA
chr4	132347102	132347807	plus	7.33333	6.66667	441.667	13	11	679	0.782887	37.3429	None	GA-rich,GA-rich,L2	None	None	None	NO	NO	YES	YES	NO	YES	0	0	13	1	0	8	0	0	11	1	0	8	0	0	679	64	0	582	NA
chr4	147546418	147546587	plus	1953	5.5	104	3696	9	143	1	43.9199	None	None	None	None	None	NO	NO	YES	NO	NO	YES	0	0	210	0	0	3696	0	0	2	0	0	9	0	0	65	0	0	143	NA
chr4	151921927	151922019	plus	25.5	1.5	65	45	2	66	1	39.0556	None	L1M2	None	LRBA	None	NO	NO	YES	NO	NO	YES	0	0	45	0	0	6	0	0	1	0	0	2	0	0	64	0	0	66	NA
chr4	182691904	182692193	plus	51	2	163.5	99	3	263	1	43.9495	None	None,MIR	None	None	None	NO	YES	NO	NO	NO	YES	0	99	0	0	0	3	0	3	0	0	0	1	0	263	0	0	0	64	NA
chr5	11937589	11937894	plus	71.5	3	192.5	119	4	279	1	38.8179	None	L1MB1	None	None	None	NO	NO	YES	NO	NO	YES	0	0	119	0	0	24	0	0	4	0	0	2	0	0	279	0	0	106	NA
chr5	14167272	14167363	minus	87	2	65	87	2	65	1	42	None	None	None	tgat,TRIO	None	NO	NO	YES	NO	NO	NO	0	0	87	0	0	0	0	0	2	0	0	0	0	0	65	0	0	0	NA
chr5	18588656	18588752	plus	17	1.5	67	30	2	70	1	39.6583	None	AluSz	None	None	None	NO	NO	YES	NO	NO	YES	0	0	4	0	0	30	0	0	1	0	0	2	0	0	64	0	0	70	NA
chr5	20560604	20560696	minus	17	3	66	17	3	66	1	39.4706	None	(CA)n	None	None	None	NO	NO	NO	NO	NO	YES	0	0	0	0	0	17	0	0	0	0	0	3	0	0	0	0	0	66	NA
chr5	33703681	33703799	minus	19	3	92	19	3	92	1	38.9474	None	L1MA10	None	ADAMTS12	None	NO	NO	NO	NO	NO	YES	0	0	0	0	0	19	0	0	0	0	0	3	0	0	0	0	0	92	NA
chr5	33883210	33883511	minus	5	2	73.3333	11	3	88	1	34.6061	None	None,(T)n,LTR78B	None	ADAMTS12	None	NO	NO	YES	YES	NO	YES	0	0	3	1	0	11	0	0	2	1	0	3	0	0	68	64	0	88	NA
chr5	41712850	41712969	minus	130.5	2.5	78.5	253	4	93	1	43.8597	None	L1MCa	None	None	None	NO	NO	YES	NO	NO	YES	0	0	253	0	0	8	0	0	4	0	0	1	0	0	93	0	0	64	NA
chr5	45437901	45438002	plus	8	2	69.5	12	3	75	1	43.7917	None	MLT1F	None	HCN1	None	NO	NO	YES	NO	NO	YES	0	0	4	0	0	12	0	0	1	0	0	3	0	0	64	0	0	75	NA
chr5	61439487	61439790	plus	9523	20	277	9523	20	277	1	39.3621	None	None	None	None	None	NO	YES	NO	NO	NO	NO	0	9523	0	0	0	0	0	20	0	0	0	0	0	277	0	0	0	0	PS2015
chr5	62193695	62193789	minus	7	3	68	7	3	68	1	38.5714	None	(TG)n,MIRb	None	None	None	NO	NO	NO	NO	NO	YES	0	0	0	0	0	7	0	0	0	0	0	3	0	0	0	0	0	68	NA
chr5	62244347	62244440	plus	20	1.5	65.5	28	2	67	1	44	None	None	None	None	None	NO	NO	YES	NO	NO	YES	0	0	28	0	0	12	0	0	1	0	0	2	0	0	64	0	0	67	NA
chr5	64793128	64793483	plus	14.5	3	251.5	15	3	329	1	41.7786	None	MLT1F2,AluSx	None	None	None	NO	NO	YES	NO	NO	YES	0	0	15	0	0	14	0	0	3	0	0	3	0	0	174	0	0	329	NA
chr5	66903084	66903183	plus	33.5	2	68.5	49	3	73	1	43.9184	None	MER21C	None	None	None	NO	NO	YES	NO	NO	YES	0	0	18	0	0	49	0	0	1	0	0	3	0	0	64	0	0	73	NA
chr5	67915563	67915681	plus	54	4	92	54	4	92	1	44	None	None	None	None	None	NO	NO	NO	NO	NO	YES	0	0	0	0	0	54	0	0	0	0	0	4	0	0	0	0	0	92	PS2015
chr5	72209863	72210227	plus	12	11.5	322.5	14	13	332	1	42.9964	None	None	None	TNPO1	TNPO1.L	YES	NO	NO	YES	NO	NO	10	0	0	14	0	0	10	0	0	13	0	0	332	0	0	313	0	0	NA
chr5	76517063	76517204	minus	6	1.5	79	9	2	94	1	41.7222	None	L1MC5	None	PDE8B	None	NO	NO	YES	NO	NO	YES	0	0	9	0	0	3	0	0	2	0	0	1	0	0	94	0	0	64	NA
chr5	95340616	95340949	plus	52	5	307	52	5	307	1	43.9615	None	HAL1	None	None	None	NO	NO	NO	NO	NO	YES	0	0	0	0	0	52	0	0	0	0	0	5	0	0	0	0	0	307	NA
chr5	98878226	98878528	plus	2587	25	276	2587	25	276	1	43.8836	None	L2a	None	None	None	NO	NO	NO	NO	NO	YES	0	0	0	0	0	2587	0	0	0	0	0	25	0	0	0	0	0	276	NA
chr5	99984329	99984463	minus	9	1.5	86	16	2	108	1	43.875	None	None	None	None	None	NO	NO	YES	NO	NO	YES	0	0	16	0	0	2	0	0	2	0	0	1	0	0	108	0	0	64	NA
chr5	107865329	107865448	plus	15	1.5	78.5	24	2	93	1	41.2292	None	MLT1F	None	None	None	NO	NO	YES	NO	NO	YES	0	0	6	0	0	24	0	0	1	0	0	2	0	0	64	0	0	93	NA
chr5	118148619	118148752	plus	21.5	2.5	98.5	25	3	99	1	43.0833	None	L1M2	None	None	None	NO	NO	YES	NO	NO	YES	0	0	25	0	0	18	0	0	2	0	0	3	0	0	98	0	0	99	NA
chr5	134195224	134195453	plus	11.5	9	186.5	15	11	203	1	38.5233	None	None	None	C5orf24	C5orf24.L	YES	NO	NO	YES	NO	NO	8	0	0	15	0	0	7	0	0	11	0	0	170	0	0	203	0	0	NA
chr5	136094495	136094586	plus	49.5	2	65	81	2	65	1	43.8488	None	L1M1	None	None	None	NO	NO	YES	NO	NO	YES	0	0	81	0	0	18	0	0	2	0	0	2	0	0	65	0	0	65	NA
chr5	136305288	136305380	minus	51	1.5	65	67	2	66	1	36.093	None	L1MB3	None	None	None	NO	NO	YES	NO	NO	YES	0	0	35	0	0	67	0	0	1	0	0	2	0	0	64	0	0	66	NA
chr5	138705206	138705422	plus	20	15.5	178	27	22	190	1	37.3465	None	AT_rich	None	SLC23A1,PAIP2	PAIP2.L	YES	NO	NO	YES	NO	NO	13	0	0	27	0	0	9	0	0	22	0	0	166	0	0	190	0	0	NA
chr5	143926079	143926300	minus	310.5	9.5	168	432	12	195	1	43.8922	None	None	None	None	None	NO	NO	YES	NO	NO	YES	0	0	189	0	0	432	0	0	7	0	0	12	0	0	141	0	0	195	NA
chr5	151478001	151478242	minus	124	2	215	124	2	215	1	38.371	None	L1M5	None	AK001582	None	NO	NO	YES	NO	NO	NO	0	0	124	0	0	0	0	0	2	0	0	0	0	0	215	0	0	0	NA
chr5	152437067	152437163	plus	792	7	70	792	7	70	1	43.9596	None	None	None	None	None	NO	YES	NO	NO	NO	NO	0	792	0	0	0	0	0	7	0	0	0	0	0	70	0	0	0	0	NA
chr5	152526017	152526289	plus	78.5	4.5	175.5	152	6	246	1	39.2526	None	L1MA5A	None	None	None	NO	NO	YES	NO	NO	YES	0	0	152	0	0	5	0	0	6	0	0	3	0	0	246	0	0	105	NA
chr5	155486209	155486410	plus	37	5	174.5	41	7	175	1	44	None	None	None	SGCD	None	NO	NO	YES	NO	NO	YES	0	0	41	0	0	33	0	0	3	0	0	7	0	0	174	0	0	175	NA
chr5	155621212	155621316	plus	4	2.25	70	11	5	78	0.65	35.375	None	AluJb	None	SGCD	None	YES	NO	YES	YES	NO	YES	2	0	2	1	0	11	1	0	2	1	0	5	64	0	74	64	0	78	NA
chr6	1532414	1532770	plus	456	4	330	456	4	330	1	43.9232	None	MER2,L1MC4a	None	None	None	NO	YES	NO	NO	NO	NO	0	456	0	0	0	0	0	4	0	0	0	0	0	330	0	0	0	0	NA
chr6	13621940	13622302	plus	8	8	336	8	8	336	1	44	None	None	None	RANBP9	RANBP9.L	NO	NO	NO	YES	NO	NO	0	0	0	8	0	0	0	0	0	8	0	0	0	0	0	336	0	0	NA
chr6	16299421	16299792	plus	6	6	303.5	8	8	326	1	40.4683	None	None	None	ATXN1	ATXN1.L	YES	NO	NO	YES	NO	NO	4	0	0	8	0	0	4	0	0	8	0	0	326	0	0	281	0	0	NA
chr6	18379343	18379584	plus	13.5	2.5	141	19	3	215	1	44	None	L1MC	None	None	None	NO	NO	YES	NO	NO	YES	0	0	19	0	0	8	0	0	3	0	0	2	0	0	67	0	0	215	NA
chr6	18907539	18907706	plus	13	2	141	13	2	141	1	44	None	None	None	None	None	NO	NO	YES	NO	NO	NO	0	0	13	0	0	0	0	0	2	0	0	0	0	0	141	0	0	0	NA
chr6	49350933	49351248	plus	199	8	289	199	8	289	1	42.6482	None	L1ME1	None	None	None	NO	NO	NO	NO	NO	YES	0	0	0	0	0	199	0	0	0	0	0	8	0	0	0	0	0	289	NA
chr6	64424213	64424403	plus	8	6.5	141.5	9	7	164	1	42.5	None	None	None	PHF3	PHF3.L	YES	NO	NO	YES	NO	NO	7	0	0	9	0	0	6	0	0	7	0	0	164	0	0	119	0	0	NA
chr6	71285541	71285904	plus	31	6	337	31	6	337	1	44	None	None	None	C6orf57	None	NO	NO	YES	NO	NO	NO	0	0	31	0	0	0	0	0	6	0	0	0	0	0	337	0	0	0	NA
chr6	71438595	71438772	minus	119	6	149.5	162	6	151	1	42.5524	None	None	None	SMAP1	None	NO	NO	YES	NO	NO	YES	0	0	162	0	0	76	0	0	6	0	0	6	0	0	151	0	0	148	NA
chr6	74949859	74950160	minus	99.5	3	169.5	194	4	206	0.604413	35.7098	None	L1MA1	None	AF086303	None	NO	NO	YES	NO	NO	YES	0	0	194	0	0	5	0	0	4	0	0	2	0	0	133	0	0	206	NA
chr6	76539759	76539885	plus	141	3	100	141	3	100	1	42.4965	None	None	None	MYO6	None	NO	NO	NO	NO	NO	YES	0	0	0	0	0	141	0	0	0	0	0	3	0	0	0	0	0	100	NA
chr6	85227041	85227408	minus	108	3	247	172	4	318	1	43.9942	None	None	None	None	None	NO	NO	YES	NO	NO	YES	0	0	44	0	0	172	0	0	2	0	0	4	0	0	318	0	0	176	NA
chr6	87741788	87742386	plus	38958	15	572	38958	15	572	1	43.9834	None	MLT1H1,MIR	None	None	None	YES	NO	NO	NO	NO	NO	38958	0	0	0	0	0	15	0	0	0	0	0	572	0	0	0	0	0	NA
chr6	94187303	94187421	plus	341	8	92	341	8	92	1	43.9179	None	None	None	None	None	NO	NO	YES	NO	NO	NO	0	0	341	0	0	0	0	0	8	0	0	0	0	0	92	0	0	0	PS2015
chr6	100340509	100340650	minus	11	4	115	11	4	115	1	44	None	L1MCa	None	None	None	NO	NO	NO	NO	NO	YES	0	0	0	0	0	11	0	0	0	0	0	4	0	0	0	0	0	115	NA
chr6	114359036	114359171	plus	1719	10	109	1719	10	109	1	43.9593	None	None	None	BC042098	None	NO	NO	YES	NO	NO	NO	0	0	1719	0	0	0	0	0	10	0	0	0	0	0	109	0	0	0	NA
chr6	122780045	122780209	plus	8	2	138	8	2	138	1	40.5	None	None	None	SERINC1	None	NO	NO	NO	NO	NO	YES	0	0	0	0	0	8	0	0	0	0	0	2	0	0	0	0	0	138	NA
chr6	127092847	127092981	minus	27	3	90.5	31	4	108	1	43.439	None	None	None	AK127472	None	NO	NO	YES	NO	NO	YES	0	0	23	0	0	31	0	0	2	0	0	4	0	0	73	0	0	108	NA
chr6	136397654	136397779	plus	31.5	2	68	56	2	70	1	44	None	HAL1	None	PDE7B,AJ606316	None	NO	NO	YES	NO	NO	YES	0	0	56	0	0	7	0	0	2	0	0	2	0	0	66	0	0	70	NA
chr6	139693408	139693944	minus	25	20.5	458.5	31	23	497	1	40.5648	None	None	None	CITED2	CITED2.L	YES	NO	NO	YES	NO	NO	19	0	0	31	0	0	18	0	0	23	0	0	497	0	0	420	0	0	NA
chr6	140062381	140062478	plus	18	2	71	18	2	71	1	44	None	L3	None	None	None	NO	NO	NO	NO	NO	YES	0	0	0	0	0	18	0	0	0	0	0	2	0	0	0	0	0	71	NA
chr6	141591645	141591968	minus	17	3	297	17	3	297	1	40.3529	None	L1MEg	None	None	None	NO	YES	NO	NO	NO	NO	0	17	0	0	0	0	0	3	0	0	0	0	0	297	0	0	0	0	NA
chr6	160764834	160764958	plus	16	2	98	16	2	98	1	44	None	L1ME3C	None	None	None	YES	NO	NO	NO	NO	NO	16	0	0	0	0	0	2	0	0	0	0	0	98	0	0	0	0	0	NA
chr6	162407212	162407558	minus	69	5	320	69	5	320	0.666667	39.913	None	MER66B	None	parkin,PARK2	None	NO	NO	YES	NO	NO	NO	0	0	69	0	0	0	0	0	5	0	0	0	0	0	320	0	0	0	NA
chr6	163528927	163529038	minus	7	2	85	7	2	85	1	44	None	None	None	PACRG	None	NO	NO	NO	NO	NO	YES	0	0	0	0	0	7	0	0	0	0	0	2	0	0	0	0	0	85	NA
chr7	26229931	26230093	plus	14	11	122.5	15	11	136	1	41.25	None	None	None	HNRNPA2B1	HNRNPA2B1.L	YES	NO	NO	YES	NO	NO	13	0	0	15	0	0	11	0	0	11	0	0	109	0	0	136	0	0	NA
chr7	26231463	26231995	minus	74.5	48	490.5	88	53	506	1	42.5095	None	None	None	HNRNPA2B1	HNRNPA2B1.L	YES	NO	NO	YES	NO	NO	61	0	0	88	0	0	43	0	0	53	0	0	506	0	0	475	0	0	NA
chr7	28781715	28781839	plus	114.5	2.5	81	218	4	98	1	43.9908	None	None	None	CREB5	None	NO	NO	YES	NO	NO	YES	0	0	218	0	0	11	0	0	4	0	0	1	0	0	98	0	0	64	NA
chr7	30251922	30252014	minus	28	2	66	28	2	66	1	43.8929	None	None	None	None	None	NO	NO	YES	NO	NO	NO	0	0	28	0	0	0	0	0	2	0	0	0	0	0	66	0	0	0	NA
chr7	32677589	32677683	minus	8	2	68	8	2	68	1	44	None	MLT1D	None	AVL9,DPY19L1P1	None	YES	NO	NO	NO	NO	NO	8	0	0	0	0	0	2	0	0	0	0	0	68	0	0	0	0	0	NA
chr7	37933626	37933814	plus	43.5	1.5	113	80	2	162	1	43.975	None	None	None	TXNDC3	None	NO	NO	YES	NO	NO	YES	0	0	80	0	0	7	0	0	2	0	0	1	0	0	162	0	0	64	NA
chr7	44244473	44244714	plus	8.5	1.5	126	16	2	188	1	41.4688	None	None	None	YKT6	None	NO	NO	YES	NO	NO	YES	0	0	1	0	0	16	0	0	1	0	0	2	0	0	64	0	0	188	NA
chr7	45737241	45737419	minus	273.5	2	65.5	546	3	67	0.730636	39.9148	None	None,AluSp	None	ADCY1	None	NO	YES	YES	NO	NO	NO	0	546	1	0	0	0	0	3	1	0	0	0	0	67	64	0	0	0	NA
chr7	50657776	50657946	minus	9.5	6.5	143.5	13	8	144	1	40.45	None	None	None	GRB10	GRB10.L	YES	NO	NO	YES	NO	NO	6	0	0	13	0	0	5	0	0	8	0	0	144	0	0	143	0	0	NA
chr7	53648540	53648776	plus	18	2	210	18	2	210	1	43.7778	None	L1ME1	None	None	None	NO	NO	NO	NO	NO	YES	0	0	0	0	0	18	0	0	0	0	0	2	0	0	0	0	0	210	NA
chr7	65743087	65743343	plus	37.5	4.5	217.5	53	6	230	1	40.8949	None	L2,AluSq	None	TPST1	None	NO	NO	YES	NO	NO	YES	0	0	53	0	0	22	0	0	3	0	0	6	0	0	205	0	0	230	NA
chr7	70797926	70798020	minus	718	4	68	718	4	68	1	33.4109	None	L1MB7,AluSz	None	WBSCR17	None	NO	YES	NO	NO	NO	NO	0	718	0	0	0	0	0	4	0	0	0	0	0	68	0	0	0	0	NA
chr7	80154488	80154716	minus	17	2	133	24	3	202	1	44	None	ERV3-16A3_I-int	None	CD36	None	NO	NO	YES	NO	NO	YES	0	0	10	0	0	24	0	0	1	0	0	3	0	0	64	0	0	202	NA
chr7	80478334	80478602	minus	22.5	5.5	242	24	8	242	1	42.0952	None	None	None	SEMA3C	None	NO	NO	YES	NO	NO	YES	0	0	21	0	0	24	0	0	3	0	0	8	0	0	242	0	0	242	NA
chr7	86204383	86204511	plus	125	5	102	125	5	102	1	40.096	None	L1MC1	None	None	None	NO	NO	NO	NO	NO	YES	0	0	0	0	0	125	0	0	0	0	0	5	0	0	0	0	0	102	NA
chr7	92192565	92192698	minus	83.5	3.5	107	85	4	107	1	43.5526	None	None	None	FAM133B	None	NO	NO	YES	NO	NO	YES	0	0	85	0	0	82	0	0	4	0	0	3	0	0	107	0	0	107	NA
chr7	97315101	97315203	plus	57	4	76	57	4	76	1	39.193	None	Tigger4	None	None	None	NO	NO	NO	NO	NO	YES	0	0	0	0	0	57	0	0	0	0	0	4	0	0	0	0	0	76	NA
chr7	98523685	98523916	plus	30.6667	2.66667	111	87	6	205	1	36.8295	None	L1MEg	None	TRRAP	None	NO	NO	YES	NO	YES	YES	0	0	3	0	2	87	0	0	1	0	1	6	0	0	64	0	64	205	NA
chr7	115932621	115932721	plus	69	2	69	131	3	74	0.833333	35.7001	None	L1MA3	None	DQ656015,EF070122,EF070117,CAV2,EF070119,CAV1	None	NO	NO	YES	NO	NO	YES	0	0	131	0	0	7	0	0	3	0	0	1	0	0	74	0	0	64	NA
chr7	122542936	122543077	plus	5.5	1.5	89.5	10	2	115	1	39.05	None	MLT1H2	None	None	None	NO	NO	YES	NO	NO	YES	0	0	10	0	0	1	0	0	2	0	0	1	0	0	115	0	0	64	NA
chr7	138566969	138567124	plus	208.5	10	118	249	11	129	1	42.2822	None	None	None	KIAA1549	None	NO	NO	YES	NO	NO	YES	0	0	168	0	0	249	0	0	9	0	0	11	0	0	107	0	0	129	NA
chr7	147602312	147602587	minus	30	2.5	249	39	3	249	1	31.9432	None	L2c	None	CNTNAP2	None	NO	NO	YES	NO	NO	YES	0	0	21	0	0	39	0	0	3	0	0	2	0	0	249	0	0	249	NA
chr7	151832027	151832164	minus	6	6	111	6	6	111	1	44	None	None	None	MLL3,DKFZp434D2011	DKFZp434D2011.L,MLL3.L	YES	NO	NO	NO	NO	NO	6	0	0	0	0	0	6	0	0	0	0	0	111	0	0	0	0	0	NA
chr7	152670950	152671056	plus	7	3	80	7	3	80	0.72	38.8571	None	MSTA	None	None	None	NO	NO	NO	NO	NO	YES	0	0	0	0	0	7	0	0	0	0	0	3	0	0	0	0	0	80	NA
chr7	156646869	156647189	plus	1401	14	294	1401	14	294	1	41.6502	None	L1MCa	None	LMBR1	None	NO	NO	YES	NO	NO	NO	0	0	1401	0	0	0	0	0	14	0	0	0	0	0	294	0	0	0	NA
chr8	2614924	2615172	plus	35.5	3.5	143	58	6	222	1	43.4052	None	L1MEc	None	None	None	NO	NO	YES	NO	NO	YES	0	0	13	0	0	58	0	0	1	0	0	6	0	0	64	0	0	222	NA
chr8	14986197	14986437	plus	20	1.5	139	32	2	214	1	43.6406	None	MER92B	None	SGCZ	None	NO	NO	YES	NO	NO	YES	0	0	32	0	0	8	0	0	2	0	0	1	0	0	214	0	0	64	NA
chr8	15368681	15368788	plus	13	3	81	13	3	81	1	39.3846	None	L1M5	None	None	None	NO	NO	NO	NO	NO	YES	0	0	0	0	0	13	0	0	0	0	0	3	0	0	0	0	0	81	NA
chr8	17857399	17857705	minus	21.5	3.5	187.5	25	4	280	1	43.5867	None	L2a	None	PCM1	None	NO	NO	YES	NO	NO	YES	0	0	25	0	0	18	0	0	4	0	0	3	0	0	280	0	0	95	NA
chr8	36659319	36659417	plus	95	1.5	68	111	2	72	0.833333	37.427	None	AluSq4	None	KCNU1	None	NO	NO	YES	NO	NO	YES	0	0	111	0	0	79	0	0	1	0	0	2	0	0	64	0	0	72	NA
chr8	58007920	58008013	plus	55	2	67	55	2	67	1	44	None	MIRb	None	None	None	NO	NO	NO	NO	NO	YES	0	0	0	0	0	55	0	0	0	0	0	2	0	0	0	0	0	67	NA
chr8	64574259	64574357	minus	15	2	72	15	2	72	1	39.9333	None	L1ME1	None	None	None	NO	NO	NO	YES	NO	NO	0	0	0	15	0	0	0	0	0	2	0	0	0	0	0	72	0	0	NA
chr8	72395869	72396168	plus	17	4	253.5	28	5	257	1	40.131	None	(TG)n	None	BC048982	None	NO	NO	YES	NO	NO	YES	0	0	28	0	0	6	0	0	3	0	0	5	0	0	250	0	0	257	NA
chr8	76824716	76825051	plus	18.5	4	186.5	30	7	309	0.861111	39.15	None	None,polypurine,AluJo,AluJb	None	None	None	NO	NO	NO	NO	YES	YES	0	0	0	0	7	30	0	0	0	0	1	7	0	0	0	0	64	309	NA
chr8	83559926	83560070	plus	28	2.33333	96.3333	43	4	118	1	35.1218	None	L1MA3	None	None	None	NO	NO	YES	NO	YES	YES	0	0	38	0	43	3	0	0	4	0	1	2	0	0	118	0	64	107	NA
chr8	91543283	91543453	plus	5699	19	144	5699	19	144	1	41.2381	None	MIRb	None	None	None	NO	YES	NO	NO	NO	NO	0	5699	0	0	0	0	0	19	0	0	0	0	0	144	0	0	0	0	NA
chr8	94809697	94809790	minus	18	2	65.5	32	3	67	1	40.0938	None	None	None	TMEM67	TMEM67.4,TMEM67.20,TMEM67.10,TMEM67.19	NO	NO	YES	NO	NO	YES	0	0	32	0	0	4	0	0	3	0	0	1	0	0	67	0	0	64	NA
chr8	97916380	97916680	minus	18.5	2.5	243.5	19	3	274	1	43.3333	None	None	None	PGCP	None	NO	NO	YES	NO	NO	YES	0	0	19	0	0	18	0	0	2	0	0	3	0	0	213	0	0	274	NA
chr8	105747097	105747273	plus	15	1.5	107	27	2	150	1	43.3333	None	None	None	None	None	NO	NO	YES	NO	NO	YES	0	0	27	0	0	3	0	0	1	0	0	2	0	0	64	0	0	150	NA
chr8	110634811	110635043	minus	2273	24	206	2273	24	206	1	41.5121	None	None	None	SYBU	None	NO	NO	YES	NO	NO	NO	0	0	2273	0	0	0	0	0	24	0	0	0	0	0	206	0	0	0	PS2015
chr8	121211979	121212309	plus	63	4	304	63	4	304	1	44	None	MIRc	None	COL14A1	None	NO	YES	NO	NO	NO	NO	0	63	0	0	0	0	0	4	0	0	0	0	0	304	0	0	0	0	PS2015
chr8	122251919	122252138	plus	45	4	193	45	4	193	1	40.2889	None	MIR	None	None	None	NO	NO	NO	NO	NO	YES	0	0	0	0	0	45	0	0	0	0	0	4	0	0	0	0	0	193	PS2015
chr8	125627555	125627821	plus	61.5	1.5	80.5	71	2	97	1	39.829	None	L1MB2	None	MTSS1	None	NO	NO	NO	YES	NO	YES	0	0	0	52	0	71	0	0	0	1	0	2	0	0	0	64	0	97	NA
chr8	131701820	131701912	minus	9	2	66	9	2	66	1	44	None	None	None	None	None	NO	NO	NO	NO	NO	YES	0	0	0	0	0	9	0	0	0	0	0	2	0	0	0	0	0	66	NA
chr8	131852234	131852453	plus	16	3	129.5	20	4	193	1	43.5	None	L2c	None	ADCY8	None	NO	NO	YES	NO	NO	YES	0	0	20	0	0	12	0	0	4	0	0	2	0	0	193	0	0	66	NA
chr8	137448353	137448446	plus	318	4	67	318	4	67	1	39.9245	None	None	None	None	None	NO	YES	NO	NO	NO	NO	0	318	0	0	0	0	0	4	0	0	0	0	0	67	0	0	0	0	NA
chr8	141948117	141948271	plus	63.5	3	84.5	122	5	105	1	44	None	None	None	DKFZp666O0110,PTK2	None	NO	NO	YES	NO	NO	YES	0	0	122	0	0	5	0	0	5	0	0	1	0	0	105	0	0	64	NA
chr8	141977026	141977182	minus	181.5	5	109	311	5	130	1	43.9968	None	MIRb	None	DKFZp666O0110,PTK2	None	NO	NO	YES	NO	NO	YES	0	0	52	0	0	311	0	0	5	0	0	5	0	0	130	0	0	88	NA
chr9	2193231	2193624	plus	7	6.5	246	9	8	367	1	42.1111	None	None	None	SMARCA2	SMARCA2.L	YES	NO	NO	YES	NO	NO	5	0	0	9	0	0	5	0	0	8	0	0	125	0	0	367	0	0	NA
chr9	5604834	5604925	plus	29	1.5	64.5	44	2	65	1	39.8084	None	L1MEe	None	C9orf46	None	NO	NO	YES	NO	NO	YES	0	0	44	0	0	14	0	0	2	0	0	1	0	0	65	0	0	64	NA
chr9	7136053	7136267	minus	10	2	188	10	2	188	0.666667	42.5	None	L1ME1,L1M4	None	KDM4C,KIAA0780	None	NO	NO	NO	NO	NO	YES	0	0	0	0	0	10	0	0	0	0	0	2	0	0	0	0	0	188	NA
chr9	13049192	13049542	minus	10.5	1.5	194	11	2	324	1	44	None	None	None	None	None	YES	NO	NO	NO	YES	NO	11	0	0	0	10	0	1	0	0	0	2	0	64	0	0	0	324	0	NA
chr9	16936875	16937048	plus	101.5	3	142	167	4	147	0.833333	38.7553	None	L1M2	None	None	None	NO	NO	YES	NO	NO	YES	0	0	167	0	0	36	0	0	2	0	0	4	0	0	137	0	0	147	NA
chr9	23680351	23680533	minus	7	1.5	110	8	2	156	1	41.3542	None	MER5A	None	None	None	NO	NO	YES	NO	NO	YES	0	0	8	0	0	6	0	0	1	0	0	2	0	0	64	0	0	156	NA
chr9	29288741	29288838	minus	34	1.5	67.5	66	2	71	1	44	None	L1M5	None	None	None	NO	NO	YES	NO	NO	YES	0	0	2	0	0	66	0	0	1	0	0	2	0	0	64	0	0	71	NA
chr9	32457512	32457836	plus	11	5	298	11	5	298	1	41.3636	None	None	None	DDX58	None	NO	NO	YES	NO	NO	NO	0	0	11	0	0	0	0	0	5	0	0	0	0	0	298	0	0	0	NA
chr9	32460635	32461348	plus	80.5	3.5	376	146	4	574	1	43.4452	None	L1MDa	None	DDX58	None	NO	NO	YES	NO	NO	YES	0	0	146	0	0	15	0	0	4	0	0	3	0	0	178	0	0	574	NA
chr9	74791148	74791241	plus	185.5	2	65.5	324	3	67	1	43.9815	None	MLT1F1	None	GDA	None	NO	NO	YES	NO	NO	YES	0	0	47	0	0	324	0	0	1	0	0	3	0	0	64	0	0	67	NA
chr9	80868914	80869049	minus	14	1.5	86.5	18	2	109	1	40.3722	None	None	None	CEP78	None	NO	NO	YES	NO	NO	YES	0	0	18	0	0	10	0	0	1	0	0	2	0	0	64	0	0	109	NA
chr9	96465552	96465675	minus	15	2	97	15	2	97	1	42	None	L1M4c	None	None	None	NO	NO	NO	NO	NO	YES	0	0	0	0	0	15	0	0	0	0	0	2	0	0	0	0	0	97	NA
chr9	111117272	111117368	plus	8	3	70	8	3	70	1	38.5	None	L1MEc	None	None	None	NO	NO	NO	NO	NO	YES	0	0	0	0	0	8	0	0	0	0	0	3	0	0	0	0	0	70	NA
chr9	112719149	112719277	plus	17.3333	1.66667	76.6667	34	3	102	1	43.2255	None	MIRb	None	PALM2-AKAP2,AKAP2	None	YES	NO	YES	NO	NO	YES	1	0	34	0	0	17	1	0	1	0	0	3	64	0	64	0	0	102	NA
chr9	118081981	118082267	minus	67.5	6	164	70	7	260	0.601495	37.0418	None	MLT1F,THE1B,MLT1F	None	CTS9,DEC1	None	NO	NO	YES	NO	NO	YES	0	0	70	0	0	65	0	0	5	0	0	7	0	0	68	0	0	260	NA
chr9	123943586	123943736	minus	8	6	124	8	6	124	1	43.3333	None	None	None	RAB14	RAB14.L	YES	NO	NO	NO	NO	NO	8	0	0	0	0	0	6	0	0	0	0	0	124	0	0	0	0	0	NA
chr9	125442240	125442336	minus	11791	6	70	11791	6	70	1	43.9779	None	L1M5	None	None	None	NO	NO	NO	YES	NO	NO	0	0	0	11791	0	0	0	0	0	6	0	0	0	0	0	70	0	0	NA
chr9	126467305	126467399	plus	27	5	68	27	5	68	1	39.4444	None	L1MEd	None	DENND1A,KIAA1608	None	NO	NO	NO	NO	NO	YES	0	0	0	0	0	27	0	0	0	0	0	5	0	0	0	0	0	68	NA
chr9	129925716	129925808	plus	13	2	66	13	2	66	1	44	None	None	None	RALGPS1	None	NO	NO	YES	NO	NO	NO	0	0	13	0	0	0	0	0	2	0	0	0	0	0	66	0	0	0	NA
chr10	6620527	6620618	plus	60	2	65	60	2	65	1	44	None	None	None	PRKCQ	None	NO	NO	YES	NO	NO	NO	0	0	60	0	0	0	0	0	2	0	0	0	0	0	65	0	0	0	NA
chr10	10988646	10988906	minus	621	8	234	621	8	234	1	43.9968	None	MIR	None	LOC254312	None	NO	NO	YES	NO	NO	NO	0	0	621	0	0	0	0	0	8	0	0	0	0	0	234	0	0	0	NA
chr10	27885406	27885553	minus	76	2	92.5	151	3	121	1	39.6424	None	L1ME1	None	None	None	NO	NO	YES	NO	NO	YES	0	0	151	0	0	1	0	0	3	0	0	1	0	0	121	0	0	64	NA
chr10	28908734	28908906	plus	6	5	146	6	5	146	1	43.5	None	None	None	WAC	WAC.L	YES	NO	NO	NO	NO	NO	6	0	0	0	0	0	5	0	0	0	0	0	146	0	0	0	0	0	NA
chr10	33631813	33632004	plus	14.5	1.5	71.5	26	2	79	0.630244	34.4872	None	Tigger2a	None	None	None	NO	NO	YES	NO	NO	YES	0	0	26	0	0	3	0	0	1	0	0	2	0	0	64	0	0	79	NA
chr10	33790752	33790848	plus	46	5	70	46	5	70	1	36.8261	None	AluJb,MLT1D	None	None	None	NO	YES	NO	NO	NO	NO	0	46	0	0	0	0	0	5	0	0	0	0	0	70	0	0	0	0	NA
chr10	33797170	33797464	minus	86	1.5	66	171	2	68	1	41.6725	None	AluJb,None	None	None	None	NO	NO	NO	NO	YES	YES	0	0	0	0	171	1	0	0	0	0	2	1	0	0	0	0	68	64	NA
chr10	52035996	52036486	minus	8136	7	264	16270	13	464	1	43.9819	None	MIRc	None	None	None	YES	NO	NO	NO	YES	NO	2	0	0	0	16270	0	1	0	0	0	13	0	64	0	0	0	464	0	NA
chr10	53436219	53436556	plus	31.5	7	191.5	34	8	311	1	37.1471	None	None	None	PRKG1	None	NO	NO	YES	NO	NO	YES	0	0	34	0	0	29	0	0	8	0	0	6	0	0	311	0	0	72	NA
chr10	84625011	84625253	minus	27	2.5	140	36	3	213	1	44	None	None	None	NRG3	NRG3.2,NRG3.3,NRG3.1,NRG3.4,NRG3.5	NO	NO	YES	NO	NO	YES	0	0	36	0	0	18	0	0	2	0	0	3	0	0	67	0	0	213	NA
chr10	93108577	93108689	plus	6	4	85	8	4	86	1	42.5	None	MLT1F2	None	LOC100188947	None	NO	NO	YES	NO	NO	YES	0	0	8	0	0	4	0	0	4	0	0	4	0	0	86	0	0	84	NA
chr10	100480878	100480973	minus	1082	5	69	1082	5	69	1	43.8179	None	None	None	HPSE2	None	NO	NO	NO	YES	NO	NO	0	0	0	1082	0	0	0	0	0	5	0	0	0	0	0	69	0	0	PS2015
chr10	107533135	107533292	plus	12	4	131	12	4	131	1	44	None	MIR	None	None	None	NO	NO	NO	NO	NO	YES	0	0	0	0	0	12	0	0	0	0	0	4	0	0	0	0	0	131	NA
chr10	110537244	110537359	plus	1576	8	89	1576	8	89	0.511111	38.3553	None	L1PA11	None	None	None	NO	YES	NO	NO	NO	NO	0	1576	0	0	0	0	0	8	0	0	0	0	0	89	0	0	0	0	NA
chr10	129273697	129273907	minus	9	2	184	9	2	184	1	39.5556	None	MLT1F1	None	None	None	NO	NO	NO	NO	NO	YES	0	0	0	0	0	9	0	0	0	0	0	2	0	0	0	0	0	184	NA
chr11	9457937	9458096	minus	22.5	2.5	98.5	42	3	120	1	41.4286	None	None	None	IPO7	None	NO	NO	YES	NO	NO	YES	0	0	42	0	0	3	0	0	2	0	0	3	0	0	120	0	0	77	NA
chr11	10818609	10819068	plus	71	39	433	71	39	433	0.833333	43.8905	None	None	None	EIF4G2,CR611226	CR611226.O,EIF4G2.L	YES	NO	NO	NO	NO	NO	71	0	0	0	0	0	39	0	0	0	0	0	433	0	0	0	0	0	NA
chr11	11019651	11020123	minus	253	10	446	253	10	446	1	39.5494	None	MIRb,L1ME3	None	None	None	NO	NO	NO	NO	NO	YES	0	0	0	0	0	253	0	0	0	0	0	10	0	0	0	0	0	446	PS2015
chr11	26698605	26698703	plus	38	3	72	38	3	72	1	43.7895	None	None	None	SLC5A12	None	NO	YES	NO	NO	NO	NO	0	38	0	0	0	0	0	3	0	0	0	0	0	72	0	0	0	0	PS2015
chr11	28074658	28074751	plus	46	2	67	46	2	67	1	44	None	L1MC5	None	KIF18A	None	NO	NO	NO	NO	NO	YES	0	0	0	0	0	46	0	0	0	0	0	2	0	0	0	0	0	67	NA
chr11	33378162	33378572	plus	10	7.5	269.5	11	8	384	1	42.8417	None	None	None	None	None	YES	NO	NO	YES	NO	NO	9	0	0	11	0	0	8	0	0	7	0	0	384	0	0	155	0	0	NA
chr11	34560578	34560773	plus	152	4	169	152	4	169	1	43.9145	None	L2a	None	None	None	NO	NO	NO	NO	NO	YES	0	0	0	0	0	152	0	0	0	0	0	4	0	0	0	0	0	169	NA
chr11	55370915	55371153	plus	5.5	1.5	138	10	2	212	1	42.4	None	None	None	OR4C11	OR4C11.O	NO	NO	YES	NO	NO	YES	0	0	1	0	0	10	0	0	1	0	0	2	0	0	64	0	0	212	NA
chr11	58091702	58091796	plus	188	3.5	67	281	4	68	1	43.9911	None	L1MB7	None	None	None	NO	NO	YES	NO	NO	YES	0	0	95	0	0	281	0	0	3	0	0	4	0	0	66	0	0	68	NA
chr11	59548216	59548365	minus	7	2	123	7	2	123	1	42.4286	None	LTR33A	None	STX3,STX3A	None	NO	NO	NO	NO	NO	YES	0	0	0	0	0	7	0	0	0	0	0	2	0	0	0	0	0	123	NA
chr11	59813629	59813940	minus	11.5	2.5	174.5	20	4	285	0.702348	43.85	None	None,CT-rich	None	PLAC1L	None	NO	NO	YES	NO	NO	YES	0	0	3	0	0	20	0	0	1	0	0	4	0	0	64	0	0	285	NA
chr11	67165654	67165989	minus	7.5	6.5	302.5	9	8	309	1	33.8141	None	None	None	RAD9A,PPP1CA	RAD9A.L,PPP1CA.L	YES	NO	NO	YES	NO	NO	6	0	0	9	0	0	5	0	0	8	0	0	296	0	0	309	0	0	NA
chr11	68279406	68279497	minus	48.5	1.5	64.5	81	2	65	1	44	None	HAL1	None	PPP6R3,KIAA1558	None	NO	NO	YES	NO	NO	YES	0	0	81	0	0	16	0	0	2	0	0	1	0	0	65	0	0	64	NA
chr11	98955378	98955486	minus	79	1.5	73	123	2	82	1	43.9797	None	None	None	CNTN5	None	NO	NO	YES	NO	NO	YES	0	0	35	0	0	123	0	0	1	0	0	2	0	0	64	0	0	82	NA
chr11	121302489	121302586	minus	115	2.5	68	167	3	71	1	42.7274	None	None	None	None	None	NO	NO	YES	NO	NO	YES	0	0	63	0	0	167	0	0	2	0	0	3	0	0	65	0	0	71	NA
chr11	125413829	125413963	minus	4	1.5	86	7	2	108	0.629928	44	None	MER57-int	None	None	None	NO	NO	YES	NO	NO	YES	0	0	7	0	0	1	0	0	2	0	0	1	0	0	108	0	0	64	NA
chr11	125420051	125420147	minus	4.33333	1.33333	66	6	2	70	1	36.0556	None	HUERS-P3b-int	None	None	None	NO	NO	YES	YES	NO	YES	0	0	3	6	0	4	0	0	2	1	0	1	0	0	70	64	0	64	NA
chr11	130843106	130843198	plus	10	3	66	10	3	66	0.512178	38.4	None	AluY,L1PA7	None	None	None	NO	NO	YES	NO	NO	NO	0	0	10	0	0	0	0	0	3	0	0	0	0	0	66	0	0	0	NA
chr11	130980872	130981011	minus	8	3	113	8	3	113	1	33.125	None	MER52A	None	None	None	NO	NO	NO	NO	NO	YES	0	0	0	0	0	8	0	0	0	0	0	3	0	0	0	0	0	113	NA
chr12	5012610	5012879	minus	200	6	243	200	6	243	1	43.99	None	L1ME1	None	None	None	NO	NO	YES	NO	NO	NO	0	0	200	0	0	0	0	0	6	0	0	0	0	0	243	0	0	0	PS2015
chr12	7444172	7444630	plus	6706	34	432	6706	34	432	0.636364	43.654	None	MER4B-int	None	None	None	NO	NO	YES	NO	NO	NO	0	0	6706	0	0	0	0	0	34	0	0	0	0	0	432	0	0	0	PS2015
chr12	30419930	30420061	plus	8	2	105	8	2	105	0.75	38.875	None	L1MA2	None	None	None	NO	NO	NO	NO	NO	YES	0	0	0	0	0	8	0	0	0	0	0	2	0	0	0	0	0	105	NA
chr12	33012775	33013153	plus	484	6	352	484	6	352	1	40.1136	None	L1ME1,L1M5	None	PKP2	None	NO	NO	NO	NO	NO	YES	0	0	0	0	0	484	0	0	0	0	0	6	0	0	0	0	0	352	NA
chr12	61765213	61765332	minus	22.5	2.5	68.5	32	3	69	0.670777	37.0938	None	L2a,AluJr	None	None	None	NO	NO	YES	NO	NO	YES	0	0	13	0	0	32	0	0	2	0	0	3	0	0	69	0	0	68	NA
chr12	74206796	74206909	minus	338	3	87	338	3	87	1	40.7959	None	ERVL-E-int	None	None	None	NO	YES	NO	NO	NO	NO	0	338	0	0	0	0	0	3	0	0	0	0	0	87	0	0	0	0	PS2015
chr12	75935105	75935254	minus	102	3	123	102	3	123	1	40.3529	None	L1MEg	None	None	None	NO	YES	NO	NO	NO	NO	0	102	0	0	0	0	0	3	0	0	0	0	0	123	0	0	0	0	NA
chr12	78644427	78644553	plus	34.5	2.5	82	67	4	100	1	38.5224	None	None	None	None	None	NO	NO	YES	NO	NO	YES	0	0	2	0	0	67	0	0	1	0	0	4	0	0	64	0	0	100	NA
chr12	79785810	79785906	plus	7	2	70	7	2	70	1	44	None	None	None	SYT1	None	NO	NO	NO	NO	NO	YES	0	0	0	0	0	7	0	0	0	0	0	2	0	0	0	0	0	70	NA
chr12	91681261	91681352	plus	29.5	1.5	64.5	39	2	65	1	43.8109	None	L1M4c	None	None	None	NO	NO	YES	NO	NO	YES	0	0	39	0	0	20	0	0	2	0	0	1	0	0	65	0	0	64	NA
chr12	92536917	92537260	minus	12	12	275.5	16	16	317	0.767857	32.5375	None	None	None	BTG1	BTG1.L	YES	NO	NO	YES	NO	NO	8	0	0	16	0	0	8	0	0	16	0	0	234	0	0	317	0	0	NA
chr12	113901734	113901826	plus	10	2	66	10	2	66	1	44	None	(CAGAGA)n	None	LHX5	None	NO	NO	YES	NO	NO	NO	0	0	10	0	0	0	0	0	2	0	0	0	0	0	66	0	0	0	NA
chr12	122989692	122989903	plus	7	7	185	7	7	185	0.833333	32.25	None	None	None	RSRC2	RSRC2.L	YES	NO	NO	NO	NO	NO	7	0	0	0	0	0	7	0	0	0	0	0	185	0	0	0	0	0	NA
chr13	27339233	27339325	plus	1600	3	66	1600	3	66	1	43.9375	None	None	None	None	None	NO	YES	NO	NO	NO	NO	0	1600	0	0	0	0	0	3	0	0	0	0	0	66	0	0	0	0	PS2015
chr13	30855771	30855971	plus	26	1.5	119	51	2	174	1	41.3725	None	U6	None	KATNAL1	None	NO	NO	YES	NO	NO	YES	0	0	51	0	0	1	0	0	2	0	0	1	0	0	174	0	0	64	NA
chr13	49049370	49049707	plus	283	5	199	450	8	311	1	40.258	None	MLT1F2	None	RB1	None	NO	NO	YES	NO	NO	YES	0	0	116	0	0	450	0	0	2	0	0	8	0	0	87	0	0	311	NA
chr13	50778512	50778620	minus	12	2	75	15	2	82	1	44	None	None	None	BCMS,XTP6	None	NO	NO	YES	NO	NO	YES	0	0	15	0	0	9	0	0	2	0	0	2	0	0	68	0	0	82	NA
chr13	53895932	53896331	minus	9	3	218.5	10	5	373	1	43.35	None	None,MER127	None	None	None	NO	NO	YES	YES	NO	NO	0	0	10	8	0	0	0	0	5	1	0	0	0	0	373	64	0	0	NA
chr13	57646747	57646841	minus	84.5	2	67.5	158	2	68	1	40.2926	None	L1MEb	None	None	None	NO	NO	YES	NO	NO	YES	0	0	158	0	0	11	0	0	2	0	0	2	0	0	68	0	0	67	NA
chr13	57791204	57791627	plus	37	6.5	299	65	7	397	1	42.6735	None	MLT1B	None	None	None	NO	NO	YES	NO	NO	YES	0	0	65	0	0	9	0	0	7	0	0	6	0	0	201	0	0	397	NA
chr13	58986630	58987087	plus	32	3	431	32	3	431	1	43.5625	None	L1MB8	None	None	None	NO	NO	YES	NO	NO	NO	0	0	32	0	0	0	0	0	3	0	0	0	0	0	431	0	0	0	NA
chr13	61814115	61814207	minus	23	2	66	23	2	66	1	44	None	L1MEc	None	None	None	NO	NO	NO	NO	YES	NO	0	0	0	0	23	0	0	0	0	0	2	0	0	0	0	0	66	0	NA
chr13	72012111	72012479	minus	11	10	342	11	10	342	1	40.4	None	None	None	DACH1	DACH1.L	NO	NO	NO	YES	NO	NO	0	0	0	11	0	0	0	0	0	10	0	0	0	0	0	342	0	0	NA
chr13	77618869	77619166	plus	7.5	5.5	241.5	10	7	246	1	42.5368	None	None	None	MYCBP2,KIAA0916	MYCBP2.L,KIAA0916.L	YES	NO	NO	YES	NO	NO	5	0	0	10	0	0	4	0	0	7	0	0	246	0	0	237	0	0	NA
chr13	79598810	79599221	minus	2825	28	385	2825	28	385	1	43.6655	None	MER5C1	None	None	None	NO	NO	NO	NO	NO	YES	0	0	0	0	0	2825	0	0	0	0	0	28	0	0	0	0	0	385	PS2015
chr13	84541896	84542188	minus	11	3.5	198.5	13	5	266	1	44	None	None	None	None	None	NO	NO	YES	NO	NO	YES	0	0	13	0	0	9	0	0	2	0	0	5	0	0	131	0	0	266	NA
chr13	86504295	86504388	minus	20	2	67	20	2	67	1	43.8	None	None	None	None	None	NO	NO	YES	NO	NO	NO	0	0	20	0	0	0	0	0	2	0	0	0	0	0	67	0	0	0	NA
chr13	92406474	92406647	plus	96	3	143	161	3	147	1	42.6048	None	L2	None	GPC5	None	NO	NO	YES	NO	NO	YES	0	0	31	0	0	161	0	0	3	0	0	3	0	0	147	0	0	139	NA
chr13	100215026	100215674	minus	16	12	429	18	13	622	1	40.2597	None	AT_rich	None	None,TM9SF2	None,TM9SF2.L	YES	NO	NO	YES	NO	NO	14	0	0	18	0	0	11	0	0	13	0	0	622	0	0	236	0	0	NA
chr13	108938474	108938661	minus	20.5	1.5	112.5	24	2	161	1	41.9706	None	MIRb	None	TNFSF13B	None	NO	NO	YES	NO	NO	YES	0	0	24	0	0	17	0	0	1	0	0	2	0	0	64	0	0	161	NA
chr13	110548745	110548955	minus	62	4	184	62	4	184	1	39.4032	None	(TA)n,L1M5	None	None	None	NO	NO	NO	NO	NO	YES	0	0	0	0	0	62	0	0	0	0	0	4	0	0	0	0	0	184	NA
chr13	113216259	113216371	plus	178	6	86	178	6	86	1	44	None	None	None	TUBGCP3	None	NO	NO	NO	NO	NO	YES	0	0	0	0	0	178	0	0	0	0	0	6	0	0	0	0	0	86	NA
chr14	20811242	20811503	minus	11	11	235	11	11	235	1	44	None	None	None	RPPH1	RPPH1.O	YES	NO	NO	NO	NO	NO	11	0	0	0	0	0	11	0	0	0	0	0	235	0	0	0	0	0	NA
chr14	24099343	24099621	minus	188176	19	165	376322	34	252	1	43.9869	None	None	None	DHRS2	None,DHRS2.F	NO	NO	NO	YES	YES	NO	0	0	0	376322	29	0	0	0	0	34	4	0	0	0	0	252	78	0	NA
chr14	39650968	39651494	plus	9.5	8.5	466	12	11	474	1	39.2634	None	None	None	PNN	PNN.L	YES	NO	NO	YES	NO	NO	12	0	0	7	0	0	11	0	0	6	0	0	474	0	0	458	0	0	NA
chr14	39867680	39867890	minus	5.5	4	170.5	6	4	184	1	39.65	None	(T)n	None	FBXO33	FBXO33.L	YES	NO	NO	YES	NO	NO	6	0	0	5	0	0	4	0	0	4	0	0	184	0	0	157	0	0	NA
chr14	42593577	42593809	plus	23	2.5	139	31	3	206	1	43.9355	None	MLT1F1	None	None	None	NO	NO	YES	NO	NO	YES	0	0	15	0	0	31	0	0	2	0	0	3	0	0	72	0	0	206	NA
chr14	48507503	48507725	minus	107	5	130.5	154	8	196	1	43.5446	None	L1M2	None	None	None	NO	NO	YES	NO	NO	YES	0	0	154	0	0	60	0	0	8	0	0	2	0	0	196	0	0	65	NA
chr14	48668129	48668417	minus	167	5	211.5	313	7	262	1	43.8441	None	L1MDa,L1MDa,AluSc	None	None	None	NO	NO	YES	NO	NO	YES	0	0	313	0	0	21	0	0	7	0	0	3	0	0	262	0	0	161	NA
chr14	49323135	49323226	minus	8	1.5	64.5	14	2	65	1	39.9643	None	L1MD2	None	None	None	NO	NO	YES	NO	NO	YES	0	0	2	0	0	14	0	0	2	0	0	1	0	0	65	0	0	64	NA
chr14	52523521	52523730	plus	12.5	3	173	16	3	183	1	44	None	None,AluSx	None	NID2	None	NO	NO	YES	NO	NO	YES	0	0	16	0	0	9	0	0	3	0	0	3	0	0	183	0	0	163	NA
chr14	63010028	63010164	minus	140	2	80.3333	231	3	110	1	43.9852	None	None	None	None	None	NO	NO	YES	YES	NO	YES	0	0	180	231	0	9	0	0	2	3	0	1	0	0	110	67	0	64	NA
chr14	67417504	67417684	minus	7	1.5	109	13	2	154	0.593823	40.3462	None	None,AluSq	None	GPHN	None	NO	NO	YES	NO	NO	YES	0	0	1	0	0	13	0	0	1	0	0	2	0	0	64	0	0	154	NA
chr14	67418108	67418397	plus	28.6667	3	101.333	80	5	133	0.771341	37.0083	None	L1M5,AluSc,AluSc	None	GPHN	None	NO	YES	YES	NO	NO	YES	0	2	80	0	0	4	0	2	5	0	0	2	0	65	133	0	0	106	NA
chr14	83931918	83932011	plus	35	2	67	35	2	67	1	40	None	None	None	None	None	NO	NO	NO	NO	YES	NO	0	0	0	0	35	0	0	0	0	0	2	0	0	0	0	0	67	0	NA
chr14	89552623	89552797	minus	4136.5	6	106	8271	11	148	1	43.8736	None	MLT1J1	None	None	None	NO	NO	NO	YES	YES	NO	0	0	0	8271	2	0	0	0	0	11	1	0	0	0	0	148	64	0	PS2015
chr14	91346672	91346777	minus	17	2	79	17	2	79	1	39.9412	None	L1MB3	None	RPS6KA5	None	NO	NO	NO	NO	NO	YES	0	0	0	0	0	17	0	0	0	0	0	2	0	0	0	0	0	79	NA
chr14	101841854	101842052	plus	20.5	3.5	167.5	28	5	172	1	44	None	HAL1b	None	None	None	NO	NO	YES	NO	NO	YES	0	0	13	0	0	28	0	0	2	0	0	5	0	0	163	0	0	172	NA
chr14	105936738	105937056	minus	23.5	11	196	27	12	292	1	37.0809	None	AT_rich	None	MTA1	MTA1.L	YES	NO	NO	YES	NO	NO	20	0	0	27	0	0	10	0	0	12	0	0	100	0	0	292	0	0	NA
chr15	43235117	43235337	minus	10	8	194	10	8	194	1	40.4444	None	AT_rich	None	UBR1	UBR1.L	YES	NO	NO	NO	NO	NO	10	0	0	0	0	0	8	0	0	0	0	0	194	0	0	0	0	0	NA
chr15	44690210	44690310	minus	9	1.5	69	16	2	74	1	44	None	L2a,L2b	None	CASC4	None	NO	NO	YES	NO	NO	YES	0	0	16	0	0	2	0	0	1	0	0	2	0	0	64	0	0	74	NA
chr15	55295481	55295620	plus	7	2.5	88.5	12	4	113	1	40.125	None	MLT1C	None	None	None	NO	NO	YES	NO	NO	YES	0	0	2	0	0	12	0	0	1	0	0	4	0	0	64	0	0	113	NA
chr15	63113908	63114058	minus	42	1.5	94	64	2	124	1	44	None	None	None	KIAA0320,TLN2	None	NO	NO	YES	NO	NO	YES	0	0	20	0	0	64	0	0	2	0	0	1	0	0	124	0	0	64	NA
chr15	64429975	64430220	minus	7.5	6	151.5	10	8	219	1	41.3056	None	None	None	SNX1	SNX1.L	YES	NO	NO	YES	NO	NO	5	0	0	10	0	0	4	0	0	8	0	0	84	0	0	219	0	0	NA
chr15	77648680	77648835	minus	258	5	129	258	5	129	1	43.9612	None	L1M5	None	None	None	NO	NO	NO	NO	NO	YES	0	0	0	0	0	258	0	0	0	0	0	5	0	0	0	0	0	129	NA
chr15	80616873	80617074	plus	32	3	175	32	3	175	1	44	None	L1MEg	None	LOC283688	None	NO	NO	YES	NO	NO	NO	0	0	32	0	0	0	0	0	3	0	0	0	0	0	175	0	0	0	NA
chr15	81411822	81411916	plus	896	5	68	896	5	68	1	43.8616	None	MER101-int	None	C15orf26	None	NO	NO	NO	YES	NO	NO	0	0	0	896	0	0	0	0	0	5	0	0	0	0	0	68	0	0	NA
chr15	81658669	81658762	plus	9	2	67	9	2	67	1	44	None	L2c	None	TMC3	None	NO	NO	NO	NO	NO	YES	0	0	0	0	0	9	0	0	0	0	0	2	0	0	0	0	0	67	NA
chr15	87502971	87503066	minus	6	1.5	66.5	10	2	69	1	44	None	None	None	AGBL1	None	NO	NO	YES	NO	NO	YES	0	0	10	0	0	2	0	0	2	0	0	1	0	0	69	0	0	64	NA
chr16	7164607	7164834	minus	43.5	6.5	201	54	7	201	1	44	None	None	None	A2BP1,RBFOX1	None	NO	NO	YES	NO	NO	YES	0	0	54	0	0	33	0	0	7	0	0	6	0	0	201	0	0	201	NA
chr16	7930505	7930896	minus	56.5	5.5	347	108	7	365	0.833333	41.4065	None	(TTTC)n,AluSc	None	None	None	NO	NO	YES	NO	NO	YES	0	0	108	0	0	5	0	0	7	0	0	4	0	0	365	0	0	329	NA
chr16	8116166	8116274	minus	23	2	82	23	2	82	1	44	None	L2a	None	None	None	NO	NO	NO	NO	NO	YES	0	0	0	0	0	23	0	0	0	0	0	2	0	0	0	0	0	82	NA
chr16	14195794	14195954	plus	9	1.5	66	10	2	68	1	42	None	None	None	MKL2	None	NO	NO	YES	NO	NO	YES	0	0	8	0	0	10	0	0	1	0	0	2	0	0	64	0	0	68	PS2015
chr16	48004095	48004233	plus	13	1.5	88	24	2	112	1	42.4792	None	None	None	None	None	NO	NO	YES	NO	NO	YES	0	0	24	0	0	2	0	0	2	0	0	1	0	0	112	0	0	64	NA
chr16	55985733	55985843	plus	58	2	74	96	3	84	1	44	None	L1MEd	None	CES5A	None	NO	NO	YES	NO	NO	YES	0	0	96	0	0	20	0	0	1	0	0	3	0	0	64	0	0	84	NA
chr16	59713292	59713388	minus	10	2.5	67.5	16	3	70	1	39.8125	None	(T)n	None	None	None	NO	NO	YES	NO	NO	YES	0	0	16	0	0	4	0	0	2	0	0	3	0	0	65	0	0	70	NA
chr16	69738359	69738565	plus	6.5	6	166.5	9	8	180	1	43.0692	None	None	None	NFAT5,KIAA0827	KIAA0827.L,NFAT5.L	YES	NO	NO	YES	NO	NO	4	0	0	9	0	0	4	0	0	8	0	0	153	0	0	180	0	0	NA
chr16	72787777	72788079	plus	13	2.5	170	21	4	276	1	42.0952	None	MLT1F2	None	AK021563	None	NO	NO	YES	NO	NO	YES	0	0	5	0	0	21	0	0	1	0	0	4	0	0	64	0	0	276	NA
chr16	84495335	84495631	minus	22	3	204	40	4	270	1	43.925	None	None	None	ATP2C2,UNQ5929	UNQ5929.1,UNQ5929.2,ATP2C2.23,ATP2C2.22,ATP2C2.21,ATP2C2.26,ATP2C2.25,ATP2C2.24,ATP2C2.22,ATP2C2.21,UNQ5929.1,ATP2C2.25,ATP2C2.24	NO	NO	YES	NO	NO	YES	0	0	4	0	0	40	0	0	2	0	0	4	0	0	138	0	0	270	NA
chr17	1957424	1957515	minus	273	2	65	273	2	65	1	44	None	None	None	HIC1	HIC1.F	YES	NO	NO	NO	NO	NO	273	0	0	0	0	0	2	0	0	0	0	0	65	0	0	0	0	0	NA
chr17	7494548	7494698	minus	12	8.5	117	16	12	124	1	30.1923	None	None	None	FXR2,MPDU1	FXR2.L	YES	NO	NO	YES	NO	NO	8	0	0	16	0	0	5	0	0	12	0	0	110	0	0	124	0	0	NA
chr17	9526706	9527028	minus	25	2	296	25	2	296	0.833333	39	None	(TTTG)n,L1MEf	None	WDR16	None	NO	NO	YES	NO	NO	NO	0	0	25	0	0	0	0	0	2	0	0	0	0	0	296	0	0	0	NA
chr17	28253650	28253743	minus	9.5	1.5	65.5	17	2	67	1	44	None	L2b	None	SSH2	None	NO	NO	YES	NO	NO	YES	0	0	17	0	0	2	0	0	2	0	0	1	0	0	67	0	0	64	NA
chr17	33131795	33132132	plus	67	12	311	67	12	311	1	40.6119	None	L2a,MLT1J	None	None	None	NO	NO	NO	NO	NO	YES	0	0	0	0	0	67	0	0	0	0	0	12	0	0	0	0	0	311	NA
chr17	51173652	51173828	plus	14	4	117	17	5	150	1	42.6845	None	GA-rich,L1M5	None	None	None	NO	NO	YES	NO	NO	YES	0	0	17	0	0	11	0	0	3	0	0	5	0	0	84	0	0	150	NA
chr17	53399532	53400160	minus	12	10	602	12	10	602	1	40.6	None	None	None	HLF	HLF.L	NO	NO	NO	YES	NO	NO	0	0	0	12	0	0	0	0	0	10	0	0	0	0	0	602	0	0	NA
chr17	56080874	56081326	minus	22	18	426	22	18	426	0.75	35.3	None	None	None	SRSF1	SRSF1.L	YES	NO	NO	NO	NO	NO	22	0	0	0	0	0	18	0	0	0	0	0	426	0	0	0	0	0	NA
chr17	60946468	60946595	minus	31.5	1.5	82.5	58	2	101	0.761905	32.9966	None	MLT1F2	None	None	None	NO	NO	YES	NO	NO	YES	0	0	58	0	0	5	0	0	1	0	0	2	0	0	64	0	0	101	NA
chr17	62495754	62496354	plus	62	49.5	573.5	73	59	574	0.833333	33.1371	None	None	None	DDX5	DDX5.L	YES	NO	NO	YES	NO	NO	51	0	0	73	0	0	40	0	0	59	0	0	574	0	0	573	0	0	NA
chr17	64361350	64361442	plus	74	2	66	74	2	66	1	43.973	None	None	None	PRKCA	None	NO	NO	YES	NO	NO	NO	0	0	74	0	0	0	0	0	2	0	0	0	0	0	66	0	0	0	NA
chr17	64588461	64588706	plus	14	1.5	109.5	27	2	155	1	39.1296	None	None,AluSx	None	PRKCA	None	NO	NO	YES	NO	NO	YES	0	0	27	0	0	1	0	0	2	0	0	1	0	0	155	0	0	64	NA
chr17	65325176	65325309	minus	55.5	4	98	97	5	107	0.833333	40.8733	None	HERV16-int,AluY	None	None	None	NO	NO	YES	NO	NO	YES	0	0	97	0	0	14	0	0	5	0	0	3	0	0	107	0	0	89	NA
chr17	65325606	65325933	minus	41.5	4.5	190.5	70	5	301	1	44	None	HERV16-int	None	None	None	NO	NO	YES	NO	NO	YES	0	0	70	0	0	13	0	0	5	0	0	4	0	0	80	0	0	301	NA
chr18	825600	825692	plus	250	3	66	250	3	66	0.547619	36.88	None	AluSx1	None	None	None	NO	YES	NO	NO	NO	NO	0	250	0	0	0	0	0	3	0	0	0	0	0	66	0	0	0	0	NA
chr18	8611920	8612012	plus	64	2	66	64	2	66	1	44	None	None	None	RAB12	RAB12.O	NO	NO	NO	NO	NO	YES	0	0	0	0	0	64	0	0	0	0	0	2	0	0	0	0	0	66	NA
chr18	9954568	9954831	plus	12	10	237	12	10	237	1	42.3043	None	None	None	VAPA	VAPA.L	YES	NO	NO	NO	NO	NO	12	0	0	0	0	0	10	0	0	0	0	0	237	0	0	0	0	0	NA
chr18	22169510	22169663	plus	49	3.5	100	72	5	127	1	43.9583	None	None	None	None	None	NO	NO	YES	NO	NO	YES	0	0	72	0	0	26	0	0	5	0	0	2	0	0	127	0	0	73	NA
chr18	24939700	24939837	minus	19	1.5	87.5	29	2	111	1	44	None	MIR	None	AK127888	None	NO	NO	YES	NO	NO	YES	0	0	9	0	0	29	0	0	1	0	0	2	0	0	64	0	0	111	NA
chr18	26383141	26383252	minus	6	1.5	74.5	10	2	85	1	44	None	MLT1F2	None	None	None	NO	NO	YES	NO	NO	YES	0	0	2	0	0	10	0	0	1	0	0	2	0	0	64	0	0	85	NA
chr18	30223204	30223552	minus	8	2	322	8	2	322	1	39.25	None	L1MD1	None	None	None	NO	NO	YES	NO	NO	NO	0	0	8	0	0	0	0	0	2	0	0	0	0	0	322	0	0	0	NA
chr18	32428335	32428426	minus	21	2	65	21	2	65	1	44	None	None	None	DTNA	DTNA.12,DTNA.11,DTNA.10,DTNA.3,DTNA.6,DTNA.4	NO	NO	NO	NO	NO	YES	0	0	0	0	0	21	0	0	0	0	0	2	0	0	0	0	0	65	NA
chr18	35566514	35566608	plus	890	5	68	890	5	68	1	43.982	None	None	None	None	None	NO	NO	NO	NO	YES	NO	0	0	0	0	890	0	0	0	0	0	5	0	0	0	0	0	68	0	PS2015
chr18	41499616	41499909	plus	3.8	1.4	130.6	10	2	267	1	41.7933	None	None,(TG)n	None	None	None	YES	YES	NO	YES	YES	YES	2	1	0	10	3	3	1	1	0	2	1	2	64	64	0	267	64	194	NA
chr18	47913894	47914669	minus	20	4	406.5	34	6	523	0.517331	38.7059	None	L1MC2,L1MC2,AluY	None	SKA1	None	NO	NO	YES	NO	NO	YES	0	0	6	0	0	34	0	0	2	0	0	6	0	0	290	0	0	523	NA
chr18	49691787	49691899	plus	27.5	2	75.5	47	2	86	1	40.7899	None	None	None	None	None	NO	NO	YES	NO	NO	YES	0	0	47	0	0	8	0	0	2	0	0	2	0	0	86	0	0	65	NA
chr18	52894030	52894475	plus	10	8	419	10	8	419	1	36.8182	None	None	None	TCF4	TCF4.L	YES	NO	NO	NO	NO	NO	10	0	0	0	0	0	8	0	0	0	0	0	419	0	0	0	0	0	NA
chr18	60393606	60393698	minus	97.5	1.5	65	178	2	66	1	43.9775	None	None	None	PHLPP1	None	NO	NO	YES	NO	NO	YES	0	0	178	0	0	17	0	0	2	0	0	1	0	0	66	0	0	64	NA
chr18	67836486	67836688	minus	9.5	2	176	15	2	176	1	43.0333	None	None	None	DKFZp434G145,RTTN	None	NO	NO	YES	NO	NO	YES	0	0	4	0	0	15	0	0	2	0	0	2	0	0	176	0	0	176	NA
chr18	69025664	69025884	minus	21	2	194	21	2	194	1	43.4286	None	L1M5	None	None	None	NO	NO	YES	NO	NO	NO	0	0	21	0	0	0	0	0	2	0	0	0	0	0	194	0	0	0	NA
chr18	76878106	76878359	minus	8	2	145.5	11	3	227	1	39.7636	None	None,L1ME3C	None	ATP9B	None	NO	NO	YES	NO	NO	YES	0	0	11	0	0	5	0	0	3	0	0	1	0	0	227	0	0	64	NA
chr19	8553573	8554034	plus	116.5	64	402	141	68	430	0.785714	37.9214	None	None	None	DKFZp547H118,HNRNPM	DKFZp547H118.O,HNRNPM.L	YES	NO	NO	YES	NO	NO	92	0	0	141	0	0	60	0	0	68	0	0	374	0	0	430	0	0	NA
chr19	23074664	23075109	minus	195.833	4.5	176.5	523	7	373	0.84256	43.9762	None	(CA)n,(TTA)n,L1MC4a,L1MC4a,(CA)n,L1MC4a	None	None	None	YES	YES	YES	YES	YES	YES	9	523	109	44	166	324	2	5	7	3	3	7	68	373	145	69	69	335	NA
chr19	33087924	33088057	minus	6	4.5	101.5	9	7	107	1	40.7	None	None	None	ANKRD27	ANKRD27.L	YES	NO	NO	YES	NO	NO	9	0	0	3	0	0	7	0	0	2	0	0	107	0	0	96	0	0	NA
chr19	35441295	35441386	plus	68	2	65	68	2	65	1	38.1176	None	L1MB3	None	None	None	NO	NO	NO	NO	NO	YES	0	0	0	0	0	68	0	0	0	0	0	2	0	0	0	0	0	65	NA
chr20	47664631	47664723	minus	13	2	66	13	2	66	1	40	None	None	None	CSE1L	None	NO	NO	YES	NO	NO	NO	0	0	13	0	0	0	0	0	2	0	0	0	0	0	66	0	0	0	NA
chr20	48031465	48031918	minus	255	9	427	255	9	427	1	43.7843	None	MIR,MER112,MIRc	None	KCNB1	None	NO	NO	NO	NO	NO	YES	0	0	0	0	0	255	0	0	0	0	0	9	0	0	0	0	0	427	NA
chr20	51923919	51924011	plus	139	3	66	139	3	66	1	43.9856	None	None	None	TSHZ2	None	NO	NO	NO	NO	YES	NO	0	0	0	0	139	0	0	0	0	0	3	0	0	0	0	0	66	0	NA
chr21	18772560	18772913	plus	227	8	327	227	8	327	1	43.8458	None	None	None	None	None	NO	NO	NO	YES	NO	NO	0	0	0	227	0	0	0	0	0	8	0	0	0	0	0	327	0	0	NA
chr21	23283708	23283800	plus	22	3	66	22	3	66	1	43.2273	None	None	None	None	None	NO	NO	NO	NO	NO	YES	0	0	0	0	0	22	0	0	0	0	0	3	0	0	0	0	0	66	NA
chr21	27827166	27827614	minus	4459	13	342.5	8537	23	422	1	40.1093	None	L2a,L2a,L1PA8,Tigger5	None	None	None	NO	YES	NO	YES	NO	NO	0	8537	0	381	0	0	0	23	0	3	0	0	0	422	0	263	0	0	PS2015
chr21	39051349	39051441	minus	11	1.5	65	15	2	66	1	44	None	MLT1F1	None	KCNJ6	None	NO	NO	YES	NO	NO	YES	0	0	15	0	0	7	0	0	1	0	0	2	0	0	64	0	0	66	NA
chr22	27505810	27505901	minus	15	2	65	15	2	65	1	44	None	L2a	None	None	None	NO	NO	NO	NO	NO	YES	0	0	0	0	0	15	0	0	0	0	0	2	0	0	0	0	0	65	NA
chr22	35104298	35104389	minus	59	2	65	59	2	65	1	43.9661	None	None	None	None	None	NO	YES	NO	NO	NO	NO	0	59	0	0	0	0	0	2	0	0	0	0	0	65	0	0	0	0	NA
chr22	49709132	49709278	plus	6	2	120	6	2	120	1	42.6667	None	L1MEf	None	None	None	NO	NO	NO	NO	NO	YES	0	0	0	0	0	6	0	0	0	0	0	2	0	0	0	0	0	120	NA
chrX	19377466	19377560	minus	8	2	68	8	2	68	1	44	None	None	None	PDHA1	None	NO	NO	NO	NO	NO	YES	0	0	0	0	0	8	0	0	0	0	0	2	0	0	0	0	0	68	NA
chrX	26330177	26330282	plus	227	12	78	317	13	79	1	37.2804	None	MLT1G	None	None	None	NO	NO	YES	NO	NO	YES	0	0	317	0	0	137	0	0	13	0	0	11	0	0	79	0	0	77	NA
chrX	27252125	27252222	minus	15842	6	71	15842	6	71	1	40.0756	None	L1MC5	None	BC024027	None	YES	NO	NO	NO	NO	NO	15842	0	0	0	0	0	6	0	0	0	0	0	71	0	0	0	0	0	NA
chrX	30985109	30985205	plus	11	2	70	11	2	70	1	44	None	L2	None	TAB3	None	NO	NO	NO	NO	YES	NO	0	0	0	0	11	0	0	0	0	0	2	0	0	0	0	0	70	0	NA
chrX	37497288	37497385	plus	17.5	3	69	25	4	71	1	38.46	None	(GA)n	None	LANCL3	None	NO	NO	YES	NO	NO	YES	0	0	25	0	0	10	0	0	4	0	0	2	0	0	67	0	0	71	NA
chrX	49790170	49790468	minus	98.5	8.5	192	160	11	235	0.590909	33.2649	None	L1MD3,T-rich,CT-rich	None	CLCN5	None	NO	NO	YES	NO	NO	YES	0	0	37	0	0	160	0	0	6	0	0	11	0	0	235	0	0	149	NA
chrX	54917764	54917863	minus	12	2	73	12	2	73	1	43.8333	None	L1PA12	None	None	None	NO	NO	NO	NO	NO	YES	0	0	0	0	0	12	0	0	0	0	0	2	0	0	0	0	0	73	NA
chrX	58151495	58151794	plus	82	7	273	82	7	273	1	39.4878	None	HSAT4	None	None	None	NO	NO	NO	YES	NO	NO	0	0	0	82	0	0	0	0	0	7	0	0	0	0	0	273	0	0	NA
chrX	69988914	69989206	plus	27	4	250	46	4	261	1	42.5815	None	L1M4b	None	TEX11	None	NO	NO	YES	NO	NO	YES	0	0	46	0	0	8	0	0	4	0	0	4	0	0	261	0	0	239	NA
chrX	85434383	85434476	minus	42	3	67	42	3	67	1	44	None	None	None	DACH2	None	NO	NO	YES	NO	NO	NO	0	0	42	0	0	0	0	0	3	0	0	0	0	0	67	0	0	0	NA
chrX	109810160	109810252	plus	53.5	2	65	103	3	66	1	40.1019	None	MLT1F2	None	None	None	NO	NO	YES	NO	NO	YES	0	0	4	0	0	103	0	0	1	0	0	3	0	0	64	0	0	66	NA
chrX	125079908	125080338	minus	161	6.5	359	221	10	404	1	42.4606	None	L2	None	None	None	NO	NO	YES	NO	NO	YES	0	0	101	0	0	221	0	0	3	0	0	10	0	0	314	0	0	404	NA
chrX	134168160	134168252	minus	11.5	1.5	65	22	2	66	1	44	None	None	None	None	None	NO	NO	YES	NO	NO	YES	0	0	22	0	0	1	0	0	2	0	0	1	0	0	66	0	0	64	NA
chrX	140208874	140209314	plus	22	4	414	22	4	414	1	37.7273	None	AluSc8,MLT1C,L1MEc	None	None	None	NO	NO	YES	NO	NO	NO	0	0	22	0	0	0	0	0	4	0	0	0	0	0	414	0	0	0	NA
chrX	143411362	143411619	plus	29	2	231	29	2	231	1	43.8276	None	None	None	None	None	NO	NO	NO	NO	NO	YES	0	0	0	0	0	29	0	0	0	0	0	2	0	0	0	0	0	231	NA
chrX	144414099	144414252	minus	38.5	1.5	95.5	69	2	127	1	39.2101	None	L1M3e	None	None	None	NO	NO	YES	NO	NO	YES	0	0	69	0	0	8	0	0	2	0	0	1	0	0	127	0	0	64	NA
chrY	21174542	21174873	plus	37.5	3.5	192	69	4	212	1	41.8913	None	GA-rich,AluJr	None	TTY14	None	NO	NO	YES	NO	NO	YES	0	0	6	0	0	69	0	0	3	0	0	4	0	0	172	0	0	212	NA

## Sheet: Orig_Diff_from_New
chrom	start	end	strand	avgcount	avguniq	avgwidth	maxcount	maxuniq	maxwidth	mapscore	mapq	refelt	inelt	nonref	ingene	inexon	Cocn_3_plus	Cocn_4_plus	Cocn_6_plus	Ctrl_1_plus	Ctrl_2_plus	Ctrl_5_plus	Cocn_3_plus	Cocn_4_plus	Cocn_6_plus	Ctrl_1_plus	Ctrl_2_plus	Ctrl_5_plus	Cocn_3_plus	Cocn_4_plus	Cocn_6_plus	Ctrl_1_plus	Ctrl_2_plus	Ctrl_5_plus	Cocn_3_plus	Cocn_4_plus	Cocn_6_plus	Ctrl_1_plus	Ctrl_2_plus	Ctrl_5_plus	1000 Genome_Nonref_Annotation
chr1	2335099	2335233	plus	6	5	101	7	5	108	1	37.7857	None	AT_rich	None	RER1	RER1.L	YES	NO	NO	YES	NO	NO	5	0	0	7	0	0	5	0	0	5	0	0	108	0	0	94	0	0	NA
chr1	2991790	2992112	plus	7	6.5	213	10	9	296	1	40.2596	None	AT_rich	None	PRDM16	None	YES	NO	NO	YES	NO	NO	4	0	0	10	0	0	4	0	0	9	0	0	130	0	0	296	0	0	NA
chr1	11090429	11090594	plus	6	5	139	6	5	139	1	42.3333	None	None	None	MASP2	None	YES	NO	NO	NO	NO	NO	6	0	0	0	0	0	5	0	0	0	0	0	139	0	0	0	0	0	NA
chr1	19665369	19665480	plus	19.5	9.5	83	20	10	85	1	38.3033	None	None	None	CAPZB	CAPZB.L	YES	NO	NO	YES	NO	NO	19	0	0	20	0	0	9	0	0	10	0	0	85	0	0	81	0	0	NA
chr1	21069164	21069319	minus	15.5	11	122.5	17	14	124	1	35.1577	None	None	None	HP1BP3	HP1BP3.L	YES	NO	NO	YES	NO	NO	14	0	0	17	0	0	8	0	0	14	0	0	121	0	0	124	0	0	NA
chr1	26227066	26227599	minus	23.5	10	467.5	27	11	507	0.767857	37.0776	None	None	None	STMN1	STMN1.L	YES	NO	NO	YES	NO	NO	20	0	0	27	0	0	9	0	0	11	0	0	428	0	0	507	0	0	NA
chr1	29474276	29474459	minus	7	7	157	7	7	157	1	32	None	AT_rich	None	SRSF4,SFRS4	SRSF4.L,SFRS4.L	NO	NO	NO	YES	NO	NO	0	0	0	7	0	0	0	0	0	7	0	0	0	0	0	157	0	0	NA
chr1	36389617	36389870	minus	15	13	227	15	13	227	1	39.963	None	(CAG)n	None	EIF2C1	EIF2C1.L	YES	NO	NO	NO	NO	NO	15	0	0	0	0	0	13	0	0	0	0	0	227	0	0	0	0	0	NA
chr1	39952508	39952652	minus	6	6	118	6	6	118	1	42.125	None	None	None	KIAA0465,MACF1	KIAA0465.L,MACF1.L	YES	NO	NO	NO	NO	NO	6	0	0	0	0	0	6	0	0	0	0	0	118	0	0	0	0	0	NA
chr1	51383024	51383221	minus	5.33333	1.66667	99.6667	8	3	171	1	42.8889	None	L1MEc	None	FAF1	None	YES	YES	NO	NO	YES	NO	2	6	0	0	8	0	1	1	0	0	3	0	64	64	0	0	171	0	NA
chr1	61928318	61928477	plus	7	7	133	7	7	133	1	42.1111	None	None	None	KIAA1439,NFIA	KIAA1439.L,NFIA.L	NO	NO	NO	YES	NO	NO	0	0	0	7	0	0	0	0	0	7	0	0	0	0	0	133	0	0	NA
chr1	63704157	63704293	plus	26.5	1.75	76.25	60	2	107	1	43.9583	None	None	None	BC040309	None	YES	YES	NO	YES	YES	NO	12	14	0	20	60	0	2	1	0	2	2	0	67	64	0	67	107	0	NA
chr1	78030187	78030485	minus	9.5	8.5	243.5	10	9	272	1	40.3194	None	None	None	ZZZ3	ZZZ3.L	YES	NO	NO	YES	NO	NO	10	0	0	9	0	0	9	0	0	8	0	0	215	0	0	272	0	0	NA
chr1	78414087	78414289	minus	5.5	5.5	159.5	6	6	176	1	40.1818	None	None	None	FUBP1	FUBP1.L	YES	NO	NO	YES	NO	NO	5	0	0	6	0	0	5	0	0	6	0	0	176	0	0	143	0	0	NA
chr1	83141126	83141351	plus	10	2	199	10	2	199	1	44	None	MIRb	None	None	None	NO	YES	NO	NO	NO	NO	0	10	0	0	0	0	0	2	0	0	0	0	0	199	0	0	0	0	EL2012,JT2014
chr1	87810785	87811252	plus	12	10.5	397	13	11	441	1	36.6563	None	(A)n	None	LMO4	LMO4.L	YES	NO	NO	YES	NO	NO	11	0	0	13	0	0	11	0	0	10	0	0	353	0	0	441	0	0	NA
chr1	93602266	93602647	plus	5.5	5	218.5	6	6	355	1	42.0571	None	None	None	MTF2	MTF2.L	YES	NO	NO	YES	NO	NO	6	0	0	5	0	0	6	0	0	4	0	0	355	0	0	82	0	0	NA
chr1	93603556	93604634	minus	10	9.5	698	17	16	1034	1	39.1667	None	None	None	MTF2	MTF2.L	YES	NO	NO	YES	NO	NO	3	0	0	17	0	0	3	0	0	16	0	0	362	0	0	1034	0	0	NA
chr1	95470840	95470933	plus	6	2	67	6	2	67	1	44	None	L2b	None	ALG14	None	NO	NO	NO	NO	NO	YES	0	0	0	0	0	6	0	0	0	0	0	2	0	0	0	0	0	67	NA
chr1	101023258	101023662	minus	900	10	378	900	10	378	0.75	34.1944	None	L1M1	None	None	None	NO	NO	YES	NO	NO	NO	0	0	900	0	0	0	0	0	10	0	0	0	0	0	378	0	0	0	EL2012,AE2011,PS2015,JT2014
chr1	109243556	109243819	plus	7.5	5.5	202	8	7	237	1	36.0182	None	None	None	PRPF38B	PRPF38B.L	YES	NO	NO	YES	NO	NO	8	0	0	7	0	0	7	0	0	4	0	0	167	0	0	237	0	0	NA
chr1	109944633	109944752	plus	13	4	91.5	14	4	93	1	34.5417	None	None	None	PSMA5	PSMA5.L	YES	NO	NO	YES	NO	NO	12	0	0	14	0	0	4	0	0	4	0	0	93	0	0	90	0	0	NA
chr1	110566134	110566367	plus	9	7	207	9	7	207	1	34.2353	None	None	None	AHCYL1	AHCYL1.L	YES	NO	NO	NO	NO	NO	9	0	0	0	0	0	7	0	0	0	0	0	207	0	0	0	0	0	NA
chr1	114304467	114304634	minus	7	5	141	7	5	141	1	35.5	None	None	None	RSBN1	RSBN1.L	YES	NO	NO	NO	NO	NO	7	0	0	0	0	0	5	0	0	0	0	0	141	0	0	0	0	0	NA
chr1	115259545	115260119	minus	47	27	547.5	53	28	548	0.666667	31.529	None	None	None	CSDE1,KIAA0885	CSDE1.L,KIAA0885.L	YES	NO	NO	YES	NO	NO	41	0	0	53	0	0	26	0	0	28	0	0	547	0	0	548	0	0	NA
chr1	116084268	116084500	minus	2001	8	206	2001	8	206	1	43.971	None	MIRb	None	None	None	NO	NO	YES	NO	NO	NO	0	0	2001	0	0	0	0	0	8	0	0	0	0	0	206	0	0	0	EH2014,PS2015,JT2014
chr1	116947127	116947436	plus	21.5	14	194.5	22	16	255	1	35.2055	None	None	None	ATP1A1OS,ATP1A1	ATP1A1OS.L,ATP1A1.L	YES	NO	NO	YES	NO	NO	21	0	0	22	0	0	16	0	0	12	0	0	255	0	0	134	0	0	NA
chr1	118549563	118549656	minus	13	2	67	13	2	67	1	35.1538	None	L1MB7	None	SPAG17	None	NO	NO	NO	NO	NO	YES	0	0	0	0	0	13	0	0	0	0	0	2	0	0	0	0	0	67	NA
chr1	118805321	118805580	minus	415	6	149	437	9	231	1	43.8937	None	None,L4	None	None	None	NO	NO	NO	YES	NO	YES	0	0	0	393	0	437	0	0	0	3	0	9	0	0	0	67	0	231	EL2012,PS2015,JT2014
chr1	153618685	153618796	plus	8	5.5	81	11	7	85	1	40.6667	None	None	None	CHTOP,DKFZp564E1082	DKFZp564E1082.O,CHTOP.L	YES	NO	NO	YES	NO	NO	11	0	0	5	0	0	7	0	0	4	0	0	85	0	0	77	0	0	NA
chr1	154235669	154235963	minus	6	5	268	6	5	268	1	40.4286	None	None	None	UBAP2L	UBAP2L.L	YES	NO	NO	NO	NO	NO	6	0	0	0	0	0	5	0	0	0	0	0	268	0	0	0	0	0	NA
chr1	155141952	155142076	plus	14	8.5	97	16	9	97	1	39.1943	None	None	None	KRTCAP2	KRTCAP2.L	YES	NO	NO	YES	NO	NO	12	0	0	16	0	0	8	0	0	9	0	0	97	0	0	97	0	0	NA
chr1	155882836	155882942	minus	6	3	80	6	3	80	1	37.3	None	None	None	KIAA0907	KIAA0907.L	YES	NO	NO	NO	NO	NO	6	0	0	0	0	0	3	0	0	0	0	0	80	0	0	0	0	0	NA
chr1	158695943	158696034	minus	8	2	65	8	2	65	1	44	None	None	None	None	None	NO	NO	NO	NO	YES	NO	0	0	0	0	8	0	0	0	0	0	2	0	0	0	0	0	65	0	RS2013,EL2012,PS2015
chr1	158725733	158725912	minus	43.6667	3	93.6667	120	7	153	1	42.8231	None	None	None	None	None	YES	NO	YES	NO	NO	YES	2	0	120	0	0	9	1	0	7	0	0	1	64	0	153	0	0	64	EL2012,PS2015,JT2014
chr1	159331379	159331470	minus	6	2	65	6	2	65	1	44	None	MLT1G1	None	BC038194	None	NO	NO	NO	NO	NO	YES	0	0	0	0	0	6	0	0	0	0	0	2	0	0	0	0	0	65	NA
chr1	164240899	164241093	plus	4	1.5	116	6	2	168	0.816667	34.4167	None	HAL1-3A_ME,L1MEc,HAL1-3A_ME,A-rich,L1MEc	None	None	None	YES	NO	NO	NO	NO	YES	6	0	0	0	0	2	1	0	0	0	0	2	64	0	0	0	0	168	NA
chr1	176722461	176723187	minus	504	7.66667	310.333	1212	9	620	1	43.8397	None	(T)n	None	PAPPA2,PAPPE	None	NO	NO	YES	NO	YES	YES	0	0	250	0	1212	50	0	0	9	0	5	9	0	0	241	0	70	620	NA
chr1	179021985	179022094	minus	71	2	83	71	2	83	1	43.9296	None	L1M5	None	FAM20B	None	NO	NO	YES	NO	NO	NO	0	0	71	0	0	0	0	0	2	0	0	0	0	0	83	0	0	0	NA
chr1	183271050	183271187	minus	12	1.5	64.5	21	2	65	1	43.9524	None	None	None	NMNAT2	None	NO	NO	YES	NO	NO	YES	0	0	3	0	0	21	0	0	1	0	0	2	0	0	64	0	0	65	NA
chr1	190182563	190182654	plus	12	2	65	12	2	65	1	34	None	MLT1I-int	None	FAM5C,DBCCR1L	None	NO	NO	NO	NO	NO	YES	0	0	0	0	0	12	0	0	0	0	0	2	0	0	0	0	0	65	NA
chr1	196745033	196745288	minus	68	7	229	68	7	229	0.575757	30.7206	None	None	None	CFHR3	None	NO	NO	NO	NO	NO	YES	0	0	0	0	0	68	0	0	0	0	0	7	0	0	0	0	0	229	PS2015
chr1	198442359	198442871	plus	111	6	286	253	9	486	0.777814	31.5725	None	L1MA3	None	None	None	NO	YES	YES	YES	NO	YES	0	77	82	32	0	253	0	6	9	1	0	8	0	340	486	64	0	254	RS2013
chr1	207013800	207013891	plus	58	2	65	58	2	65	1	43.8276	None	MIR3	None	IL19	IL19.L	NO	NO	YES	NO	NO	NO	0	0	58	0	0	0	0	0	2	0	0	0	0	0	65	0	0	0	NA
chr1	210082335	210082460	plus	78	3	99	78	3	99	0.75	37.4103	None	AluJo	None	None	None	NO	NO	NO	NO	NO	YES	0	0	0	0	0	78	0	0	0	0	0	3	0	0	0	0	0	99	NA
chr1	214583453	214583555	minus	31	3.5	75.5	39	4	76	0.777778	38.1773	None	L1MA7	None	PTPN14	None	NO	NO	YES	NO	NO	YES	0	0	39	0	0	23	0	0	3	0	0	4	0	0	75	0	0	76	NA
chr1	230417696	230417876	minus	10	4	120	11	5	154	1	34.1587	None	None	None	FV239923,GALNT2,GALNT2	FV239923.O,GALNT2.L,GALNT2.L	YES	NO	NO	YES	NO	NO	9	0	0	11	0	0	3	0	0	5	0	0	86	0	0	154	0	0	NA
chr1	239515609	239515835	minus	80895.8	13.6667	163.667	233318	23	200	1	43.9218	None	None,MLT1H	None	None	None	YES	YES	YES	YES	YES	YES	176921	72475	1975	233318	1	685	23	16	9	23	1	10	200	194	162	195	64	167	EH2014,PS2015,JT2014
chr1	240544289	240544441	plus	23	2	126	23	2	126	1	39.6957	None	L1PB4	None	FMN2	None	NO	NO	NO	NO	NO	YES	0	0	0	0	0	23	0	0	0	0	0	2	0	0	0	0	0	126	NA
chr1	242313155	242313267	minus	7	1.5	75	9	2	86	1	42.5	None	L1ME1	None	PLD5	None	NO	NO	YES	NO	NO	YES	0	0	5	0	0	9	0	0	2	0	0	1	0	0	86	0	0	64	NA
chr2	8364075	8364608	minus	9	4	507	9	4	507	1	43.7778	None	MIRb,MIRc	None	LINC00299	None	NO	YES	NO	NO	NO	NO	0	9	0	0	0	0	0	4	0	0	0	0	0	507	0	0	0	0	JT2014
chr2	9186032	9186191	plus	12	2	133	12	2	133	0.833333	44	None	MIRc	None	None	None	NO	NO	NO	NO	YES	NO	0	0	0	0	12	0	0	0	0	0	2	0	0	0	0	0	133	0	NA
chr2	13068820	13068938	plus	4.33333	1.33333	73.3333	7	2	92	1	44	None	None	None	None	None	YES	NO	NO	YES	YES	NO	7	0	0	4	2	0	1	0	0	1	2	0	64	0	0	64	92	0	NA
chr2	20448488	20448700	minus	17	15	177.5	19	18	184	1	31.2622	None	None	None	PUM2	PUM2.L	YES	NO	NO	YES	NO	NO	15	0	0	19	0	0	12	0	0	18	0	0	184	0	0	171	0	0	NA
chr2	27604071	27604407	plus	20	13	288.5	25	13	310	1	35.0952	None	None	None	PPM1G	PPM1G.L	YES	NO	NO	YES	NO	NO	15	0	0	25	0	0	13	0	0	13	0	0	267	0	0	310	0	0	NA
chr2	29023738	29023917	plus	7.5	6.5	138.5	8	8	153	1	36.2589	None	None	None	SPDYA,FV083862,PPP1CB	FV083862.O,PPP1CB.L	YES	NO	NO	YES	NO	NO	8	0	0	7	0	0	8	0	0	5	0	0	124	0	0	153	0	0	NA
chr2	32248984	32249329	minus	4.5	4.5	204	6	6	319	1	35.625	None	None	None	C2orf4,DPY30	DPY30.L	YES	NO	NO	YES	NO	NO	3	0	0	6	0	0	3	0	0	6	0	0	89	0	0	319	0	0	NA
chr2	36904643	36904993	plus	5.5	2.5	198.5	8	3	324	1	43.3125	None	None	None	None	None	NO	NO	YES	NO	NO	YES	0	0	8	0	0	3	0	0	3	0	0	2	0	0	324	0	0	73	EH2014,PS2015,JT2014
chr2	38972048	38972407	minus	11	8	333	11	8	333	1	35.7222	None	None	None	SRSF7,9g8	SRSF7.L,9g8.L	NO	NO	NO	YES	NO	NO	0	0	0	11	0	0	0	0	0	8	0	0	0	0	0	333	0	0	NA
chr2	41913463	41913616	minus	22.3333	1.66667	85.3333	36	2	127	1	44	None	None	None	None	None	YES	NO	NO	NO	YES	YES	36	0	0	0	28	3	2	0	0	0	1	2	65	0	0	0	64	127	EH2014,RS2013,EL2012,PS2015
chr2	43940574	43940792	plus	17	4	192	17	4	192	1	39.1765	None	L1ME4a	None	PLEKHH2	None	NO	NO	YES	NO	NO	NO	0	0	17	0	0	0	0	0	4	0	0	0	0	0	192	0	0	0	RS2013
chr2	45548188	45548279	plus	27	2	65	27	2	65	0.833333	38.8519	None	L1PA13,L1M5	None	None	None	NO	NO	NO	NO	NO	YES	0	0	0	0	0	27	0	0	0	0	0	2	0	0	0	0	0	65	NA
chr2	54896572	54896830	plus	9.5	6	214	10	7	232	1	38.6485	None	None	None	SPTBN1	SPTBN1.L	YES	NO	NO	YES	NO	NO	10	0	0	9	0	0	7	0	0	5	0	0	232	0	0	196	0	0	NA
chr2	55199342	55199781	minus	6	5	238	7	6	405	1	32.2857	None	None	None	RTN4	RTN4.L	YES	NO	NO	YES	NO	NO	5	0	0	7	0	0	4	0	0	6	0	0	71	0	0	405	0	0	NA
chr2	59376142	59376521	minus	15.5	1.5	208.5	16	2	353	0.624748	41.625	None	L1MB1,MER50	None	None	None	YES	NO	NO	NO	NO	YES	15	0	0	0	0	16	1	0	0	0	0	2	64	0	0	0	0	353	EL2012
chr2	60679305	60679689	minus	4	3.5	222.5	6	5	351	1	35.7708	None	None,AT_rich	None	BCL11A	BCL11A.L	YES	NO	NO	YES	NO	NO	2	0	0	6	0	0	2	0	0	5	0	0	94	0	0	351	0	0	NA
chr2	62095654	62095753	minus	8	3	73	10	4	73	0.75	31.4333	None	None	None	CCT4	CCT4.L	YES	NO	NO	YES	NO	NO	6	0	0	10	0	0	4	0	0	2	0	0	73	0	0	73	0	0	NA
chr2	96940738	96940859	plus	7	3.5	85	9	4	95	0.683333	35.3274	None	None	None	SNRNP200,KIAA0788	SNRNP200.L,KIAA0788.L	YES	NO	NO	YES	NO	NO	5	0	0	9	0	0	3	0	0	4	0	0	95	0	0	75	0	0	NA
chr2	102119949	102120094	plus	24	1.5	91.5	33	2	119	1	44	None	None,AT_rich	None	None	None	NO	NO	YES	NO	NO	YES	0	0	33	0	0	15	0	0	2	0	0	1	0	0	119	0	0	64	NA
chr2	106215878	106216073	minus	8.5	2	116.5	16	3	169	1	42.1875	None	None	None	BC038566	None	YES	NO	NO	YES	NO	NO	16	0	0	1	0	0	3	0	0	1	0	0	169	0	0	64	0	0	NA
chr2	107997202	107997861	minus	669	16	242	1337	31	420	0.916667	39.411	None	MIR,LOR1a,LOR1a	None	None	None	NO	NO	NO	YES	NO	YES	0	0	0	1	0	1337	0	0	0	1	0	31	0	0	0	64	0	420	EH2014,AE2011,PS2015,JT2014
chr2	107997415	107997861	minus	3095	15.6667	266.333	5696	31	420	1	43.9058	None	None,MIR,MIR,LOR1a	None	None	None	NO	YES	NO	YES	NO	YES	0	5696	0	2252	0	1337	0	10	0	6	0	31	0	210	0	169	0	420	EH2014,AE2011,PS2015,JT2014
chr2	113259600	113259697	plus	5	1.5	67.5	7	2	71	1	44	None	None	None	TTL	None	NO	NO	YES	NO	NO	YES	0	0	7	0	0	3	0	0	1	0	0	2	0	0	64	0	0	71	NA
chr2	117182859	117182950	minus	56	2	65	56	2	65	1	43.6607	None	None	None	None	None	NO	NO	NO	NO	NO	YES	0	0	0	0	0	56	0	0	0	0	0	2	0	0	0	0	0	65	NA
chr2	126931287	126931669	plus	7.5	2	158	11	3	252	0.875	39.375	None	(TG)n	None	None	None	NO	NO	YES	NO	NO	YES	0	0	11	0	0	4	0	0	1	0	0	3	0	0	64	0	0	252	NA
chr2	129239297	129239549	plus	21	2	145	31	3	226	1	39.1789	None	L1MB8	None	None	None	NO	NO	YES	NO	NO	YES	0	0	31	0	0	11	0	0	1	0	0	3	0	0	64	0	0	226	NA
chr2	129966869	129967117	plus	18.5	1.5	143	29	2	222	1	43.5	None	L1MEf	None	None	None	NO	NO	YES	NO	NO	YES	0	0	29	0	0	8	0	0	1	0	0	2	0	0	64	0	0	222	NA
chr2	136482639	136482863	minus	9	8	198	9	8	198	1	39.625	None	None	None	R3HDM1	R3HDM1.L	NO	NO	NO	YES	NO	NO	0	0	0	9	0	0	0	0	0	8	0	0	0	0	0	198	0	0	NA
chr2	146589045	146589198	plus	160	7	127	160	7	127	1	43.9438	None	L1MCa	None	None	None	NO	NO	YES	NO	NO	NO	0	0	160	0	0	0	0	0	7	0	0	0	0	0	127	0	0	0	JT2014
chr2	148437842	148437933	minus	14	2	65	14	2	65	1	44	None	None	None	None	None	NO	NO	YES	NO	NO	NO	0	0	14	0	0	0	0	0	2	0	0	0	0	0	65	0	0	0	NA
chr2	168498249	168498447	minus	50	4	162	55	5	172	1	41.5889	None	L2a	None	None	None	NO	NO	YES	NO	NO	YES	0	0	55	0	0	45	0	0	3	0	0	5	0	0	152	0	0	172	NA
chr2	172848371	172848490	plus	14.5	6.5	86	17	8	93	0.791667	33.246	None	None	None	HAT1	HAT1.L	YES	NO	NO	YES	NO	NO	12	0	0	17	0	0	5	0	0	8	0	0	79	0	0	93	0	0	NA
chr2	176042873	176043168	plus	73	30	269	73	30	269	0.785714	36.4961	None	None	None	ATP5G3	ATP5G3.L	YES	NO	NO	NO	NO	NO	73	0	0	0	0	0	30	0	0	0	0	0	269	0	0	0	0	0	NA
chr2	197777050	197777491	plus	260.833	6.33333	223.5	819	14	414	0.565747	41.054	None	AluSz6,Helitron3Na_Mam,Helitron3Na_Mam	None	PGAP1,hPGAP1	None	YES	YES	YES	YES	YES	YES	819	3	15	75	603	50	13	1	1	3	14	6	403	64	64	70	414	326	NA
chr2	198256714	198257207	minus	15.5	11	417	22	15	467	1	38.0781	None	None	None	SF3B1	SF3B1.L	YES	NO	NO	YES	NO	NO	9	0	0	22	0	0	7	0	0	15	0	0	367	0	0	467	0	0	NA
chr2	205599458	205599826	minus	11	2.5	123	20	4	182	1	31.925	None	L1ME1,L1MC4	None	PARD3B	None	NO	NO	YES	YES	NO	NO	0	0	20	2	0	0	0	0	4	1	0	0	0	0	182	64	0	0	RS2013,AE2011,JT2014
chr2	208467913	208468169	plus	8.5	7.5	212	9	8	229	1	41.4519	None	None	None	METTL21A,CREB1	CREB1.L	YES	NO	NO	YES	NO	NO	8	0	0	9	0	0	7	0	0	8	0	0	229	0	0	195	0	0	NA
chr2	213571334	213571683	minus	43.5	5.5	224	45	6	290	1	43.423	None	LTR85c	None	None	None	NO	NO	YES	NO	NO	YES	0	0	42	0	0	45	0	0	5	0	0	6	0	0	290	0	0	158	NA
chr2	213864440	213864667	minus	6.5	5.5	164.5	7	6	201	1	42.3182	None	None	None	IKZF2	IKZF2.L	YES	NO	NO	YES	NO	NO	6	0	0	7	0	0	5	0	0	6	0	0	128	0	0	201	0	0	NA
chr2	215694118	215694212	plus	27	2	68	27	2	68	1	44	None	Charlie21a	None	None	None	NO	NO	YES	NO	NO	NO	0	0	27	0	0	0	0	0	2	0	0	0	0	0	68	0	0	0	NA
chr2	224207062	224207184	minus	20	4	96	20	4	96	1	35.5	None	None	None	None	None	NO	NO	NO	NO	NO	YES	0	0	0	0	0	20	0	0	0	0	0	4	0	0	0	0	0	96	PS2015,JT2014
chr2	225338684	225339112	plus	6	5.5	304.5	7	6	402	1	40.4	None	None	None	CUL3	CUL3.L	YES	NO	NO	YES	NO	NO	5	0	0	7	0	0	5	0	0	6	0	0	402	0	0	207	0	0	NA
chr2	226702345	226702575	plus	13	3	204	13	3	204	1	43.4615	None	None	None	None	None	NO	NO	YES	NO	NO	NO	0	0	13	0	0	0	0	0	3	0	0	0	0	0	204	0	0	0	PS2015
chr2	230631913	230632297	plus	5	5	285.5	7	7	286	1	40.6111	None	None	None	TRIP12	TRIP12.L	YES	NO	NO	YES	NO	NO	3	0	0	7	0	0	3	0	0	7	0	0	285	0	0	286	0	0	NA
chr2	237342257	237342348	minus	52.5	1.5	64.5	54	2	65	1	40.085	None	L1MC4a	None	IQCA1	None	NO	NO	YES	NO	NO	YES	0	0	54	0	0	51	0	0	2	0	0	1	0	0	65	0	0	64	NA
chr2	239625379	239625471	minus	6.5	1.5	65	12	2	66	1	43.4583	None	None	None	None	None	YES	NO	NO	YES	NO	NO	12	0	0	1	0	0	2	0	0	1	0	0	66	0	0	64	0	0	PS2015
chr3	3768003	3768098	plus	6	4	67.5	7	5	69	1	31.0143	None	AluSx3	None	None	None	NO	NO	YES	NO	NO	YES	0	0	7	0	0	5	0	0	3	0	0	5	0	0	66	0	0	69	NA
chr3	4078301	4078851	plus	38	7	338	47	8	517	1	42.6596	None	None,(A)n	None	SUMF1	None	NO	NO	YES	NO	NO	YES	0	0	47	0	0	29	0	0	6	0	0	8	0	0	159	0	0	517	NA
chr3	28899977	28900070	plus	40	2	67	40	2	67	1	43.875	None	L2b	None	None	None	NO	NO	NO	NO	NO	YES	0	0	0	0	0	40	0	0	0	0	0	2	0	0	0	0	0	67	NA
chr3	35133465	35133568	plus	12.5	2	70.5	23	3	77	0.587029	33.2174	None	L1PB1	None	None	None	NO	NO	YES	NO	NO	YES	0	0	2	0	0	23	0	0	1	0	0	3	0	0	64	0	0	77	NA
chr3	36830758	36830850	plus	15	2	66	15	2	66	1	44	None	L1ME3A	None	None	None	YES	NO	NO	NO	NO	NO	15	0	0	0	0	0	2	0	0	0	0	0	66	0	0	0	0	0	EH2014
chr3	36996251	36996347	plus	7932	7	70	7932	7	70	1	37.3312	None	(CA)n	None	None	None	NO	YES	NO	NO	NO	NO	0	7932	0	0	0	0	0	7	0	0	0	0	0	70	0	0	0	0	PS2015,JT2014
chr3	37619614	37619786	minus	22.5	2	146	25	2	146	1	39.775	None	None	None	ITGA9	None	NO	NO	YES	NO	NO	YES	0	0	25	0	0	20	0	0	2	0	0	2	0	0	146	0	0	146	NA
chr3	40353776	40353884	plus	15.5	4.5	82	16	5	82	1	30.2059	None	None	None	EIF1B	EIF1B.L	YES	NO	NO	YES	NO	NO	15	0	0	16	0	0	5	0	0	4	0	0	82	0	0	82	0	0	NA
chr3	41281303	41281935	minus	8.5	5.5	206.5	16	10	349	1	38.4194	None	None	None	CTNNB1,FV112035	CTNNB1.L,FV112035.O	YES	NO	NO	YES	NO	NO	16	0	0	1	0	0	10	0	0	1	0	0	349	0	0	64	0	0	NA
chr3	42276077	42276343	minus	146	4	182.5	235	6	240	1	43.8383	None	L2	None	None	None	NO	NO	YES	NO	NO	YES	0	0	57	0	0	235	0	0	2	0	0	6	0	0	125	0	0	240	NA
chr3	47455343	47455768	plus	7	6	291	7	6	399	1	39.9636	None	None	None	SCAP,SCAP,BC067356	SCAP.L,BC067356.F,SCAP.1,SCAP.L	YES	NO	NO	YES	NO	NO	7	0	0	7	0	0	6	0	0	6	0	0	399	0	0	183	0	0	NA
chr3	49145491	49145646	minus	9	8.5	122	10	10	129	1	39.1136	None	AT_rich	None	USP19	USP19.L	YES	NO	NO	YES	NO	NO	10	0	0	8	0	0	10	0	0	7	0	0	129	0	0	115	0	0	NA
chr3	50156264	50156380	minus	7	3	90	7	3	90	1	35.4545	None	None	None	RBM5,AK125500	RBM5.L	YES	NO	NO	NO	NO	NO	7	0	0	0	0	0	3	0	0	0	0	0	90	0	0	0	0	0	NA
chr3	50296167	50296795	minus	11	9	602	11	9	602	1	35.3529	None	None	None	GNAI2	GNAI2.L	NO	NO	NO	YES	NO	NO	0	0	0	11	0	0	0	0	0	9	0	0	0	0	0	602	0	0	NA
chr3	56063017	56063317	minus	41	7	274	41	7	274	1	43.7073	None	L1MD2	None	ERC2	None	NO	NO	YES	NO	NO	NO	0	0	41	0	0	0	0	0	7	0	0	0	0	0	274	0	0	0	AE2011
chr3	60605095	60605187	plus	3.5	1.5	65	6	2	66	1	41.5	None	L1MC2	None	FHIT	None	YES	NO	NO	YES	NO	NO	1	0	0	6	0	0	1	0	0	2	0	0	64	0	0	66	0	0	RS2013,AE2011,PS2015
chr3	64878067	64878261	plus	46	3	119.5	72	4	168	1	38.9	None	None	None	BC040632,MIR548A2	None	NO	NO	YES	NO	NO	YES	0	0	72	0	0	20	0	0	2	0	0	4	0	0	71	0	0	168	NA
chr3	88395752	88395848	minus	2291	7	70	2291	7	70	1	43.8913	None	Tigger1	None	None	None	YES	NO	NO	NO	NO	NO	2291	0	0	0	0	0	7	0	0	0	0	0	70	0	0	0	0	0	EH2014,PS2015
chr3	97329566	97329725	plus	817	9	133	817	9	133	1	43.7662	None	None	None	DKFZp434C1418,EPHA6	DKFZp434C1418.L,EPHA6.9,DKFZp434C1418.8,EPHA6.10,EPHA6.12,DKFZp434C1418.7	NO	NO	NO	NO	NO	YES	0	0	0	0	0	817	0	0	0	0	0	9	0	0	0	0	0	133	RS2013,PS2015
chr3	98774804	98774903	minus	5.66667	1.66667	67	10	2	71	1	44	None	None	None	None	None	YES	NO	NO	YES	YES	NO	5	0	0	2	10	0	2	0	0	1	2	0	71	0	0	64	66	0	NA
chr3	100082322	100082593	minus	9	5	170	11	5	245	1	37.127	None	None	None	TOMM70A	TOMM70A.L	YES	NO	NO	YES	NO	NO	7	0	0	11	0	0	5	0	0	5	0	0	245	0	0	95	0	0	NA
chr3	107762145	107762471	plus	16	12.5	208.5	19	15	300	1	39.9989	None	None	None	CD47	CD47.L	YES	NO	NO	YES	NO	NO	13	0	0	19	0	0	10	0	0	15	0	0	117	0	0	300	0	0	NA
chr3	115386095	115386205	plus	7	3	84	7	3	84	1	41.2857	None	L2a	None	GAP43	None	NO	NO	YES	NO	NO	NO	0	0	7	0	0	0	0	0	3	0	0	0	0	0	84	0	0	0	NA
chr3	118615950	118616042	minus	45	2	66	45	2	66	1	39.1778	None	L1MD2	None	None	None	NO	NO	NO	NO	NO	YES	0	0	0	0	0	45	0	0	0	0	0	2	0	0	0	0	0	66	NA
chr3	122143672	122143907	plus	7	7	165	8	8	204	1	36.8333	None	None	None	KPNA1	KPNA1.L	YES	NO	NO	YES	NO	NO	6	0	0	8	0	0	6	0	0	8	0	0	126	0	0	204	0	0	NA
chr3	123591365	123591587	plus	6.66667	1.66667	108	11	2	188	1	39.842	None	MER21C	None	MYLK	None	YES	NO	NO	YES	YES	NO	7	0	0	2	11	0	2	0	0	1	2	0	72	0	0	64	188	0	EL2012,AK2014,RI2010,EH2014,AE2011,AE2010,RS2013,JT2014
chr3	124684600	124684780	plus	11	9	154	11	9	154	1	34.619	None	None	None	KIAA1237,HEG1	HEG1.L,KIAA1237.L	YES	NO	NO	NO	NO	NO	11	0	0	0	0	0	9	0	0	0	0	0	154	0	0	0	0	0	NA
chr3	125165513	125165627	minus	6	3.5	80.5	6	4	88	1	38.7708	None	None	None	SNX4	SNX4.L	YES	NO	NO	YES	NO	NO	6	0	0	6	0	0	4	0	0	3	0	0	88	0	0	73	0	0	NA
chr3	128888326	128889292	plus	58	36	940	58	36	940	0.833333	38.9649	None	None	None	CNBP	CNBP.L	NO	NO	NO	YES	NO	NO	0	0	0	58	0	0	0	0	0	36	0	0	0	0	0	940	0	0	NA
chr3	135867810	135868422	plus	4	4	586	6	6	586	1	42.125	None	None	None	MSL2	MSL2.L	YES	NO	NO	YES	NO	NO	6	0	0	2	0	0	6	0	0	2	0	0	586	0	0	0	0	0	NA
chr3	136055122	136055282	plus	9	6	134	9	6	134	1	37.4375	None	None	None	PCCB	PCCB.L	YES	NO	NO	NO	NO	NO	9	0	0	0	0	0	6	0	0	0	0	0	134	0	0	0	0	0	NA
chr3	143120207	143120301	minus	7	2	68	7	2	68	1	43.1429	None	LTR33	None	SLC9A9	None	NO	NO	NO	NO	NO	YES	0	0	0	0	0	7	0	0	0	0	0	2	0	0	0	0	0	68	NA
chr3	143710848	143711243	plus	5	5	273	7	7	345	1	36.6	None	None	None	C3orf58	C3orf58.L	YES	NO	NO	YES	NO	NO	3	0	0	7	0	0	3	0	0	7	0	0	201	0	0	345	0	0	NA
chr3	152182554	152183539	minus	16	12	959	16	12	959	1	39.1154	None	None	None	MBNL1	MBNL1.L	NO	NO	NO	YES	NO	NO	0	0	0	16	0	0	0	0	0	12	0	0	0	0	0	959	0	0	NA
chr3	154856632	154856723	minus	27	2	65	27	2	65	1	43.7778	None	None	None	MME	None	NO	NO	NO	NO	NO	YES	0	0	0	0	0	27	0	0	0	0	0	2	0	0	0	0	0	65	NA
chr3	156865636	156866206	minus	8	7	544	8	7	544	1	41.6667	None	None	None	CCNL1,UNQ530	CCNL1.L,UNQ530.L	YES	NO	NO	NO	NO	NO	8	0	0	0	0	0	7	0	0	0	0	0	544	0	0	0	0	0	NA
chr3	161414720	161414818	plus	82	4	72	82	4	72	1	43.7683	None	MER110-int	None	None	None	NO	NO	NO	NO	NO	YES	0	0	0	0	0	82	0	0	0	0	0	4	0	0	0	0	0	72	NA
chr3	167401644	167402116	plus	4	4	325	6	6	446	1	42.4375	None	(TA)n,None	None	PDCD10	PDCD10.L	YES	NO	NO	YES	NO	NO	2	0	0	6	0	0	2	0	0	6	0	0	204	0	0	446	0	0	NA
chr3	168073557	168074004	plus	30.25	3.25	242.25	94	7	421	1	43.992	None	MER102c,None	None	EGFEM1P	None	YES	NO	NO	YES	YES	YES	94	0	0	14	4	9	7	0	0	4	1	1	421	0	0	420	64	64	NA
chr3	168801313	168801758	minus	11	9	419	11	9	419	1	37	None	None	None	MECOM	MECOM.L	YES	NO	NO	NO	NO	NO	11	0	0	0	0	0	9	0	0	0	0	0	419	0	0	0	0	0	NA
chr3	169257506	169257958	plus	32	15	426	32	15	426	1	43.625	None	L2b,L2	None	MECOM	None	NO	NO	NO	NO	NO	YES	0	0	0	0	0	32	0	0	0	0	0	15	0	0	0	0	0	426	EL2012,PS2015
chr3	169700492	169700622	plus	5.5	4.5	103	8	6	104	1	30.55	None	A-rich	None	SEC62	SEC62.3	YES	NO	NO	YES	NO	NO	8	0	0	3	0	0	6	0	0	3	0	0	102	0	0	104	0	0	NA
chr3	170584169	170584278	plus	13.5	3.5	83	17	4	83	1	34.7059	None	None	None	RPL22L1,DKFZp586O1224	RPL22L1.L,DKFZp586O1224.L	YES	NO	NO	YES	NO	NO	17	0	0	10	0	0	4	0	0	3	0	0	83	0	0	83	0	0	NA
chr3	172131536	172131630	plus	36	2	68	36	2	68	1	43.9444	None	MLT1H	None	None	None	NO	NO	YES	NO	NO	NO	0	0	36	0	0	0	0	0	2	0	0	0	0	0	68	0	0	0	NA
chr3	176738557	176738663	minus	6	3	80	6	3	80	1	43.1429	None	None	None	TBL1XR1	TBL1XR1.L	YES	NO	NO	NO	NO	NO	6	0	0	0	0	0	3	0	0	0	0	0	80	0	0	0	0	0	NA
chr3	179075524	179075825	plus	20	2	275	20	2	275	1	39.95	None	MLT1G	None	MFN1,hfzo2	None	NO	NO	NO	NO	NO	YES	0	0	0	0	0	20	0	0	0	0	0	2	0	0	0	0	0	275	NA
chr3	182895471	182895562	plus	8	2	65	8	2	65	1	39.375	None	AluSx	None	None	None	NO	NO	YES	NO	NO	NO	0	0	8	0	0	0	0	0	2	0	0	0	0	0	65	0	0	0	NA
chr3	184052751	184053156	plus	8	7	379	8	7	379	1	34.8462	None	None	None	EIF4G1	EIF4G1,EIF4G1.L	YES	NO	NO	NO	NO	NO	8	0	0	0	0	0	7	0	0	0	0	0	379	0	0	0	0	0	NA
chr3	185634544	185634841	minus	31	17	269.5	34	20	271	1	36.6534	None	None	None	TRA2B	TRA2B.L	YES	NO	NO	YES	NO	NO	28	0	0	34	0	0	14	0	0	20	0	0	268	0	0	271	0	0	NA
chr3	188535060	188535251	minus	4168	7	165	4168	7	165	1	43.9602	None	None	None	LPP	None	NO	NO	YES	NO	NO	NO	0	0	4168	0	0	0	0	0	7	0	0	0	0	0	165	0	0	0	NA
chr3	188623039	188623520	minus	29	1.5	159	55	2	254	0.517881	37.1303	None	L2c,L2c,AluSx	None	None	None	NO	NO	YES	NO	NO	YES	0	0	55	0	0	3	0	0	1	0	0	2	0	0	64	0	0	254	NA
chr4	5380252	5380360	minus	45.5	2	73	87	2	74	0.715278	42.477	None	L1MEe,L1MEe,L1MA1	None	STK32B	None	NO	NO	YES	NO	NO	YES	0	0	87	0	0	4	0	0	2	0	0	2	0	0	74	0	0	72	NA
chr4	11962304	11962396	minus	23	2	66	23	2	66	0.8	30.9565	None	L1P2	None	None	None	NO	NO	YES	NO	NO	NO	0	0	23	0	0	0	0	0	2	0	0	0	0	0	66	0	0	0	NA
chr4	13086344	13086510	minus	185	6	140	185	6	140	1	43.9297	None	L2a	None	None	None	NO	NO	YES	NO	NO	NO	0	0	185	0	0	0	0	0	6	0	0	0	0	0	140	0	0	0	RS2013,PS2015,JT2014
chr4	16162930	16163040	minus	4	3.5	76.5	6	5	84	1	39.8333	None	None	None	TAPT1	TAPT1.L	YES	NO	NO	YES	NO	NO	2	0	0	6	0	0	2	0	0	5	0	0	69	0	0	84	0	0	NA
chr4	26932003	26932097	minus	75.5	1.5	66	141	2	68	1	38.8638	None	T-rich	None	STIM2	None	NO	NO	YES	NO	NO	YES	0	0	141	0	0	10	0	0	2	0	0	1	0	0	68	0	0	64	NA
chr4	31528468	31528683	minus	24	2	126.5	45	2	186	1	38.2778	None	L1PA15	None	None	None	NO	NO	YES	NO	NO	YES	0	0	45	0	0	3	0	0	2	0	0	2	0	0	67	0	0	186	NA
chr4	37576399	37576667	minus	2004.33	14.6667	124.667	5900	41	242	0.525505	37.0963	None	L1MA3	None	C4orf19	None	YES	NO	NO	YES	NO	YES	110	0	0	3	0	5900	2	0	0	1	0	41	68	0	0	64	0	242	EH2014
chr4	37951101	37951230	minus	4	1.5	83.5	6	2	103	1	40.6667	None	None	None	TBC1D1	None	YES	NO	NO	NO	YES	NO	2	0	0	0	6	0	1	0	0	0	2	0	64	0	0	0	103	0	NA
chr4	38013322	38013415	plus	78	3	67	78	3	67	1	43.8205	None	None	None	TBC1D1	None	NO	NO	YES	NO	NO	NO	0	0	78	0	0	0	0	0	3	0	0	0	0	0	67	0	0	0	NA
chr4	39824498	39824837	minus	16	15.5	276	18	17	313	1	38.3697	None	AT_rich	None	PDS5A	PDS5A.L	YES	NO	NO	YES	NO	NO	14	0	0	18	0	0	14	0	0	17	0	0	313	0	0	239	0	0	NA
chr4	46437296	46437389	minus	38	1.5	65.5	68	2	67	1	36.3897	None	L1MA9	None	None	None	NO	NO	YES	NO	NO	YES	0	0	8	0	0	68	0	0	1	0	0	2	0	0	64	0	0	67	NA
chr4	48744532	48744632	minus	15	2	74	15	2	74	1	43.4667	None	L2	None	FRYL	None	NO	NO	YES	NO	NO	NO	0	0	15	0	0	0	0	0	2	0	0	0	0	0	74	0	0	0	NA
chr4	49057112	49057267	minus	4.5	1.5	80.25	12	3	129	0.873264	39	None	L1MA8	None	CWH43	None	NO	NO	YES	YES	YES	YES	0	0	12	1	4	1	0	0	1	1	3	1	0	0	64	64	129	64	NA
chr4	54876023	54876300	plus	7	6.5	236.5	8	7	238	1	37.0175	None	(CAAAAA)n	None	CHIC2,PDGFRA	CHIC2.L	YES	NO	NO	YES	NO	NO	6	0	0	8	0	0	6	0	0	7	0	0	235	0	0	238	0	0	NA
chr4	55606529	55606910	minus	50	22.5	298.5	56	23	325	1	34.5782	None	AT_rich	None	KIT	KIT.L	YES	NO	NO	YES	NO	NO	44	0	0	56	0	0	22	0	0	23	0	0	325	0	0	272	0	0	NA
chr4	60579915	60580007	minus	27	2	66	27	2	66	1	35.2222	None	MLT1G3	None	None	None	NO	NO	YES	NO	NO	NO	0	0	27	0	0	0	0	0	2	0	0	0	0	0	66	0	0	0	NA
chr4	71685493	71685721	minus	4.5	4.5	150.5	6	6	202	1	33.75	None	None	None	GRSF1	GRSF1.L	YES	NO	NO	YES	NO	NO	3	0	0	6	0	0	3	0	0	6	0	0	99	0	0	202	0	0	NA
chr4	76570391	76570794	plus	10	9	377	10	9	377	1	41.2143	None	None	None	G3BP2	G3BP2.L	YES	NO	NO	NO	NO	NO	10	0	0	0	0	0	9	0	0	0	0	0	377	0	0	0	0	0	NA
chr4	79186865	79187054	minus	5.5	1.5	113.5	8	2	163	1	37.5	None	None	None	FRAS1	None	NO	NO	YES	NO	NO	YES	0	0	3	0	0	8	0	0	2	0	0	1	0	0	163	0	0	64	NA
chr4	81948203	81948298	minus	40	2	66.5	66	2	67	1	40.8701	None	L2b	None	None	None	NO	NO	YES	NO	NO	YES	0	0	66	0	0	14	0	0	2	0	0	2	0	0	66	0	0	67	NA
chr4	86319296	86319863	plus	7	2.25	220.25	9	4	541	1	43.0139	None	None,(A)n	None	None	None	YES	NO	NO	YES	YES	YES	9	0	0	6	7	6	2	0	0	4	2	1	150	0	0	541	126	64	NA
chr4	88266522	88266957	plus	221	6.5	379	404	8	409	1	39.2475	None	L1M4	None	HSD17B11	None	NO	NO	YES	NO	NO	YES	0	0	404	0	0	38	0	0	8	0	0	5	0	0	409	0	0	349	NA
chr4	93972672	93972764	plus	43	2	66	43	2	66	1	43.9535	None	MIRb	None	GRID2	None	NO	NO	NO	NO	NO	YES	0	0	0	0	0	43	0	0	0	0	0	2	0	0	0	0	0	66	NA
chr4	101946461	101947173	plus	14.5	9.5	459	17	11	576	1	39.1528	None	(A)n,(T)n	None	PPP3CA	PPP3CA.L	YES	NO	NO	YES	NO	NO	12	0	0	17	0	0	8	0	0	11	0	0	342	0	0	576	0	0	NA
chr4	104224915	104225009	minus	11	2	68	11	2	68	1	38.6364	None	L1PREC2	None	None	None	NO	NO	YES	NO	NO	NO	0	0	11	0	0	0	0	0	2	0	0	0	0	0	68	0	0	0	NA
chr4	106226138	106226271	plus	21	2.5	85.5	37	3	102	1	42.4135	None	L1M4c	None	None	None	NO	NO	YES	NO	NO	YES	0	0	37	0	0	5	0	0	3	0	0	2	0	0	102	0	0	69	NA
chr4	107094566	107094748	minus	1559	4	110	3116	7	156	1	43.9892	None	None	None	TBCK	None	NO	YES	NO	NO	YES	NO	0	2	0	0	3116	0	0	1	0	0	7	0	0	64	0	0	156	0	RS2013,EL2012,AE2011,PS2015,JT2014
chr4	110247237	110247534	minus	3.5	2	167.5	6	3	271	0.702454	37.5833	None	AluJr,LTR69	None	None	None	YES	NO	NO	NO	YES	NO	6	0	0	0	1	0	3	0	0	0	1	0	271	0	0	0	64	0	NA
chr4	113191039	113191194	plus	6	4	111.5	7	4	128	1	36.5	None	None	None	AP1AR	AP1AR.L	YES	NO	NO	YES	NO	NO	7	0	0	5	0	0	4	0	0	4	0	0	95	0	0	128	0	0	NA
chr4	116653183	116653280	plus	17	7	71	17	7	71	1	32.9412	None	L2c,AluSp	None	None	None	NO	NO	YES	NO	NO	NO	0	0	17	0	0	0	0	0	7	0	0	0	0	0	71	0	0	0	NA
chr4	117152160	117152389	plus	492	13	203	492	13	203	1	43.6972	None	L1M4c	None	None	None	NO	NO	NO	NO	NO	YES	0	0	0	0	0	492	0	0	0	0	0	13	0	0	0	0	0	203	RS2013
chr4	126824140	126824285	plus	79	2	119	79	2	119	1	43.7215	None	None	None	None	None	NO	YES	NO	NO	NO	NO	0	79	0	0	0	0	0	2	0	0	0	0	0	119	0	0	0	0	RS2013,PS2015
chr4	140427210	140427436	minus	5.5	5.5	188.5	6	6	200	1	39.8375	None	None	None	SETD7	SETD7.L	YES	NO	NO	YES	NO	NO	5	0	0	6	0	0	5	0	0	6	0	0	200	0	0	177	0	0	NA
chr4	140984523	140984616	plus	26	2	67	26	2	67	1	44	None	None	None	MAML3	None	NO	NO	YES	NO	NO	NO	0	0	26	0	0	0	0	0	2	0	0	0	0	0	67	0	0	0	NA
chr4	164657656	164657838	minus	28.6667	1.33333	64.3333	76	2	65	1	43.3333	None	MER44C,None	None	2017-03-01	None	YES	NO	YES	NO	NO	YES	2	0	8	0	0	76	1	0	2	0	0	1	64	0	65	0	0	64	NA
chr4	167538647	167538758	plus	11	2	66	18	2	66	1	39.5139	None	L1MB3	None	None	None	NO	NO	YES	NO	NO	YES	0	0	18	0	0	4	0	0	2	0	0	2	0	0	66	0	0	66	NA
chr4	167684278	167684380	plus	5	2	70	9	3	76	1	39.1111	None	L1MEc	None	SPOCK3	None	YES	NO	NO	YES	NO	NO	9	0	0	1	0	0	3	0	0	1	0	0	76	0	0	64	0	0	NA
chr4	168860944	168861106	plus	13	2	100	23	3	136	1	44	None	None	None	None	None	NO	NO	YES	NO	NO	YES	0	0	3	0	0	23	0	0	1	0	0	3	0	0	64	0	0	136	NA
chr4	170219626	170219730	plus	32	1.5	65.5	48	2	67	1	38.0833	None	L1MA3	None	None	None	NO	NO	YES	NO	NO	YES	0	0	48	0	0	16	0	0	2	0	0	1	0	0	67	0	0	64	NA
chr4	170435252	170435751	minus	460.6	5	261.2	992	7	438	0.556322	40.7711	None	L1MD2,L1MD2,AluY,AluY	None	NEK1	None	NO	YES	YES	YES	YES	YES	0	1	137	879	992	294	0	1	4	7	7	6	0	64	231	326	247	438	NA
chr4	170435285	170435752	minus	707.6	6	262.4	1236	7	438	0.756111	43.3607	None	L1MD2,L1MD2,AluY	None	NEK1	None	YES	NO	YES	YES	YES	YES	1236	0	137	879	992	294	6	0	4	7	7	6	70	0	231	326	247	438	NA
chr4	186067969	186068376	minus	12	10	371.5	17	13	381	1	33.4848	None	None	None	SLC25A4	SLC25A4.L	YES	NO	NO	YES	NO	NO	7	0	0	17	0	0	7	0	0	13	0	0	362	0	0	381	0	0	NA
chr4	188241918	188242011	plus	9	2	67	9	2	67	1	37.8889	None	L1PA13	None	None	None	NO	NO	YES	NO	NO	NO	0	0	9	0	0	0	0	0	2	0	0	0	0	0	67	0	0	0	NA
chr5	2122581	2122715	minus	85	1.5	86	119	2	108	1	38.6359	None	L1MDb	None	None	None	NO	NO	YES	NO	NO	YES	0	0	119	0	0	51	0	0	1	0	0	2	0	0	64	0	0	108	NA
chr5	9805260	9805363	plus	16	2	77	16	2	77	0.642857	34.75	None	L1PB1	None	LOC285692	None	NO	NO	NO	NO	NO	YES	0	0	0	0	0	16	0	0	0	0	0	2	0	0	0	0	0	77	NA
chr5	24778505	24778597	minus	187	3	66	187	3	66	1	43.5401	None	L1MEe	None	None	None	NO	NO	NO	YES	NO	NO	0	0	0	187	0	0	0	0	0	3	0	0	0	0	0	66	0	0	EH2014,RS2013,JT2014
chr5	25931604	25931699	plus	14	5	69	14	5	69	1	37.1429	None	(A)n	None	None	None	NO	NO	NO	NO	NO	YES	0	0	0	0	0	14	0	0	0	0	0	5	0	0	0	0	0	69	NA
chr5	33796604	33796876	minus	4	2	83.5	7	3	103	1	43.7143	None	None,MLT1I	None	ADAMTS12	None	NO	NO	NO	NO	YES	YES	0	0	0	0	1	7	0	0	0	0	1	3	0	0	0	0	64	103	CS2011,EL2012,RI2010,PS2015,CB2010,EH2014,AE2011,AE2010,DBRIP,RS2013,JT2014
chr5	40040968	40041236	minus	137.5	2.5	241.5	269	3	242	1	44	None	None	None	None	None	YES	YES	NO	NO	NO	NO	6	269	0	0	0	0	2	3	0	0	0	0	241	242	0	0	0	0	CS2011,EL2012,RI2010,PS2015,EH2014,AE2011,AE2010,RS2013,JT2014
chr5	44585954	44586053	plus	12.5	1.5	68.5	19	2	73	1	44	None	None	None	None	None	NO	NO	YES	NO	NO	YES	0	0	19	0	0	6	0	0	1	0	0	2	0	0	64	0	0	73	NA
chr5	50963537	50963628	minus	28	2	65	28	2	65	1	44	None	L3	None	None	None	YES	NO	NO	NO	NO	NO	28	0	0	0	0	0	2	0	0	0	0	0	65	0	0	0	0	0	NA
chr5	54418700	54418793	minus	16	2	67	16	2	67	1	39.625	None	MLT1F1	None	CDC20B	None	NO	NO	NO	NO	NO	YES	0	0	0	0	0	16	0	0	0	0	0	2	0	0	0	0	0	67	NA
chr5	56191220	56191982	plus	6	6	505.5	7	7	666	1	39.2143	None	AT_rich	None	MAP3K1	MAP3K1.L	YES	NO	NO	YES	NO	NO	7	0	0	5	0	0	7	0	0	5	0	0	666	0	0	345	0	0	NA
chr5	56216018	56216132	minus	5.5	4	80	7	5	88	1	34.8929	None	None	None	C5orf35,MIER3	MIER3.L	YES	NO	NO	YES	NO	NO	4	0	0	7	0	0	3	0	0	5	0	0	88	0	0	72	0	0	NA
chr5	56558427	56559401	plus	17	14	693.5	19	17	917	1	33.8079	None	None	None	GPBP1	GPBP1.L	YES	NO	NO	YES	NO	NO	15	0	0	19	0	0	11	0	0	17	0	0	470	0	0	917	0	0	NA
chr5	61013241	61013420	minus	4.5	1.5	107	7	2	150	1	44	None	MLT1G1	None	None	None	NO	NO	YES	NO	NO	YES	0	0	2	0	0	7	0	0	1	0	0	2	0	0	64	0	0	150	NA
chr5	64726420	64726512	plus	168	3	66	168	3	66	1	43.9286	None	HAL1	None	ADAMTS6	None	NO	NO	NO	NO	YES	NO	0	0	0	0	168	0	0	0	0	0	3	0	0	0	0	0	66	0	NA
chr5	74176719	74176811	minus	62	1.5	65	101	2	66	1	40.2228	None	L1M4	None	FAM169A	None	NO	NO	YES	NO	NO	YES	0	0	23	0	0	101	0	0	1	0	0	2	0	0	64	0	0	66	NA
chr5	74657822	74657935	plus	4.5	2.5	86	6	3	87	1	32.8571	None	None	None	HMGCR	HMGCR.L	YES	NO	NO	YES	NO	NO	6	0	0	3	0	0	2	0	0	3	0	0	87	0	0	85	0	0	NA
chr5	75243194	75243340	minus	382.5	4.5	115.5	610	5	118	1	43.409	None	None	None	None	None	NO	NO	NO	NO	YES	YES	0	0	0	0	610	155	0	0	0	0	4	5	0	0	0	0	113	118	EH2014,PS2015,JT2014
chr5	77773999	77774131	plus	14.5	7	98.5	19	7	103	1	34.1929	None	None	None	SCAMP1	SCAMP1.L	YES	NO	NO	YES	NO	NO	10	0	0	19	0	0	7	0	0	7	0	0	103	0	0	94	0	0	NA
chr5	80978934	80979167	plus	363	4	207	363	4	207	0.546943	38.7961	None	L1MC1	None	SSBP2	None	NO	NO	NO	NO	YES	NO	0	0	0	0	363	0	0	0	0	0	4	0	0	0	0	0	207	0	EH2014
chr5	83151880	83152007	plus	8	2	101	8	2	101	1	39.875	None	None	None	None	None	NO	NO	NO	NO	NO	YES	0	0	0	0	0	8	0	0	0	0	0	2	0	0	0	0	0	101	NA
chr5	85868211	85868305	plus	20	2	68	20	2	68	1	42.55	None	None	None	None	None	NO	NO	YES	NO	NO	NO	0	0	20	0	0	0	0	0	2	0	0	0	0	0	68	0	0	0	NA
chr5	89938719	89939136	minus	36	4	391	36	4	391	1	43.3333	None	None	None	GPR98	GPR98.12	NO	YES	NO	NO	NO	NO	0	36	0	0	0	0	0	4	0	0	0	0	0	391	0	0	0	0	EL2012,PS2015
chr5	97932439	97932727	minus	17	2	262	17	2	262	1	43.5294	None	None	None	None	None	NO	YES	NO	NO	NO	NO	0	17	0	0	0	0	0	2	0	0	0	0	0	262	0	0	0	0	EL2012
chr5	99752684	99752953	minus	53.6667	2.33333	74	158	5	94	0.753721	32.3038	None	None,AluYb8	None	None	None	NO	NO	YES	NO	YES	YES	0	0	2	0	1	158	0	0	1	0	1	5	0	0	64	0	64	94	NA
chr5	105890001	105890094	minus	49	2	67	49	2	67	1	30.8163	None	AluJb	None	None	None	NO	NO	NO	NO	NO	YES	0	0	0	0	0	49	0	0	0	0	0	2	0	0	0	0	0	67	NA
chr5	106773355	106773551	plus	82	2	170	82	2	170	1	44	None	L2c	None	EFNA5	None	NO	NO	NO	NO	NO	YES	0	0	0	0	0	82	0	0	0	0	0	2	0	0	0	0	0	170	NA
chr5	110644726	110645007	plus	4.75	1.5	105.25	12	2	218	1	42.7292	None	None,L2c	None	CAMK4	None	YES	NO	YES	YES	YES	NO	3	0	1	12	3	0	1	0	1	2	2	0	64	0	64	75	218	0	NA
chr5	112444044	112444429	plus	1897	11.5	217	3789	19	359	0.541326	33.2935	None	AluSg,AluSg,AluSx	None	MCC	None	NO	YES	NO	NO	YES	NO	0	3789	0	0	5	0	0	19	0	0	4	0	0	359	0	0	75	0	NA
chr5	122165517	122165779	minus	6.5	6.5	164.5	9	9	212	1	39.0256	None	None	None	SNX2	SNX2.L	YES	NO	NO	YES	NO	NO	4	0	0	9	0	0	4	0	0	9	0	0	117	0	0	212	0	0	NA
chr5	129205568	129205659	plus	35.5	1.5	64.5	59	2	65	0.75	37.4661	None	L1PA14	None	None	None	NO	NO	YES	NO	NO	YES	0	0	59	0	0	12	0	0	2	0	0	1	0	0	65	0	0	64	NA
chr5	130730216	130730373	plus	5	5	110	8	8	131	1	34.3333	None	None	None	CDC42SE2	CDC42SE2.L	YES	NO	NO	YES	NO	NO	8	0	0	2	0	0	8	0	0	2	0	0	131	0	0	89	0	0	NA
chr5	133532827	133533109	plus	11	6.5	177.5	13	8	219	1	33.1111	None	None	None	PPP2CA	PPP2CA.L	YES	NO	NO	YES	NO	NO	9	0	0	13	0	0	5	0	0	8	0	0	219	0	0	136	0	0	NA
chr5	133727094	133727237	plus	5	4.5	106.5	6	5	117	1	38.8429	None	None	None	UBE2B	UBE2B.L	YES	NO	NO	YES	NO	NO	6	0	0	4	0	0	5	0	0	4	0	0	117	0	0	96	0	0	NA
chr5	137088305	137088481	plus	13	11	150	13	11	150	1	41.5833	None	None	None	HNRNPA0,MYOT	HNRNPA0.O	NO	NO	NO	YES	NO	NO	0	0	0	13	0	0	0	0	0	11	0	0	0	0	0	150	0	0	NA
chr5	137685216	137685443	plus	9	9	174	11	11	201	1	38.9649	None	None	None	FAM53C,STSG4523	FAM53C.L,STSG4523.L	YES	NO	NO	YES	NO	NO	7	0	0	11	0	0	7	0	0	11	0	0	147	0	0	201	0	0	NA
chr5	138704445	138704707	plus	8	5	157.5	9	6	236	1	41	None	None	None	SLC23A1,PAIP2	PAIP2.L	YES	NO	NO	YES	NO	NO	7	0	0	9	0	0	6	0	0	4	0	0	236	0	0	79	0	0	NA
chr5	139495333	139495662	minus	13.5	11	274	18	14	303	0.785714	32.0262	None	None	None	PURA	PURA.O	YES	NO	NO	YES	NO	NO	9	0	0	18	0	0	8	0	0	14	0	0	303	0	0	245	0	0	NA
chr5	139496122	139496358	plus	8	8	210	8	8	210	1	38.0909	None	AT_rich	None	PURA	PURA.O	YES	NO	NO	NO	NO	NO	8	0	0	0	0	0	8	0	0	0	0	0	210	0	0	0	0	0	NA
chr5	139508134	139508397	plus	6.5	6	222.5	8	8	237	1	42.85	None	None	None	C5orf53	C5orf53.O	YES	NO	NO	YES	NO	NO	8	0	0	5	0	0	8	0	0	4	0	0	237	0	0	208	0	0	NA
chr5	153809001	153809096	plus	19	4	69	19	4	69	1	34.5263	None	L2	None	FLJ38109	None	NO	NO	YES	NO	NO	NO	0	0	19	0	0	0	0	0	4	0	0	0	0	0	69	0	0	0	NA
chr5	157213395	157213669	plus	7	3.5	156.5	7	5	248	1	38.7455	None	None	None	KIAA0171,CLINT1	CLINT1.L,KIAA0171.L	YES	NO	NO	YES	NO	NO	7	0	0	7	0	0	5	0	0	2	0	0	248	0	0	65	0	0	NA
chr5	158584430	158584737	minus	5.5	4.5	190.5	7	5	280	1	38.5182	None	None	None	DKFZp686M11215,RNF145	DKFZp686M11215.O,RNF145.L	YES	NO	NO	YES	NO	NO	4	0	0	7	0	0	4	0	0	5	0	0	280	0	0	101	0	0	NA
chr5	160135610	160135891	minus	18.5	2	146.5	44	3	255	1	44	None	None	None	ATP10B	None	YES	YES	NO	YES	YES	NO	44	1	0	9	20	0	2	1	0	2	3	0	68	64	0	199	255	0	NA
chr5	171911073	171911346	minus	12	2	247	12	2	247	1	42.5833	None	MLT1F	None	None	None	NO	NO	NO	NO	NO	YES	0	0	0	0	0	12	0	0	0	0	0	2	0	0	0	0	0	247	NA
chr5	174394151	174394245	minus	10.5	1.5	66	11	2	68	0.64	34.6909	None	L1PA15	None	None	None	NO	NO	YES	NO	NO	YES	0	0	11	0	0	10	0	0	2	0	0	1	0	0	68	0	0	64	NA
chr5	176727082	176727223	plus	6.5	3.5	94	7	5	115	1	41.3254	None	None	None	NSD1	NSD1.L	YES	NO	NO	YES	NO	NO	7	0	0	6	0	0	5	0	0	2	0	0	115	0	0	73	0	0	NA
chr5	179382489	179382702	minus	21	18	177.5	24	20	187	1	37.9159	None	AT_rich	None	RNF130	RNF130.L	YES	NO	NO	YES	NO	NO	18	0	0	24	0	0	16	0	0	20	0	0	168	0	0	187	0	0	NA
chr5	179390469	179390605	plus	11.5	6.5	102	14	7	110	1	42.2783	None	None	None	RNF130	RNF130.1	YES	NO	NO	YES	NO	NO	14	0	0	9	0	0	7	0	0	6	0	0	94	0	0	110	0	0	NA
chr5	180001138	180001718	plus	10	6	449	13	7	554	1	38.9653	None	None	None	CNOT6	CNOT6.L	YES	NO	NO	YES	NO	NO	7	0	0	13	0	0	5	0	0	7	0	0	554	0	0	344	0	0	NA
chr5	180666483	180666602	plus	5.5	2.5	92.5	8	3	93	1	36.975	None	None	None	GNB2L1	GNB2L1.L,GNB2L1.4,GNB2L1.1	YES	NO	NO	YES	NO	NO	3	0	0	8	0	0	2	0	0	3	0	0	93	0	0	92	0	0	NA
chr6	2785737	2785968	plus	3.5	3.5	134.5	6	6	205	1	41.2273	None	None	None	WRNIP1	WRNIP1.L	YES	NO	NO	YES	NO	NO	1	0	0	6	0	0	1	0	0	6	0	0	64	0	0	205	0	0	NA
chr6	6196052	6196145	plus	8.5	1.5	65.5	16	2	67	1	44	None	None	None	F13A1	F13A1.5	NO	NO	YES	NO	NO	YES	0	0	1	0	0	16	0	0	1	0	0	2	0	0	64	0	0	67	NA
chr6	7755203	7755622	minus	319.5	10	261.5	363	10	393	0.629037	40.0918	None	AluY,L1MEc,L1MEc	None	BMP6	None	NO	NO	YES	NO	NO	YES	0	0	276	0	0	363	0	0	10	0	0	10	0	0	393	0	0	130	NA
chr6	8482186	8482280	minus	34	2	68	34	2	68	1	44	None	L1MEc	None	BC040612	None	NO	NO	NO	NO	NO	YES	0	0	0	0	0	34	0	0	0	0	0	2	0	0	0	0	0	68	NA
chr6	17615292	17615766	plus	6.5	5.5	420.5	7	6	448	1	40.5966	None	None	None	NUP153	NUP153.L	YES	NO	NO	YES	NO	NO	7	0	0	6	0	0	5	0	0	6	0	0	393	0	0	448	0	0	NA
chr6	21596002	21596209	plus	6	6	152	8	8	164	1	38.65	None	None	None	SOX4	SOX4.O	YES	NO	NO	YES	NO	NO	4	0	0	8	0	0	4	0	0	8	0	0	164	0	0	140	0	0	NA
chr6	21597789	21598875	minus	7	7	432.5	12	12	526	1	39.5	None	None,AT_rich	None	SOX4	SOX4.O	YES	NO	NO	YES	NO	NO	12	0	0	2	0	0	12	0	0	2	0	0	526	0	0	339	0	0	NA
chr6	22343293	22343575	minus	59.5	4	256	77	5	256	1	41.0476	None	Tigger6a	None	None	None	NO	NO	YES	NO	NO	YES	0	0	77	0	0	42	0	0	3	0	0	5	0	0	256	0	0	256	NA
chr6	27734939	27735046	plus	12	2	81	12	2	81	1	39.25	None	MER70-int	None	None	None	NO	NO	NO	NO	NO	YES	0	0	0	0	0	12	0	0	0	0	0	2	0	0	0	0	0	81	NA
chr6	32672052	32672181	plus	7.5	1.5	82.5	11	2	101	1	39.2273	None	AluY,L1M5,AluY	None	None	None	NO	NO	YES	NO	NO	YES	0	0	11	0	0	4	0	0	2	0	0	1	0	0	101	0	0	64	NA
chr6	33258493	33258613	minus	4.5	3.5	82	6	4	94	1	38	None	None	None	PFDN6	PFDN6.L	YES	NO	NO	YES	NO	NO	3	0	0	6	0	0	3	0	0	4	0	0	70	0	0	94	0	0	NA
chr6	33938426	33938529	plus	10.5	1.5	70.5	11	2	77	0.791667	35.3045	None	L1ME1	None	None	None	NO	NO	YES	NO	NO	YES	0	0	10	0	0	11	0	0	1	0	0	2	0	0	64	0	0	77	NA
chr6	35325947	35326105	minus	26	1.5	98	47	2	132	1	39.3596	None	MLT1D	None	PPARD	None	NO	NO	YES	NO	NO	YES	0	0	47	0	0	5	0	0	2	0	0	1	0	0	132	0	0	64	NA
chr6	38122240	38122411	plus	4	4	104.5	7	7	145	1	39.4286	None	None	None	ZFAND3	ZFAND3.L	YES	NO	NO	YES	NO	NO	7	0	0	1	0	0	7	0	0	1	0	0	145	0	0	64	0	0	NA
chr6	43490096	43490254	minus	6.5	5	127	8	6	132	1	32.5714	None	None	None	POLR1C,XPO5	XPO5.L	YES	NO	NO	YES	NO	NO	5	0	0	8	0	0	4	0	0	6	0	0	132	0	0	122	0	0	NA
chr6	44459008	44459101	minus	16	2	67	16	2	67	1	44	None	MLT1G1	None	None	None	NO	NO	NO	NO	NO	YES	0	0	0	0	0	16	0	0	0	0	0	2	0	0	0	0	0	67	NA
chr6	51513206	51513297	plus	139	2	65	139	2	65	1	43.4892	None	None	None	PKHD1	None	YES	NO	NO	NO	NO	NO	139	0	0	0	0	0	2	0	0	0	0	0	65	0	0	0	0	0	NA
chr6	53132226	53132338	minus	8	5	86	8	5	86	1	35.1111	None	None	None	ELOVL5	ELOVL5.L	YES	NO	NO	NO	NO	NO	8	0	0	0	0	0	5	0	0	0	0	0	86	0	0	0	0	0	NA
chr6	55527704	55528065	minus	26	2	335	26	2	335	0.553333	35	None	L1PREC2	None	None	None	NO	NO	NO	NO	NO	YES	0	0	0	0	0	26	0	0	0	0	0	2	0	0	0	0	0	335	NA
chr6	58427475	58427708	plus	17	1.5	135.5	30	2	207	0.791667	32.6667	None	L1P4a	None	None	None	NO	NO	YES	NO	NO	YES	0	0	30	0	0	4	0	0	2	0	0	1	0	0	207	0	0	64	NA
chr6	62859412	62859504	minus	9	2	66	9	2	66	1	43.4444	None	L2c	None	KHDRBS2	None	NO	NO	YES	NO	NO	NO	0	0	9	0	0	0	0	0	2	0	0	0	0	0	66	0	0	0	NA
chr6	63368207	63368599	plus	6634.75	5.75	124.5	25500	9	286	1	43.9818	None	None	None	None	None	YES	NO	YES	NO	YES	YES	25500	0	36	0	2	1001	9	0	5	0	1	8	73	0	286	0	64	75	CS2011,EL2012,RI2010,PS2015,EH2014,AE2011,JT2014,DBRIP,RS2013
chr6	68112617	68112730	minus	39.5	1.5	75.5	75	2	87	1	38.3533	None	L1MC1	None	None	None	NO	NO	YES	NO	NO	YES	0	0	75	0	0	4	0	0	1	0	0	2	0	0	64	0	0	87	RS2013
chr6	68478916	68479025	minus	12	1.5	73.5	16	2	83	1	38.1562	None	None	None	None	None	NO	NO	YES	NO	NO	YES	0	0	8	0	0	16	0	0	1	0	0	2	0	0	64	0	0	83	NA
chr6	73991776	73992118	plus	34.6667	2.33333	121.333	54	3	149	0.556155	30.2539	None	AluSz6,AluSz6,LTR8,L1MC3	None	C6orf147,AL832252,KHDC1	None	NO	NO	YES	YES	NO	YES	0	0	48	2	0	54	0	0	2	2	0	3	0	0	145	70	0	149	NA
chr6	74649500	74649913	minus	49	3	249	60	4	351	1	43.6908	None	AT_rich,MLT1B,L1M5,L1M5	None	None	None	YES	NO	NO	NO	NO	YES	38	0	0	0	0	60	2	0	0	0	0	4	351	0	0	0	0	147	RS2013,EL2012
chr6	74758367	74758667	minus	45	6	274	45	6	274	1	42.5333	None	L1MCc,LTR24B	None	None	None	NO	NO	YES	NO	NO	NO	0	0	45	0	0	0	0	0	6	0	0	0	0	0	274	0	0	0	EH2014,EL2012
chr6	76425447	76425637	plus	6	6	147.5	7	7	164	1	34.0635	None	None	None	SENP6,KIAA0797	KIAA0797.L,SENP6.L	YES	NO	NO	YES	NO	NO	7	0	0	5	0	0	7	0	0	5	0	0	164	0	0	131	0	0	NA
chr6	79645587	79645755	minus	6	5	142	6	5	142	1	43.4444	None	None	None	IRAK1BP1,WDR11,PHIP	WDR11.L,PHIP.L	YES	NO	NO	NO	NO	NO	6	0	0	0	0	0	5	0	0	0	0	0	142	0	0	0	0	0	NA
chr6	79692705	79692850	minus	8.5	6.5	115	12	9	119	1	35.0208	None	CT-rich	None	WDR11,PHIP	WDR11.F,PHIP.17	YES	NO	NO	YES	NO	NO	5	0	0	12	0	0	4	0	0	9	0	0	119	0	0	111	0	0	NA
chr6	84050589	84050859	plus	5	2	193.5	6	2	244	1	44	None	None,MER77B	None	ME1	None	YES	NO	NO	YES	NO	NO	4	0	0	6	0	0	2	0	0	2	0	0	143	0	0	244	0	0	NA
chr6	89278148	89278418	minus	592.5	5	155.5	1084	8	244	0.75	38.0165	None	AluJb,L1MB3	None	None	None	NO	YES	NO	YES	NO	NO	0	1084	0	101	0	0	0	8	0	2	0	0	0	244	0	67	0	0	NA
chr6	94338087	94338181	plus	47.5	2.5	67	80	3	68	1	42.1208	None	Tigger6b	None	None	None	NO	NO	YES	NO	NO	YES	0	0	80	0	0	15	0	0	3	0	0	2	0	0	68	0	0	66	NA
chr6	101526201	101526311	plus	35	6	79	57	8	84	1	43.0904	None	MLT1G1	None	None	None	NO	NO	YES	NO	NO	YES	0	0	13	0	0	57	0	0	4	0	0	8	0	0	74	0	0	84	NA
chr6	102884470	102884564	plus	6	2	68	6	2	68	1	44	None	None	None	None	None	NO	NO	NO	NO	NO	YES	0	0	0	0	0	6	0	0	0	0	0	2	0	0	0	0	0	68	NA
chr6	108532753	108532899	plus	11	9	118.5	14	11	120	1	39.0909	None	None	None	SNX3,SNX	SNX3.L,SNX	YES	NO	NO	YES	NO	NO	8	0	0	14	0	0	7	0	0	11	0	0	117	0	0	120	0	0	NA
chr6	110504006	110504136	minus	182	3.5	92.5	289	5	104	1	43.9256	None	L2c	None	CDC40	None	NO	NO	YES	NO	NO	YES	0	0	75	0	0	289	0	0	2	0	0	5	0	0	81	0	0	104	NA
chr6	114261994	114262180	plus	10.5	8.5	149	13	9	160	1	36.9241	None	None	None	HDAC1,HDAC2	HDAC1.L,HDAC2.L	YES	NO	NO	YES	NO	NO	13	0	0	8	0	0	9	0	0	8	0	0	160	0	0	138	0	0	NA
chr6	119228636	119228957	plus	4	3.5	269	6	5	295	1	37.7143	None	None	None	ASF1A,MCM9	ASF1A.L	YES	NO	NO	YES	NO	NO	6	0	0	2	0	0	5	0	0	2	0	0	295	0	0	243	0	0	NA
chr6	123239869	123239975	minus	1513.5	5	72.5	3025	8	80	1	37.8607	None	None	None	None	None	YES	YES	NO	NO	NO	NO	2	3025	0	0	0	0	2	8	0	0	0	0	65	80	0	0	0	0	NA
chr6	123296331	123296509	plus	40.5	2	67	74	3	70	1	40.9073	None	L2c,None	None	None	None	NO	NO	YES	NO	NO	YES	0	0	74	0	0	7	0	0	3	0	0	1	0	0	70	0	0	64	PS2015,JT2014
chr6	123500795	123501077	minus	10	2.25	160	17	4	256	1	39.6971	None	HAL1	None	None	None	YES	YES	NO	YES	YES	NO	17	5	0	1	17	0	3	1	0	1	4	0	256	64	0	64	256	0	NA
chr6	129190318	129190410	minus	11	2	66	11	2	66	1	42.6364	None	None	None	None	None	NO	NO	NO	NO	NO	YES	0	0	0	0	0	11	0	0	0	0	0	2	0	0	0	0	0	66	NA
chr6	132472689	132473362	minus	35390	102	647	35390	102	647	1	43.8995	None	L1MEe	None	AF086187	None	NO	NO	YES	NO	NO	NO	0	0	35390	0	0	0	0	0	102	0	0	0	0	0	647	0	0	0	JT2014
chr6	141434193	141434312	minus	80	6	91	91	7	93	1	39.7656	None	T-rich	None	None	None	NO	NO	YES	NO	NO	YES	0	0	91	0	0	69	0	0	7	0	0	5	0	0	89	0	0	93	NA
chr6	155950080	155950344	minus	7166.5	5.5	195.5	14276	8	234	1	39.3127	None	L1M6	None	None	None	NO	NO	NO	YES	NO	YES	0	0	0	14276	0	57	0	0	0	8	0	3	0	0	0	157	0	234	EL2012,JT2014
chr6	159965395	159965680	plus	8.5	2	245.5	14	2	259	1	33.75	None	None	None	None	None	NO	NO	YES	NO	NO	YES	0	0	14	0	0	3	0	0	2	0	0	2	0	0	259	0	0	232	NA
chr6	159967269	159967632	minus	4.66667	2	155.333	10	3	337	1	44	None	MLT1J	None	None	None	YES	NO	NO	YES	YES	NO	10	0	0	2	2	0	3	0	0	2	1	0	337	0	0	65	64	0	NA
chr6	161776263	161776450	minus	49.5	4	112.5	57	7	161	1	43.8609	None	L2c	None	parkin,PARK2	None	NO	NO	YES	NO	NO	YES	0	0	42	0	0	57	0	0	1	0	0	7	0	0	64	0	0	161	NA
chr6	165720740	165721128	plus	2.2	1.4	123.6	6	2	292	0.503286	32.9667	None	AluSz6	None	C6orf118	None	NO	YES	YES	YES	YES	YES	0	1	1	2	6	1	0	1	1	2	2	1	0	64	64	134	292	64	NA
chr6	165723002	165723325	minus	38.6667	5.33333	219.333	74	10	297	0.888889	41.4581	None	None,AT_rich	None	C6orf118	C6orf118.F	NO	NO	YES	YES	NO	YES	0	0	41	1	0	74	0	0	10	1	0	5	0	0	297	64	0	297	NA
chr7	13620974	13621222	plus	1297	5	172	3518	8	221	1	43.987	None	None	None	None	None	NO	YES	YES	NO	YES	NO	0	3518	9	0	364	0	0	8	3	0	4	0	0	75	220	0	221	0	NA
chr7	18374603	18374703	plus	77	2	74	77	2	74	1	43.9481	None	HAL1	None	HDAC9	None	NO	NO	NO	NO	NO	YES	0	0	0	0	0	77	0	0	0	0	0	2	0	0	0	0	0	74	NA
chr7	26706708	26706941	plus	7	4	207	7	4	207	1	41.0833	None	None	None	SKAP2	SKAP2.L	YES	NO	NO	NO	NO	NO	7	0	0	0	0	0	4	0	0	0	0	0	207	0	0	0	0	0	NA
chr7	27181192	27181339	minus	6	5	121	6	5	121	1	42.5556	None	None	None	HOXA5	HOXA5.L	NO	NO	NO	YES	NO	NO	0	0	0	6	0	0	0	0	0	5	0	0	0	0	0	121	0	0	NA
chr7	27202061	27202400	minus	21.5	15	270.5	22	17	300	1	34.9028	None	None	None	HOXA9	HOXA9.L	YES	NO	NO	YES	NO	NO	21	0	0	22	0	0	13	0	0	17	0	0	300	0	0	241	0	0	NA
chr7	37760698	37760820	minus	84.6667	2.66667	74.6667	182	6	96	1	42.3791	None	MIRb	None	BC043356	None	YES	NO	YES	NO	NO	YES	58	0	182	0	0	14	1	0	6	0	0	1	64	0	96	0	0	64	PS2015,JT2014
chr7	41435435	41435736	minus	77	2	275	77	2	275	1	38.0519	None	L1MC1	None	None	None	NO	YES	NO	NO	NO	NO	0	77	0	0	0	0	0	2	0	0	0	0	0	275	0	0	0	0	EL2012,AE2011
chr7	49301927	49302018	plus	11	2	65	11	2	65	1	44	None	None	None	None	None	NO	NO	NO	NO	NO	YES	0	0	0	0	0	11	0	0	0	0	0	2	0	0	0	0	0	65	NA
chr7	53241803	53241931	plus	1638	13.5	86	2079	21	102	1	40.1578	None	L1MB1	None	None	None	YES	NO	YES	NO	NO	NO	1197	0	2079	0	0	0	6	0	21	0	0	0	70	0	102	0	0	0	EH2014,EL2012,JT2014
chr7	62494921	62495219	minus	13.5	2	168	23	3	272	0.742593	41.1087	None	MIR3	None	None	None	NO	NO	YES	NO	NO	YES	0	0	23	0	0	4	0	0	3	0	0	1	0	0	272	0	0	64	NA
chr7	75956115	75956251	minus	20.5	8	93	22	12	110	1	40.6333	None	None	None	YWHAG	YWHAG.L	YES	NO	NO	YES	NO	NO	22	0	0	19	0	0	4	0	0	12	0	0	76	0	0	110	0	0	NA
chr7	77269059	77269336	minus	6	5.5	239	7	6	251	1	39.625	None	None	None	PTPN12	PTPN12.L	YES	NO	NO	YES	NO	NO	5	0	0	7	0	0	5	0	0	6	0	0	227	0	0	251	0	0	NA
chr7	85117281	85117375	minus	27	2	68	27	2	68	1	43.9259	None	L1MA9	None	None	None	NO	NO	YES	NO	NO	NO	0	0	27	0	0	0	0	0	2	0	0	0	0	0	68	0	0	0	NA
chr7	93346857	93347093	plus	33	4	210	33	4	210	1	39.8182	None	HAL1-3A_ME	None	GNG1	None	NO	NO	YES	NO	NO	NO	0	0	33	0	0	0	0	0	4	0	0	0	0	0	210	0	0	0	NA
chr7	95000263	95000639	minus	356.333	9.33333	184	776	18	350	1	39.5349	None	L1MB7	None	PON1,PON3	None	NO	NO	YES	YES	NO	YES	0	0	776	206	0	87	0	0	18	4	0	6	0	0	350	71	0	131	RS2013,AE2011
chr7	97281513	97281694	minus	20	2	155	20	2	155	1	42.4	None	None	None	None	None	NO	NO	NO	NO	NO	YES	0	0	0	0	0	20	0	0	0	0	0	2	0	0	0	0	0	155	NA
chr7	100276645	100276800	plus	14	9	127.5	16	9	129	1	32.3544	None	AT_rich	None	GNB2	GNB2.L	YES	NO	NO	YES	NO	NO	16	0	0	12	0	0	9	0	0	9	0	0	129	0	0	126	0	0	NA
chr7	102953450	102953561	plus	5.5	5	83.5	6	6	85	1	38.3333	None	None	None	DKFZp586I1223,PMPCB,DNAJC2	PMPCB.L,DNAJC2.1	YES	NO	NO	YES	NO	NO	6	0	0	5	0	0	6	0	0	4	0	0	82	0	0	85	0	0	NA
chr7	104754424	104754555	plus	7.5	3	95.5	8	3	105	1	34.5833	None	None	None	AF520792,MLL5	MLL5.L,AF520792.O	YES	NO	NO	YES	NO	NO	7	0	0	8	0	0	3	0	0	3	0	0	86	0	0	105	0	0	NA
chr7	104756836	104756953	minus	5.5	4.5	83	6	5	89	0.527778	30.4375	None	None	None	SRPK2	SRPK2.L	YES	NO	NO	YES	NO	NO	6	0	0	5	0	0	4	0	0	5	0	0	77	0	0	89	0	0	NA
chr7	106664250	106664342	minus	29	2	66	29	2	66	0.833333	37.3448	None	MLT1F1	None	None	None	NO	NO	YES	NO	NO	NO	0	0	29	0	0	0	0	0	2	0	0	0	0	0	66	0	0	0	NA
chr7	123322027	123322233	minus	4	4	169	6	6	178	1	37.1875	None	None	None	WASL	WASL.L	YES	NO	NO	YES	NO	NO	2	0	0	6	0	0	2	0	0	6	0	0	160	0	0	178	0	0	NA
chr7	128411408	128411542	plus	10.5	6.5	105	11	7	108	1	36.4476	None	None	None	CALU	CALU.L	YES	NO	NO	YES	NO	NO	11	0	0	10	0	0	7	0	0	6	0	0	108	0	0	102	0	0	NA
chr7	128912205	128912300	minus	33	2	69	33	2	69	1	37.5455	None	MLT1G3	None	AHCYL2	None	NO	NO	NO	NO	NO	YES	0	0	0	0	0	33	0	0	0	0	0	2	0	0	0	0	0	69	NA
chr7	129508401	129508728	plus	11.4	3.6	160.4	19	6	264	0.827749	41.6563	None	L2a,L2a,AluYb8	None	UBE2H	None	YES	NO	YES	YES	YES	YES	7	0	11	19	12	8	3	0	6	3	2	4	101	0	264	101	101	235	NA
chr7	139030282	139030490	minus	5	4	150	7	5	162	1	31.8068	None	None	None	C7orf55,LUC7L2	C7orf55.L,LUC7L2.1	YES	NO	NO	YES	NO	NO	3	0	0	7	0	0	3	0	0	5	0	0	138	0	0	162	0	0	NA
chr7	140758609	140758703	plus	12	4	68	12	4	68	1	40.3333	None	None	None	None	None	NO	NO	NO	NO	NO	YES	0	0	0	0	0	12	0	0	0	0	0	4	0	0	0	0	0	68	NA
chr7	140941830	140941921	minus	51	2	65	51	2	65	1	43.9216	None	Charlie5	None	LOC100507421	None	NO	NO	NO	NO	YES	NO	0	0	0	0	51	0	0	0	0	0	2	0	0	0	0	0	65	0	NA
chr7	144438038	144438132	plus	18	3	68	18	3	68	1	39.5	None	None	None	TPK1,hTPK1	None	NO	NO	NO	NO	NO	YES	0	0	0	0	0	18	0	0	0	0	0	3	0	0	0	0	0	68	NA
chr7	148504484	148505073	minus	6	5	181	11	9	298	0.875	30.875	None	None	None	EZH2	None,EZH2.L	YES	YES	NO	NO	NO	NO	11	1	0	0	0	0	9	1	0	0	0	0	298	64	0	0	0	0	NA
chr7	154507648	154508514	minus	3341	33.5	513.5	7059	64	840	1	43.793	None	L2c,None,L2c,L1MA6	None	DPP6	None	NO	YES	YES	NO	YES	YES	0	3758	7059	0	5	2542	0	13	64	0	1	56	0	461	689	0	64	840	RS2013,AE2011,JT2014
chr7	154719859	154720504	plus	11140.5	22	343.5	22064	40	619	1	37.8395	None	LTR23-int,LTR23-int,LTR48	None	LOC100132707,None	None,LOC100132707.F	NO	YES	NO	NO	NO	YES	0	217	0	0	0	22064	0	4	0	0	0	40	0	68	0	0	0	619	AE2011,JT2014,PS2015
chr7	154719859	154720504	plus	7358	14.6667	300.667	22064	40	619	1	39.7293	None	LTR23-int,LTR48	None	LOC100132707	LOC100132707.F	NO	YES	NO	YES	NO	YES	0	9	0	1	0	22064	0	3	0	1	0	40	0	219	0	64	0	619	AE2011,JT2014,PS2015
chr8	5250769	5250916	plus	48	2.5	112	81	3	121	1	39.2395	None	L1MCb	None	None	None	NO	NO	YES	NO	NO	YES	0	0	81	0	0	15	0	0	2	0	0	3	0	0	103	0	0	121	NA
chr8	5828560	5828673	minus	9.75	1.5	69.75	19	3	87	1	39.1192	None	THE1D	None	None	None	YES	YES	NO	YES	YES	NO	19	1	0	1	18	0	3	1	0	1	1	0	87	64	0	64	64	0	CS2011,EL2012,RI2010,PS2015,EH2014,AE2011,JT2014,DBRIP,RS2013,AE2010
chr8	18456595	18456751	plus	10.5	2	70	20	3	76	1	39.725	None	L1M3d	None	PSD3	None	YES	NO	NO	NO	YES	NO	20	0	0	0	1	0	3	0	0	0	1	0	76	0	0	0	64	0	NA
chr8	21863725	21864113	plus	6	6	362	6	6	362	1	36.3636	None	AT_rich	None	XPO7	XPO7.L	YES	NO	NO	NO	NO	NO	6	0	0	0	0	0	6	0	0	0	0	0	362	0	0	0	0	0	NA
chr8	23102144	23102430	minus	9	2	260	9	2	260	1	41.6667	None	L1MC	None	CHMP7	None	NO	NO	NO	NO	NO	YES	0	0	0	0	0	9	0	0	0	0	0	2	0	0	0	0	0	260	NA
chr8	29352578	29352962	plus	12984.5	18.5	218.5	17552	21	358	1	43.9778	None	None,MLT1C	None	None	None	NO	YES	YES	NO	NO	NO	0	17552	8417	0	0	0	0	16	21	0	0	0	0	79	358	0	0	0	PS2015
chr8	31440138	31440261	minus	20	2	80.5	37	3	97	1	38.0135	None	L1MCa	None	None	None	NO	NO	YES	NO	NO	YES	0	0	3	0	0	37	0	0	1	0	0	3	0	0	64	0	0	97	NA
chr8	32628138	32628229	plus	97	2	65	97	2	65	1	44	None	MIR	None	None	None	NO	NO	YES	NO	NO	NO	0	0	97	0	0	0	0	0	2	0	0	0	0	0	65	0	0	0	NA
chr8	40133170	40133264	minus	11	2	68	11	2	68	1	40.2727	None	AluJb,L1MC1	None	None	None	NO	NO	YES	NO	NO	NO	0	0	11	0	0	0	0	0	2	0	0	0	0	0	68	0	0	0	NA
chr8	41364194	41364374	minus	16.5	1.5	109	21	2	154	1	38.9583	None	Charlie4z	None	gcp16,GOLGA7	None	NO	NO	YES	NO	NO	YES	0	0	21	0	0	12	0	0	2	0	0	1	0	0	154	0	0	64	NA
chr8	55411324	55411417	minus	10	2	67	10	2	67	1	39.7	None	L1MEc	None	None	None	NO	NO	NO	NO	NO	YES	0	0	0	0	0	10	0	0	0	0	0	2	0	0	0	0	0	67	NA
chr8	57128990	57129115	minus	6	4.5	97.5	8	5	98	1	38.0079	None	None	None	FV385972,CHCHD7	FV385972.O,CHCHD7.3,CHCHD7.2	YES	NO	NO	YES	NO	NO	4	0	0	8	0	0	4	0	0	5	0	0	98	0	0	97	0	0	NA
chr8	61533373	61533517	plus	8.5	7.5	107.5	9	9	118	1	39.1186	None	None	None	RAB2A,RAB2	RAB2.L,RAB2A.L	YES	NO	NO	YES	NO	NO	9	0	0	8	0	0	9	0	0	6	0	0	97	0	0	118	0	0	NA
chr8	64125051	64125322	minus	4.5	4.5	210	6	6	238	1	31.6286	None	None	None	YTHDF3	YTHDF3.L	YES	NO	NO	YES	NO	NO	3	0	0	6	0	0	3	0	0	6	0	0	182	0	0	238	0	0	NA
chr8	74368106	74368200	plus	70	2	68	70	2	68	1	36.3143	None	L2b	None	STAU2	None	NO	NO	NO	NO	NO	YES	0	0	0	0	0	70	0	0	0	0	0	2	0	0	0	0	0	68	NA
chr8	84830333	84830493	plus	7	4	134	7	4	134	1	43.2857	None	MER5B	None	None	None	NO	NO	NO	NO	NO	YES	0	0	0	0	0	7	0	0	0	0	0	4	0	0	0	0	0	134	EH2014,PS2015
chr8	85023505	85023936	minus	2102	20.5	259	2283	33	405	0.568786	38.118	None	L1PA16	None	None	None	NO	NO	YES	NO	YES	NO	0	0	1921	0	2283	0	0	0	33	0	8	0	0	0	405	0	113	0	RS2013
chr8	93817253	93817364	plus	21	3	81	36	3	85	1	41.4722	None	MLT1D	None	AK128161	None	NO	NO	YES	NO	NO	YES	0	0	6	0	0	36	0	0	3	0	0	3	0	0	77	0	0	85	NA
chr8	95500767	95501081	minus	7.5	5.5	259	9	7	288	1	37.2818	None	None	None	KIAA1429	KIAA1429.L	YES	NO	NO	YES	NO	NO	6	0	0	9	0	0	4	0	0	7	0	0	230	0	0	288	0	0	NA
chr8	101164055	101164181	minus	4.5	3.5	97.5	7	5	98	0.833333	40.8929	None	None	None	POLR2K	POLR2K.2	YES	NO	NO	YES	NO	NO	7	0	0	2	0	0	5	0	0	2	0	0	97	0	0	98	0	0	NA
chr8	101257038	101257132	minus	7	2	68	7	2	68	1	44	None	None	None	None	None	NO	NO	NO	NO	NO	YES	0	0	0	0	0	7	0	0	0	0	0	2	0	0	0	0	0	68	NA
chr8	110355642	110355885	minus	11	9	217	11	9	217	0.833333	34.0476	None	None	None	DC6,ENY2	ENY2.L,DC6.L	YES	NO	NO	NO	NO	NO	11	0	0	0	0	0	9	0	0	0	0	0	217	0	0	0	0	0	NA
chr8	111635094	111635256	minus	7.5	1.5	64.5	8	2	65	1	40.6429	None	L1MC3	None	None	None	NO	NO	YES	NO	NO	YES	0	0	8	0	0	7	0	0	1	0	0	2	0	0	64	0	0	65	NA
chr8	113968527	113968629	minus	33	1.5	70	65	2	76	1	44	None	None	None	CSMD3	None	NO	NO	YES	NO	NO	YES	0	0	65	0	0	1	0	0	2	0	0	1	0	0	76	0	0	64	NA
chr8	118283617	118283709	minus	24	2	66	24	2	66	1	44	None	None	None	None	None	NO	NO	NO	NO	YES	NO	0	0	0	0	24	0	0	0	0	0	2	0	0	0	0	0	66	0	EL2012,PS2015,JT2014
chr8	120043921	120044017	plus	67.5	2.5	68	124	3	68	1	43.8669	None	None	None	None	None	NO	NO	YES	NO	NO	YES	0	0	124	0	0	11	0	0	3	0	0	2	0	0	68	0	0	68	NA
chr8	127752282	127752376	minus	27	2	68	27	2	68	1	38.7407	None	L1PB3	None	None	None	NO	NO	YES	NO	NO	NO	0	0	27	0	0	0	0	0	2	0	0	0	0	0	68	0	0	0	NA
chr8	131041948	131042123	plus	8	1.5	85.25	29	3	149	1	43.8793	None	MIRb	None	None	None	YES	YES	NO	YES	YES	NO	1	1	0	1	29	0	1	1	0	1	3	0	64	64	0	64	149	0	CS2011,EL2012,AK2014,RI2010,PS2015,EH2014,AE2011,AE2010,DBRIP,RS2013,JT2014
chr8	137444066	137444166	plus	57	10	74	57	10	74	0.766667	36.4211	None	L1M1	None	None	None	NO	NO	YES	NO	NO	NO	0	0	57	0	0	0	0	0	10	0	0	0	0	0	74	0	0	0	NA
chr9	3218337	3218512	plus	4	3.5	108.5	6	5	149	0.767857	40.1875	None	None,AT_rich	None	None	None	YES	NO	NO	YES	NO	NO	2	0	0	6	0	0	2	0	0	5	0	0	68	0	0	149	0	0	NA
chr9	9236636	9236947	plus	12268.3	9.66667	150.667	35312	16	285	1	43.9466	None	MER34B-int	None	PTPRD	None	YES	YES	YES	YES	YES	YES	35312	19805	1694	6208	9844	747	16	10	6	13	5	8	285	74	194	90	68	193	EL2012,PS2015,EH2014,AE2011,JT2014,RS2013,AE2010
chr9	13474294	13474407	minus	50	2	87	50	2	87	0.666667	37.82	None	L1PA15	None	None	None	NO	NO	YES	NO	NO	NO	0	0	50	0	0	0	0	0	2	0	0	0	0	0	87	0	0	0	NA
chr9	17777255	17777346	plus	32	2	65	32	2	65	1	43.625	None	None	None	SH3GL2	None	NO	NO	YES	NO	NO	NO	0	0	32	0	0	0	0	0	2	0	0	0	0	0	65	0	0	0	NA
chr9	32463106	32463264	minus	5.5	1.5	98	10	2	132	1	40.4	None	AluSz6,None	None	DDX58	None	YES	NO	NO	YES	NO	NO	10	0	0	1	0	0	2	0	0	1	0	0	132	0	0	64	0	0	CS2011,EL2012,AK2014,RI2010,PS2015,EH2014,AE2011,AE2010,DBRIP,RS2013,JT2014
chr9	32553870	32553980	plus	6.5	3.5	74	11	6	84	0.875	38.625	None	None	None	NDUFB6	NDUFB6.L	YES	NO	NO	YES	NO	NO	2	0	0	11	0	0	1	0	0	6	0	0	64	0	0	84	0	0	NA
chr9	35883687	35884125	plus	2097.33	14.1667	246	7803	32	409	0.635926	31.0473	None	(TA)n,HAL1,(TA)n,L1M5,HAL1,(TA)n,(TA)n,L1M5	None	None	None	YES	YES	YES	YES	YES	YES	4	3086	1128	7803	404	159	3	18	32	11	5	16	67	352	409	75	271	302	EH2014,RS2013,AK2014
chr9	38372391	38372485	plus	53	4	68	53	4	68	1	43.8302	None	None	None	None	None	NO	NO	NO	NO	NO	YES	0	0	0	0	0	53	0	0	0	0	0	4	0	0	0	0	0	68	NA
chr9	75532391	75532482	plus	7	2	65	7	2	65	1	44	None	None	None	ALDH1A1	None	NO	NO	YES	NO	NO	NO	0	0	7	0	0	0	0	0	2	0	0	0	0	0	65	0	0	0	NA
chr9	82341250	82341601	minus	10	9	325	10	9	325	1	42.9167	None	None	None	KIAA1261,TLE4	KIAA1261.L,TLE4.L	YES	NO	NO	NO	NO	NO	10	0	0	0	0	0	9	0	0	0	0	0	325	0	0	0	0	0	NA
chr9	99148243	99148403	minus	7	6	134	7	6	134	1	38.6364	None	AT_rich	None	ZNF367	ZNF367.L	YES	NO	NO	NO	NO	NO	7	0	0	0	0	0	6	0	0	0	0	0	134	0	0	0	0	0	NA
chr9	100845182	100845304	minus	6	6	96	6	6	96	1	36.2857	None	None	None	NANS,TRIM14	NANS.L	NO	NO	NO	YES	NO	NO	0	0	0	6	0	0	0	0	0	6	0	0	0	0	0	96	0	0	NA
chr9	107543406	107543593	plus	4.5	4	150.5	6	5	161	1	37.0893	None	None	None	NIPSNAP3B,ABCA1	ABCA1.L	YES	NO	NO	YES	NO	NO	3	0	0	6	0	0	3	0	0	5	0	0	161	0	0	140	0	0	NA
chr9	114980871	114981200	plus	6	5	303	6	5	303	0.833333	34.2	None	None	None	ROD1,MIR3134	ROD1.L	YES	NO	NO	NO	NO	NO	6	0	0	0	0	0	5	0	0	0	0	0	303	0	0	0	0	0	NA
chr9	117538721	117538813	minus	6	2	66	6	2	66	1	44	None	MIRb	None	None	None	NO	NO	NO	NO	NO	YES	0	0	0	0	0	6	0	0	0	0	0	2	0	0	0	0	0	66	NA
chr9	123526567	123526956	plus	6.5	5	223.5	7	6	353	0.875	33.8636	None	None	None	FBXW2	FBXW2.L	YES	NO	NO	YES	NO	NO	7	0	0	6	0	0	6	0	0	4	0	0	353	0	0	94	0	0	NA
chr9	124906341	124906693	minus	5.5	4.5	201.5	7	5	326	1	39.5857	None	None	None	NDUFA8	NDUFA8.L	YES	NO	NO	YES	NO	NO	4	0	0	7	0	0	4	0	0	5	0	0	77	0	0	326	0	0	NA
chr9	135405612	135405757	minus	184.667	2	82.6667	453	3	119	0.694249	38.9376	None	AluJb,AluSx1	None	C9orf171	None	NO	YES	NO	NO	YES	YES	0	453	0	0	100	1	0	3	0	0	2	1	0	119	0	0	65	64	NA
chr9	135406050	135406160	plus	1281.25	5.5	75	2215	8	84	1	40.1131	None	L1MD2	None	C9orf171	None	YES	NO	YES	YES	NO	YES	1754	0	2215	69	0	1087	4	0	8	2	0	8	67	0	83	66	0	84	NA
chr9	136895449	136895737	minus	7	5.5	189.5	10	8	262	0.75	35.9451	None	None,(T)n	None	LINC00094,BRD3	LINC00094.L,BRD3.L	YES	NO	NO	YES	NO	NO	4	0	0	10	0	0	3	0	0	8	0	0	117	0	0	262	0	0	NA
chr9	140730135	140730552	plus	6.5	6	387	7	6	391	1	35.7825	None	None	None	EHMT1,FP13812	EHMT1.L,FP13812.L	YES	NO	NO	YES	NO	NO	7	0	0	6	0	0	6	0	0	6	0	0	391	0	0	383	0	0	NA
chr10	300340	300579	minus	9	5	213	9	5	213	0.8	32.5625	None	None	None	ZMYND11	ZMYND11.L	YES	NO	NO	NO	NO	NO	9	0	0	0	0	0	5	0	0	0	0	0	213	0	0	0	0	0	NA
chr10	855457	855659	minus	11	8	152	13	8	176	1	35.4175	None	None,AT_rich	None	LARP5,LARP4B	LARP5.O,LARP4B.L	YES	NO	NO	YES	NO	NO	13	0	0	9	0	0	8	0	0	8	0	0	128	0	0	176	0	0	NA
chr10	4526266	4526491	minus	49.5	1.5	131.5	89	2	199	1	42.6	None	None	None	None	None	NO	NO	YES	NO	NO	YES	0	0	89	0	0	10	0	0	1	0	0	2	0	0	64	0	0	199	NA
chr10	11372918	11373485	minus	7.5	6.5	308	12	11	541	1	41.6	None	None	None	FV013446,CELF2	CELF2.L,CELF2.13,CELF2.12,FV013446.O	YES	NO	NO	YES	NO	NO	3	0	0	12	0	0	2	0	0	11	0	0	75	0	0	541	0	0	NA
chr10	11375999	11376370	plus	15.5	13.5	310	19	16	345	1	41.8015	None	None	None	CELF2	CELF2.L	YES	NO	NO	YES	NO	NO	12	0	0	19	0	0	11	0	0	16	0	0	275	0	0	345	0	0	NA
chr10	11540922	11541140	plus	17.5	2	113	26	2	150	1	34.3654	None	None	None	USP6NL	None	NO	NO	YES	NO	NO	YES	0	0	26	0	0	9	0	0	2	0	0	2	0	0	76	0	0	150	NA
chr10	17279224	17279568	minus	10	8	318	10	8	318	1	32.2941	None	None	None	VIM	VIM.L	YES	NO	NO	NO	NO	NO	10	0	0	0	0	0	8	0	0	0	0	0	318	0	0	0	0	0	NA
chr10	25701003	25701102	plus	9.5	2	71	16	2	73	1	44	None	None	None	GPR158	None	NO	NO	YES	NO	NO	YES	0	0	3	0	0	16	0	0	2	0	0	2	0	0	69	0	0	73	NA
chr10	27277808	27277902	plus	26	5	68	26	5	68	1	41.3846	None	PRIMA4-int,FLAM_C	None	None	None	NO	NO	YES	NO	NO	NO	0	0	26	0	0	0	0	0	5	0	0	0	0	0	68	0	0	0	NA
chr10	28520364	28520455	plus	7	1.5	64.5	13	2	65	1	44	None	L1MEe	None	MPP7	None	NO	NO	YES	NO	NO	YES	0	0	13	0	0	1	0	0	2	0	0	1	0	0	65	0	0	64	NA
chr10	28837269	28837503	minus	13	3	208	13	3	208	1	38.6154	None	None	None	WAC	None	NO	NO	NO	NO	NO	YES	0	0	0	0	0	13	0	0	0	0	0	3	0	0	0	0	0	208	NA
chr10	32556688	32557083	plus	7	6	262	8	7	262	1	41.4192	None	None	None	EPC1	EPC1.O	YES	NO	NO	YES	NO	NO	8	0	0	6	0	0	7	0	0	5	0	0	262	0	0	262	0	0	NA
chr10	33403409	33403502	minus	439	3	67	439	3	67	1	43.9954	None	None	None	None	None	NO	NO	NO	YES	NO	NO	0	0	0	439	0	0	0	0	0	3	0	0	0	0	0	67	0	0	EH2014,PS2015
chr10	36406785	36407124	minus	70	5	202	91	6	281	1	39.6068	None	T-rich	None	None	None	NO	NO	YES	NO	NO	YES	0	0	91	0	0	49	0	0	4	0	0	6	0	0	123	0	0	281	NA
chr10	45124654	45124881	minus	275	7	201	275	7	201	1	42.3855	None	None	None	None	None	NO	NO	YES	NO	NO	NO	0	0	275	0	0	0	0	0	7	0	0	0	0	0	201	0	0	0	PS2015,JT2014
chr10	53938522	53938734	minus	7.5	2	129	11	2	186	1	37.4773	None	L1MA5A	None	PRKG1	None	NO	NO	YES	NO	NO	YES	0	0	4	0	0	11	0	0	2	0	0	2	0	0	72	0	0	186	NA
chr10	54488465	54488821	plus	37	2	198	62	2	330	1	41.3454	None	MER5A1,L1MC5,L1MC5	None	None	None	NO	NO	YES	NO	NO	YES	0	0	62	0	0	12	0	0	2	0	0	2	0	0	66	0	0	330	NA
chr10	60000993	60001087	plus	35	2	68	35	2	68	1	44	None	L1MCc	None	IPMK	None	NO	NO	NO	NO	NO	YES	0	0	0	0	0	35	0	0	0	0	0	2	0	0	0	0	0	68	NA
chr10	63004949	63005046	plus	2425	8	71	2425	8	71	1	41.4181	None	ERV3-16A3_I-int	None	None	None	NO	NO	YES	NO	NO	NO	0	0	2425	0	0	0	0	0	8	0	0	0	0	0	71	0	0	0	PS2015
chr10	67867038	67867130	minus	28	2	66	28	2	66	1	39.8571	None	MIRb	None	CTNNA3	None	NO	NO	YES	NO	NO	NO	0	0	28	0	0	0	0	0	2	0	0	0	0	0	66	0	0	0	NA
chr10	68541084	68541437	plus	4	2	195.5	7	3	327	1	44	None	None	None	CTNNA3	None	NO	NO	YES	NO	NO	YES	0	0	7	0	0	1	0	0	3	0	0	1	0	0	327	0	0	64	NA
chr10	75196577	75196906	minus	11	10	303	11	10	303	1	39.1053	None	None	None	PPP3CB	PPP3CB.L	NO	NO	NO	YES	NO	NO	0	0	0	11	0	0	0	0	0	10	0	0	0	0	0	303	0	0	NA
chr10	81075897	81076229	plus	7	5	306	7	5	306	1	39	None	None	None	KIAA1224,ZMIZ1	KIAA1224.L,ZMIZ1.L	YES	NO	NO	NO	NO	NO	7	0	0	0	0	0	5	0	0	0	0	0	306	0	0	0	0	0	NA
chr10	82279206	82279408	plus	7	4.5	176	8	5	176	1	36.0056	None	None	None	TSPAN14	TSPAN14.L	YES	NO	NO	YES	NO	NO	6	0	0	8	0	0	4	0	0	5	0	0	176	0	0	176	0	0	NA
chr10	82569402	82569495	minus	11	2	67	11	2	67	1	32.8182	None	L2	None	None	None	NO	NO	YES	NO	NO	NO	0	0	11	0	0	0	0	0	2	0	0	0	0	0	67	0	0	0	NA
chr10	83204009	83204600	minus	60	5	556.5	81	6	565	0.635119	42.726	None	MER61C,L1MA2	None	None	None	NO	NO	YES	NO	NO	YES	0	0	39	0	0	81	0	0	6	0	0	4	0	0	565	0	0	548	EH2014,RS2013
chr10	94817168	94817265	plus	225	3	71	225	3	71	1	39.9422	None	None	None	EXOC6	None	NO	NO	NO	NO	NO	YES	0	0	0	0	0	225	0	0	0	0	0	3	0	0	0	0	0	71	NA
chr10	98280702	98281282	minus	93.5	46.5	414.5	111	54	554	1	38.5876	None	None	None	TM9SF3	TM9SF3.L	YES	NO	NO	YES	NO	NO	76	0	0	111	0	0	39	0	0	54	0	0	275	0	0	554	0	0	NA
chr10	111782420	111782513	plus	16	2	67	16	2	67	1	43.875	None	L2c	None	ADD3	None	NO	NO	NO	NO	NO	YES	0	0	0	0	0	16	0	0	0	0	0	2	0	0	0	0	0	67	NA
chr10	112626336	112626514	plus	21	2	152	21	2	152	1	43.4762	None	None	None	None	None	NO	NO	NO	NO	NO	YES	0	0	0	0	0	21	0	0	0	0	0	2	0	0	0	0	0	152	NA
chr10	127717220	127717314	plus	9	2	68	9	2	68	0.71875	35.7778	None	L1PA11	None	ADAM12	None	NO	NO	NO	NO	NO	YES	0	0	0	0	0	9	0	0	0	0	0	2	0	0	0	0	0	68	NA
chr10	131157251	131157436	plus	109.5	2.5	115.5	159	3	159	1	43.6607	None	L1ME3C	None	None	None	NO	NO	YES	NO	NO	YES	0	0	60	0	0	159	0	0	3	0	0	2	0	0	159	0	0	72	NA
chr11	2965683	2965815	minus	5	4	105	7	5	106	0.75	34.3125	None	None	None	NAP1L4	NAP1L4.L	YES	NO	NO	YES	NO	NO	3	0	0	7	0	0	3	0	0	5	0	0	104	0	0	106	0	0	NA
chr11	6631821	6632545	plus	10.5	10	605.5	11	10	687	1	38.6341	None	MIR3	None	TAF10,ILK	TAF10.1,ILK.L,TAF10.L	YES	NO	NO	YES	NO	NO	11	0	0	10	0	0	10	0	0	10	0	0	524	0	0	687	0	0	NA
chr11	11977826	11978129	plus	4	4	273.5	6	6	277	1	42.75	None	None	None	USP47	USP47.L	YES	NO	NO	YES	NO	NO	2	0	0	6	0	0	2	0	0	6	0	0	270	0	0	277	0	0	NA
chr11	13740214	13740306	plus	30	2	66	30	2	66	1	39.3	None	MLT1G	None	FAR1	None	NO	NO	YES	NO	NO	NO	0	0	30	0	0	0	0	0	2	0	0	0	0	0	66	0	0	0	NA
chr11	13943420	13943788	minus	201	3	342	201	3	342	1	43.9701	None	None	None	None	None	NO	YES	NO	NO	NO	NO	0	201	0	0	0	0	0	3	0	0	0	0	0	342	0	0	0	0	NA
chr11	25628200	25628344	minus	45	1.5	91	65	2	118	0.673774	35.6723	None	L1PB1	None	None	None	NO	NO	YES	NO	NO	YES	0	0	65	0	0	25	0	0	2	0	0	1	0	0	118	0	0	64	NA
chr11	31336018	31336188	minus	4	1.75	84.5	8	3	144	1	38.4375	None	MLT1E1A	None	DCDC5,DCDC1	None	YES	YES	NO	YES	YES	NO	2	2	0	8	4	0	1	1	0	3	2	0	64	64	0	144	66	0	NA
chr11	32623832	32623945	plus	9	7	87	9	7	87	0.75	33.3529	None	None	None	GA17,EIF3M,CCDC73	GA17.L,CCDC73.L,EIF3M.L	YES	NO	NO	NO	NO	NO	9	0	0	0	0	0	7	0	0	0	0	0	87	0	0	0	0	0	NA
chr11	33880168	33880367	minus	20	12	173	22	12	173	1	33.4979	None	None	None	LMO2	LMO2.L	YES	NO	NO	YES	NO	NO	18	0	0	22	0	0	12	0	0	12	0	0	173	0	0	173	0	0	NA
chr11	43424457	43424549	plus	7	2	66	7	2	66	1	42.1429	None	None	None	TTC17	None	NO	NO	NO	NO	NO	YES	0	0	0	0	0	7	0	0	0	0	0	2	0	0	0	0	0	66	NA
chr11	46417980	46418122	minus	8	6	116	8	6	116	1	42.5833	None	None	None	AMBRA1,FLJ20294	AMBRA1.L,FLJ20294.L	YES	NO	NO	NO	NO	NO	8	0	0	0	0	0	6	0	0	0	0	0	116	0	0	0	0	0	NA
chr11	47491890	47492209	plus	6	5	223.5	8	6	293	1	38.2833	None	None	None	CELF1	CELF1.L	YES	NO	NO	YES	NO	NO	4	0	0	8	0	0	4	0	0	6	0	0	293	0	0	154	0	0	NA
chr11	56740137	56740228	plus	72	2	65	72	2	65	1	38.9861	None	L1PA16	None	None	None	NO	NO	NO	NO	YES	NO	0	0	0	0	72	0	0	0	0	0	2	0	0	0	0	0	65	0	NA
chr11	58175960	58176248	minus	21.5	1.5	163	30	2	262	1	31.1128	None	L1ME1	None	None	None	NO	NO	YES	NO	NO	YES	0	0	13	0	0	30	0	0	1	0	0	2	0	0	64	0	0	262	NA
chr11	59017870	59017964	minus	39	2	68	39	2	68	1	43.5385	None	None	None	None	None	NO	NO	YES	NO	NO	NO	0	0	39	0	0	0	0	0	2	0	0	0	0	0	68	0	0	0	NA
chr11	63743857	63743981	minus	30.5	10	98	32	11	98	1	38.0942	None	None	None	COX8A	COX8A.L	YES	NO	NO	YES	NO	NO	29	0	0	32	0	0	9	0	0	11	0	0	98	0	0	98	0	0	NA
chr11	67023734	67023833	plus	6	2	73	7	2	73	1	40.3571	None	None	None	KDM2A,KIAA1004,DKFZp434M1735	KDM2A.L,KIAA1004.L,DKFZp434M1735.O	YES	NO	NO	YES	NO	NO	5	0	0	7	0	0	2	0	0	2	0	0	73	0	0	73	0	0	NA
chr11	67053915	67054039	plus	6	4	96.5	9	5	98	1	38.2222	None	None	None	ADRBK1	ADRBK1.L	YES	NO	NO	YES	NO	NO	3	0	0	9	0	0	3	0	0	5	0	0	95	0	0	98	0	0	NA
chr11	67379595	67379757	plus	8	7	136	8	7	136	1	37.3077	None	None	None	NDUFV1	NDUFV1.7,NDUFV1.3,NDUFV1.8	YES	NO	NO	NO	NO	NO	8	0	0	0	0	0	7	0	0	0	0	0	136	0	0	0	0	0	NA
chr11	71713913	71714092	minus	7.5	7	140.5	8	7	153	1	33.0208	None	None	None	FU977334,IL18BP,NUMA1	NUMA1.L,FU977334.O,IL18BP.L	YES	NO	NO	YES	NO	NO	8	0	0	7	0	0	7	0	0	7	0	0	128	0	0	153	0	0	NA
chr11	72607348	72607441	minus	14	2	67	14	2	67	1	35.5714	None	None	None	FCHSD2,KIAA0769	None	NO	NO	NO	NO	NO	YES	0	0	0	0	0	14	0	0	0	0	0	2	0	0	0	0	0	67	NA
chr11	77583239	77583426	plus	4.5	4.5	146.5	6	6	161	1	37.7	None	None	None	C11orf67	C11orf67.L	YES	NO	NO	YES	NO	NO	6	0	0	3	0	0	6	0	0	3	0	0	161	0	0	132	0	0	NA
chr11	85044650	85044751	minus	13.5	1.5	69.5	24	2	75	0.53125	42.7708	None	L1PA15	None	DLG2	None	NO	NO	YES	NO	NO	YES	0	0	24	0	0	3	0	0	2	0	0	1	0	0	75	0	0	64	NA
chr11	85046034	85046319	minus	10	2	161.5	11	3	259	0.595074	42.9545	None	L1PA15	None	DLG2	None	NO	NO	YES	NO	NO	YES	0	0	11	0	0	9	0	0	3	0	0	1	0	0	259	0	0	64	NA
chr11	87048379	87049184	plus	120.5	7	454	167	7	779	0.9	37.389	None	L1ME1	None	None	None	NO	NO	YES	NO	NO	YES	0	0	167	0	0	74	0	0	7	0	0	7	0	0	779	0	0	129	NA
chr11	87812245	87812378	plus	33	2	107	33	2	107	1	39.7576	None	L1ME1	None	None	None	NO	NO	NO	NO	NO	YES	0	0	0	0	0	33	0	0	0	0	0	2	0	0	0	0	0	107	NA
chr11	98651936	98652030	minus	11	2	68	11	2	68	1	44	None	MIR	None	None	None	NO	NO	NO	NO	NO	YES	0	0	0	0	0	11	0	0	0	0	0	2	0	0	0	0	0	68	NA
chr11	103054544	103054638	minus	5	1.5	66	8	2	68	1	44	None	None	None	DYNC2H1	None	NO	NO	YES	NO	NO	YES	0	0	8	0	0	2	0	0	2	0	0	1	0	0	68	0	0	64	NA
chr11	108695769	108696000	plus	12.5	2.5	134.5	24	4	205	1	44	None	None	None	DDX10	None	NO	NO	YES	NO	NO	YES	0	0	1	0	0	24	0	0	1	0	0	4	0	0	64	0	0	205	NA
chr11	118964662	118964783	minus	4	3	88	6	4	95	1	36	None	None	None	H2AFX	H2AFX.L,H2AFX.O	YES	NO	NO	YES	NO	NO	6	0	0	2	0	0	4	0	0	2	0	0	95	0	0	81	0	0	NA
chr11	119327732	119327908	minus	50	4	150	50	4	150	1	43.18	None	L1MEd	None	LOC100499227	None	NO	NO	YES	NO	NO	NO	0	0	50	0	0	0	0	0	4	0	0	0	0	0	150	0	0	0	RS2013,EL2012,JT2014
chr11	123498294	123498486	plus	13.5	11.5	157	14	12	166	1	40.6511	None	None	None	KIAA1201	KIAA1201.O	YES	NO	NO	YES	NO	NO	13	0	0	14	0	0	11	0	0	12	0	0	166	0	0	148	0	0	NA
chr11	128141125	128141405	plus	52940	27	254	52940	27	254	1	43.9528	None	None	None	None	None	NO	YES	NO	NO	NO	NO	0	52940	0	0	0	0	0	27	0	0	0	0	0	254	0	0	0	0	RS2013
chr11	129505200	129505361	plus	123	4.66667	83.3333	357	12	122	1	43.6891	None	MER99	None	None	None	NO	NO	YES	YES	YES	NO	0	0	357	9	3	0	0	0	12	1	1	0	0	0	122	64	64	0	EH2014,EL2012,PS2015
chr11	130609980	130610308	minus	1025	11.5	285.5	1901	17	302	1	40.7756	None	L1MEc	None	None	None	NO	NO	YES	NO	NO	YES	0	0	149	0	0	1901	0	0	6	0	0	17	0	0	269	0	0	302	EL2012
chr11	134830159	134830401	minus	7162	36	216	7162	36	216	0.666667	31.4493	None	None	None	None	None	NO	NO	YES	NO	NO	NO	0	0	7162	0	0	0	0	0	36	0	0	0	0	0	216	0	0	0	NA
chr12	1700523	1700906	minus	24	20	322	32	26	357	0.8	33.7381	None	None	None	WNT5B,FBXL14	FBXL14.O	YES	NO	NO	YES	NO	NO	16	0	0	32	0	0	14	0	0	26	0	0	287	0	0	357	0	0	NA
chr12	1897532	1897876	plus	9	8	204	10	8	318	1	32.4887	None	None	None	ADIPOR2	ADIPOR2.L	YES	NO	NO	YES	NO	NO	10	0	0	8	0	0	8	0	0	8	0	0	90	0	0	318	0	0	NA
chr12	6679252	6679556	plus	10.5	8.5	242.5	12	10	278	1	36.3022	None	None	None	CHD4	CHD4.L	YES	NO	NO	YES	NO	NO	9	0	0	12	0	0	7	0	0	10	0	0	207	0	0	278	0	0	NA
chr12	7054927	7055081	minus	20.5	9.5	114.5	22	10	128	1	33.2969	None	None	None	C12orf57	C12orf57.L	YES	NO	NO	YES	NO	NO	19	0	0	22	0	0	9	0	0	10	0	0	128	0	0	101	0	0	NA
chr12	12048147	12048348	plus	7.5	6	160.5	8	7	175	1	37.6111	None	(A)n,AT_rich,(A)n	None	ETV6	ETV6.L	YES	NO	NO	YES	NO	NO	7	0	0	8	0	0	5	0	0	7	0	0	175	0	0	146	0	0	NA
chr12	19673041	19673167	plus	5	4	90	6	5	100	1	37.8125	None	None	None	AEBP2	AEBP2.L	YES	NO	NO	YES	NO	NO	4	0	0	6	0	0	3	0	0	5	0	0	80	0	0	100	0	0	NA
chr12	22843474	22843611	plus	5	3.5	96	6	4	111	1	41.0635	None	None	None	ETNK1	ETNK1.L	YES	NO	NO	YES	NO	NO	4	0	0	6	0	0	3	0	0	4	0	0	81	0	0	111	0	0	NA
chr12	34397754	34397845	plus	41	2	65	41	2	65	0.75	35.9756	None	None	None	None	None	NO	NO	YES	NO	NO	NO	0	0	41	0	0	0	0	0	2	0	0	0	0	0	65	0	0	0	EH2014,PS2015
chr12	43840698	43840791	plus	8	2	67	8	2	67	0.833333	35.75	None	L1PREC2	None	ADAMTS20	None	NO	NO	NO	NO	NO	YES	0	0	0	0	0	8	0	0	0	0	0	2	0	0	0	0	0	67	NA
chr12	46298712	46299028	minus	8.5	5.5	267.5	14	8	290	1	40.5263	None	None	None	ARID2	ARID2.L	YES	NO	NO	YES	NO	NO	3	0	0	14	0	0	3	0	0	8	0	0	245	0	0	290	0	0	NA
chr12	46751981	46752086	minus	5	3	79	6	3	79	1	39.25	None	None	None	SLC38A2	SLC38A2.L	YES	NO	NO	YES	NO	NO	6	0	0	4	0	0	3	0	0	3	0	0	79	0	0	79	0	0	NA
chr12	48841833	48841931	plus	6683	8	72	6683	8	72	1	43.8179	None	MLT1E2	None	None	None	NO	NO	NO	NO	YES	NO	0	0	0	0	6683	0	0	0	0	0	8	0	0	0	0	0	72	0	RS2013,PS2015,JT2014
chr12	49159991	49160262	minus	4.5	3	182	6	3	245	1	31.9286	None	AT_rich	None	ADCY6	ADCY6.L	YES	NO	NO	YES	NO	NO	3	0	0	6	0	0	3	0	0	3	0	0	245	0	0	119	0	0	NA
chr12	51637381	51637590	plus	32	22	179.5	34	24	181	0.8	34.8629	None	None	None	DAZAP2	DAZAP2.L	YES	NO	NO	YES	NO	NO	34	0	0	30	0	0	24	0	0	20	0	0	181	0	0	178	0	0	NA
chr12	53584468	53584659	plus	4.5	4	126.5	7	6	165	1	40.6111	None	None,AT_rich	None	ZNF740	ZNF740.L	YES	NO	NO	YES	NO	NO	2	0	0	7	0	0	2	0	0	6	0	0	88	0	0	165	0	0	NA
chr12	54936744	54936900	plus	8	7.5	115	10	10	115	1	41.1875	None	None	None	NCKAP1L	NCKAP1L.L	YES	NO	NO	YES	NO	NO	6	0	0	10	0	0	5	0	0	10	0	0	115	0	0	115	0	0	NA
chr12	56455439	56455543	minus	24	4	78	24	4	78	1	44	None	None	None	None	None	NO	NO	NO	NO	NO	YES	0	0	0	0	0	24	0	0	0	0	0	4	0	0	0	0	0	78	NA
chr12	57031975	57032245	minus	12	5.5	236.5	12	7	244	1	32.2576	None	None	None	ATP5B	ATP5B.L	YES	NO	NO	YES	NO	NO	12	0	0	12	0	0	4	0	0	7	0	0	229	0	0	244	0	0	NA
chr12	69993677	69993787	minus	7.5	5	82	10	6	84	1	41.5417	None	None	None	CCT2	CCT2.13,CCT2.14	YES	NO	NO	YES	NO	NO	10	0	0	5	0	0	6	0	0	4	0	0	84	0	0	80	0	0	NA
chr12	70165307	70165400	plus	48	4	67	48	4	67	1	38.1875	None	AluJo,L1MA6	None	RAB3IP	None	NO	NO	NO	NO	NO	YES	0	0	0	0	0	48	0	0	0	0	0	4	0	0	0	0	0	67	NA
chr12	70748307	70748731	minus	13	8	398	13	8	398	1	42.2083	None	None	None	CNOT2	CNOT2.L	NO	NO	NO	YES	NO	NO	0	0	0	13	0	0	0	0	0	8	0	0	0	0	0	398	0	0	NA
chr12	72003482	72003909	minus	7	6.5	294	11	10	400	1	37.65	None	AT_rich,AT_rich,A-rich	None	ZFC3H1	ZFC3H1.L	YES	NO	NO	YES	NO	NO	3	0	0	11	0	0	3	0	0	10	0	0	188	0	0	400	0	0	NA
chr12	74933640	74933757	minus	5	3.5	79	7	5	90	1	33.0833	None	None	None	ATXN7L3B	ATXN7L3B.O	YES	NO	NO	YES	NO	NO	7	0	0	3	0	0	5	0	0	2	0	0	90	0	0	68	0	0	NA
chr12	74934963	74935225	minus	8.5	6.5	197	10	7	236	1	33.4188	None	None	None	ATXN7L3B	ATXN7L3B.O	YES	NO	NO	YES	NO	NO	10	0	0	7	0	0	7	0	0	6	0	0	158	0	0	236	0	0	NA
chr12	75275426	75275526	plus	5	2.5	67.5	9	4	71	1	39.8889	None	L1MA9	None	None	None	YES	NO	NO	YES	NO	NO	9	0	0	1	0	0	4	0	0	1	0	0	71	0	0	64	0	0	NA
chr12	78956809	78956973	minus	368	4	138	368	4	138	1	43.9946	None	MLT2C2,MIR	None	None	None	NO	YES	NO	NO	NO	NO	0	368	0	0	0	0	0	4	0	0	0	0	0	138	0	0	0	0	EH2014
chr12	79567546	79567789	plus	9.5	2	72.5	13	2	80	1	41.9231	None	None,L2	None	SYT1	None	NO	NO	YES	NO	NO	YES	0	0	6	0	0	13	0	0	2	0	0	2	0	0	65	0	0	80	NA
chr12	80167433	80167867	minus	18	15	302.5	19	18	408	1	36.5857	None	None	None	PPP1R12A	PPP1R12A.L	YES	NO	NO	YES	NO	NO	17	0	0	19	0	0	12	0	0	18	0	0	197	0	0	408	0	0	NA
chr12	88602668	88602907	minus	6	2	213	6	2	213	1	43	None	L1M2	None	None	None	YES	NO	NO	NO	NO	NO	6	0	0	0	0	0	2	0	0	0	0	0	213	0	0	0	0	0	NA
chr12	89984170	89984434	plus	4.5	4.5	176	6	6	182	1	33.6818	None	None	None	ATP2B1	ATP2B1.L	YES	NO	NO	YES	NO	NO	3	0	0	6	0	0	3	0	0	6	0	0	170	0	0	182	0	0	NA
chr12	96672390	96672716	plus	5	4.5	184.5	6	6	300	1	38.1875	None	None,AT_rich	None	CDK17	CDK17.L	YES	NO	NO	YES	NO	NO	4	0	0	6	0	0	3	0	0	6	0	0	69	0	0	300	0	0	NA
chr12	97028189	97028452	minus	48.5	4	223	75	5	237	1	39.2936	None	L1MD1	None	BC041426	None	NO	NO	YES	NO	NO	YES	0	0	75	0	0	22	0	0	5	0	0	3	0	0	237	0	0	209	NA
chr12	98943933	98944092	plus	17.5	12	125	22	15	133	1	35.4989	None	None	None	TMPO	TMPO.L	YES	NO	NO	YES	NO	NO	13	0	0	22	0	0	9	0	0	15	0	0	117	0	0	133	0	0	NA
chr12	109038884	109039023	minus	30.5	12.5	103.5	37	13	113	1	34.7724	None	None	None	CORO1C	CORO1C.L	YES	NO	NO	YES	NO	NO	24	0	0	37	0	0	13	0	0	12	0	0	113	0	0	94	0	0	NA
chr12	111157813	111158063	plus	10	6.5	200.5	11	8	224	1	32.7868	None	None	None	PPP1CC	PPP1CC.L	YES	NO	NO	YES	NO	NO	9	0	0	11	0	0	5	0	0	8	0	0	177	0	0	224	0	0	NA
chr12	114743726	114743829	minus	134.5	4	72.5	226	4	76	1	43.9668	None	MLT1J	None	None	None	NO	YES	NO	YES	NO	NO	0	226	0	43	0	0	0	4	0	4	0	0	0	69	0	76	0	0	AE2011,PS2015,JT2014
chr12	121014528	121014696	minus	7	6.5	142	9	8	142	0.833333	33.3681	None	None	None	RNF10,RIE2	RNF10.L,RIE2	YES	NO	NO	YES	NO	NO	5	0	0	9	0	0	5	0	0	8	0	0	142	0	0	142	0	0	NA
chr13	21816908	21817131	minus	15.6	1.4	90.6	49	3	197	0.966667	43.7163	None	None	None	None	None	NO	YES	YES	YES	YES	YES	0	49	10	12	6	1	0	3	1	1	1	1	0	197	64	64	64	64	RS2013,PS2015
chr13	22933817	22933908	minus	32	1.5	64.5	62	2	65	0.703704	32.4355	None	L1MA4	None	None	None	NO	NO	YES	NO	NO	YES	0	0	2	0	0	62	0	0	1	0	0	2	0	0	64	0	0	65	NA
chr13	38567436	38567824	plus	190	9.5	213	314	18	362	0.802083	43.8487	None	None	None	None	None	YES	NO	YES	NO	NO	NO	66	0	314	0	0	0	1	0	18	0	0	0	64	0	362	0	0	0	EH2014,RS2013,AE2011,PS2015
chr13	40558920	40559167	plus	51	8.5	217.5	74	12	221	1	37.0087	None	AluSz6,L1MC3	None	None	None	NO	NO	YES	NO	NO	YES	0	0	74	0	0	28	0	0	12	0	0	5	0	0	221	0	0	214	NA
chr13	46272496	46272733	plus	302	7.5	138	325	11	206	1	42.5728	None	LTR49-int	None	None	None	NO	NO	NO	YES	NO	YES	0	0	0	279	0	325	0	0	0	4	0	11	0	0	0	70	0	206	RS2013,PS2015
chr13	52169875	52170231	plus	8.5	1.5	197	16	2	330	1	43.875	None	None,MIRc	None	WDF2,WDFY2	None	NO	NO	YES	NO	NO	YES	0	0	16	0	0	1	0	0	2	0	0	1	0	0	330	0	0	64	NA
chr13	63386476	63386791	plus	12	2	65	15	2	65	0.765625	43.6667	None	L1M3,None	None	None	None	NO	YES	NO	YES	NO	NO	0	9	0	15	0	0	0	2	0	2	0	0	0	65	0	65	0	0	NA
chr13	70520747	70521001	minus	250.667	3	90.3333	698	5	137	0.922222	37.3388	None	AluJr	None	KLHL1	None	YES	YES	NO	NO	NO	YES	4	50	0	0	0	698	1	3	0	0	0	5	64	137	0	0	0	70	RS2013,AE2011,PS2015
chr13	75697637	75698028	plus	49	2.33333	263.667	58	4	364	1	43.9574	None	ERV3-16A3_I-int	None	None	None	YES	NO	NO	YES	YES	NO	58	0	0	47	42	0	4	0	0	1	2	0	364	0	0	64	363	0	NA
chr13	77671698	77671924	minus	8.5	7	151	10	8	200	1	37.1	None	T-rich	None	MYCBP2,DKFZp586G0322	DKFZp586G0322.L,DKFZp586G0322.O,MYCBP2.27	YES	NO	NO	YES	NO	NO	7	0	0	10	0	0	6	0	0	8	0	0	102	0	0	200	0	0	NA
chr13	85870477	85870582	minus	8.5	2.5	71.5	16	4	79	1	43.6875	None	None	None	None	None	NO	NO	NO	YES	YES	NO	0	0	0	16	1	0	0	0	0	4	1	0	0	0	0	79	64	0	NA
chr13	89784525	89784618	plus	22	2	67	22	2	67	1	43.7727	None	AluY	None	None	None	NO	NO	YES	NO	NO	NO	0	0	22	0	0	0	0	0	2	0	0	0	0	0	67	0	0	0	NA
chr13	103850250	103850357	minus	48	2	72.5	52	3	81	1	43.9808	None	None	None	None	None	NO	NO	YES	NO	NO	YES	0	0	44	0	0	52	0	0	1	0	0	3	0	0	64	0	0	81	NA
chr13	104395800	104395953	minus	11	3	95.5	16	5	127	1	40.8333	None	L1MB4	None	None	None	NO	NO	YES	NO	NO	YES	0	0	16	0	0	6	0	0	1	0	0	5	0	0	64	0	0	127	EH2014,RS2013
chr13	106255995	106256240	minus	8905	10.5	218.5	16067	13	219	1	43.981	None	None	None	None	None	NO	YES	NO	YES	NO	NO	0	16067	0	1743	0	0	0	13	0	8	0	0	0	219	0	218	0	0	RS2013,PS2015,JT2014
chr13	107195695	107196508	plus	6	6	481	10	10	787	1	36.3676	None	(CAAAAA)n,T-rich,AT_rich,None	None	ARGLU1	ARGLU1.L	YES	NO	NO	YES	NO	NO	2	0	0	10	0	0	2	0	0	10	0	0	175	0	0	787	0	0	NA
chr13	107804952	107805290	minus	5330.67	10.6667	147.333	15909	29	312	1	38.2346	None	L1ME1	None	None	None	NO	NO	YES	NO	YES	YES	0	0	2	0	81	15909	0	0	1	0	2	29	0	0	64	0	66	312	NA
chr13	108830138	108830256	plus	7	1.5	78	13	2	92	1	44	None	MLT1H1	None	None	None	NO	NO	YES	NO	NO	YES	0	0	1	0	0	13	0	0	1	0	0	2	0	0	64	0	0	92	NA
chr14	21853369	21853868	minus	7.5	7.5	292	9	9	473	1	41.2063	None	None	None	CHD8	CHD8.L	YES	NO	NO	YES	NO	NO	6	0	0	9	0	0	6	0	0	9	0	0	111	0	0	473	0	0	NA
chr14	22406918	22407040	minus	81	2.5	78	152	4	92	1	36.0289	None	L1PA17	None	TCRA,AV2S1A1,TCRVA2,TRA@,TCRAV8.1a	None	NO	NO	YES	NO	NO	YES	0	0	152	0	0	10	0	0	4	0	0	1	0	0	92	0	0	64	NA
chr14	23495344	23495493	plus	7	7	123	7	7	123	1	41.75	None	None	None	PSMB5	PSMB5.L	YES	NO	NO	NO	NO	NO	7	0	0	0	0	0	7	0	0	0	0	0	123	0	0	0	0	0	NA
chr14	23794424	23794597	plus	9.5	8	141	10	8	145	0.8	37.2895	None	A-rich	None	PABPN1,BCL2L2-PABPN1	PABPN1.L,BCL2L2-PABPN1.L	YES	NO	NO	YES	NO	NO	10	0	0	9	0	0	8	0	0	8	0	0	145	0	0	137	0	0	NA
chr14	24607944	24608045	minus	12	4	75	17	4	75	1	36.5	None	None	None	FV265721,PSME1	FV265721.O,PSME1.L	YES	NO	NO	YES	NO	NO	7	0	0	17	0	0	4	0	0	4	0	0	75	0	0	75	0	0	NA
chr14	28190455	28190547	minus	10	2	66	10	2	66	1	40.3	None	None	None	None	None	NO	NO	NO	NO	NO	YES	0	0	0	0	0	10	0	0	0	0	0	2	0	0	0	0	0	66	NA
chr14	32195977	32196071	plus	1449	3	66	2871	5	68	1	36.1926	None	MER20	None	NUBPL	None	YES	NO	NO	YES	NO	NO	2871	0	0	27	0	0	5	0	0	1	0	0	68	0	0	64	0	0	EH2014,EL2012,PS2015
chr14	37769190	37769642	minus	969.5	8.33333	327.5	4510	24	426	1	43.5025	None	L1MC3	None	MIPOL1	None	YES	YES	YES	YES	YES	YES	17	114	4510	566	77	533	3	8	24	6	2	7	270	397	426	329	270	273	RS2013
chr14	39867033	39867464	plus	4.5	4.5	256.5	6	6	336	1	43.1167	None	None	None	FBXO33	FBXO33.L	YES	NO	NO	YES	NO	NO	3	0	0	6	0	0	3	0	0	6	0	0	336	0	0	177	0	0	NA
chr14	43245082	43245185	plus	11	1.5	70.5	16	2	77	1	37.5417	None	None	None	None	None	NO	NO	YES	NO	NO	YES	0	0	16	0	0	6	0	0	1	0	0	2	0	0	64	0	0	77	NA
chr14	50089916	50090049	plus	5.5	4.5	98.5	6	5	107	1	30.4643	None	None	None	NEMF,MGAT2	MGAT2.O	YES	NO	NO	YES	NO	NO	6	0	0	5	0	0	5	0	0	4	0	0	90	0	0	107	0	0	NA
chr14	51516547	51516776	plus	41	8	163.5	67	9	200	1	41.7687	None	L2c,AluSg7	None	TRIM9	None	NO	NO	YES	NO	NO	YES	0	0	67	0	0	15	0	0	9	0	0	7	0	0	200	0	0	127	NA
chr14	57879328	57879519	plus	5.5	4.5	136.5	6	5	148	1	34.5	None	None	None	NAA30,NAT12	NAT12.L,NAA30.L	YES	NO	NO	YES	NO	NO	5	0	0	6	0	0	5	0	0	4	0	0	148	0	0	125	0	0	NA
chr14	63111926	63112029	plus	13	2	77	13	2	77	1	39.9231	None	Charlie7	None	None	None	NO	NO	YES	NO	NO	NO	0	0	13	0	0	0	0	0	2	0	0	0	0	0	77	0	0	0	NA
chr14	66209740	66209860	plus	6.5	3.5	91	7	4	94	1	40	None	None	None	FUT8	FUT8.L	YES	NO	NO	YES	NO	NO	6	0	0	7	0	0	4	0	0	3	0	0	88	0	0	94	0	0	NA
chr14	77935421	77935820	plus	8	6	354.5	9	6	373	1	36.2786	None	None	None	AHSA1,C14orf3	C14orf3.L,AHSA1.L	YES	NO	NO	YES	NO	NO	7	0	0	9	0	0	6	0	0	6	0	0	373	0	0	336	0	0	NA
chr14	99977693	99977865	plus	12	11	145	16	14	146	1	40.0398	None	None	None	CCDC85C,CCNK	CCDC85C.L,CCNK.L	YES	NO	NO	YES	NO	NO	8	0	0	16	0	0	8	0	0	14	0	0	144	0	0	146	0	0	NA
chr14	100744690	100744941	plus	11	11	225	11	11	225	0.772727	33.9412	None	None	None	FV011817,YY1	YY1.L,FV011817.O	YES	NO	NO	NO	NO	NO	11	0	0	0	0	0	11	0	0	0	0	0	225	0	0	0	0	0	NA
chr14	106936893	106937033	minus	197.75	2.5	100.5	738	5	114	0.75	31.2387	None	None	None	abParts	None,abParts.3803	NO	YES	NO	YES	YES	YES	0	738	0	40	7	6	0	5	0	2	2	1	0	114	0	112	112	64	NA
chr15	25584292	25584434	minus	9.5	9	113.5	10	9	116	0.833333	31.2159	None	None	None	SNURF-SNRPN,UBE3A	UBE3A.L	YES	NO	NO	YES	NO	NO	9	0	0	10	0	0	9	0	0	9	0	0	111	0	0	116	0	0	NA
chr15	40760146	40760446	plus	8	7	217.5	11	10	274	1	39.0139	None	None	None	BAHD1	BAHD1.L	YES	NO	NO	YES	NO	NO	11	0	0	5	0	0	10	0	0	4	0	0	274	0	0	161	0	0	NA
chr15	45281524	45281638	minus	29.5	2	76.5	32	2	88	0.75	30.0729	None	None	None	None	None	NO	NO	YES	NO	NO	YES	0	0	27	0	0	32	0	0	2	0	0	2	0	0	65	0	0	88	NA
chr15	49419664	49420010	plus	7.5	6	319.5	10	7	320	1	40.4314	None	None	None	COPS2	COPS2.L	YES	NO	NO	YES	NO	NO	5	0	0	10	0	0	5	0	0	7	0	0	320	0	0	319	0	0	NA
chr15	53180470	53180606	plus	1512.5	6	89	1984	8	110	0.8	39.7154	None	L1MA10	None	None	None	YES	NO	NO	NO	YES	NO	1041	0	0	0	1984	0	4	0	0	0	8	0	68	0	0	0	110	0	NA
chr15	54058948	54059055	minus	8	2	81	8	2	81	1	39.25	None	MLT1F1	None	None	None	NO	NO	NO	NO	NO	YES	0	0	0	0	0	8	0	0	0	0	0	2	0	0	0	0	0	81	NA
chr15	56382750	56382936	minus	7	5	160	7	5	160	1	31.375	None	None	None	RFX7	RFX7.L	YES	NO	NO	NO	NO	NO	7	0	0	0	0	0	5	0	0	0	0	0	160	0	0	0	0	0	NA
chr15	57580564	57580718	plus	4	3	96	7	5	128	1	42.0192	None	None	None	TCF12	TCF12.L	YES	NO	NO	YES	NO	NO	1	0	0	7	0	0	1	0	0	5	0	0	64	0	0	128	0	0	NA
chr15	58887603	58888178	minus	9.5	9.5	467.5	10	10	527	1	39.1879	None	None	None	None	None	YES	NO	NO	YES	NO	NO	10	0	0	9	0	0	10	0	0	9	0	0	408	0	0	527	0	0	NA
chr15	66783737	66783881	plus	7.5	4.5	111	8	6	118	0.833333	30.7917	None	None	None	MAP2K1,SNAPC5	MAP2K1.L	YES	NO	NO	YES	NO	NO	7	0	0	8	0	0	6	0	0	3	0	0	118	0	0	104	0	0	NA
chr15	68587955	68588211	plus	8	7	230	8	7	230	1	30	None	None	None	FEM1B	FEM1B.O	YES	NO	NO	NO	NO	NO	8	0	0	0	0	0	7	0	0	0	0	0	230	0	0	0	0	0	NA
chr15	72878692	72878894	minus	6	5	176	6	5	176	1	40.7273	None	None	None	ARIH1	ARIH1.L	YES	NO	NO	NO	NO	NO	6	0	0	0	0	0	5	0	0	0	0	0	176	0	0	0	0	0	NA
chr15	77338374	77338602	minus	14	9	153.5	18	11	190	1	35.5682	None	None	None	TSPAN3	TSPAN3.L	YES	NO	NO	YES	NO	NO	18	0	0	10	0	0	11	0	0	7	0	0	117	0	0	190	0	0	NA
chr15	85212881	85213071	plus	7	6	164	7	6	164	0.833333	31.6667	None	None	None	SEC11A,SEC11B	SEC11A.L,SEC11B.L	NO	NO	NO	YES	NO	NO	0	0	0	7	0	0	0	0	0	6	0	0	0	0	0	164	0	0	NA
chr15	92708730	92708823	minus	8	2	67	8	2	67	1	38.875	None	None	None	SLCO3A1	SLCO3A1.L	NO	NO	NO	NO	NO	YES	0	0	0	0	0	8	0	0	0	0	0	2	0	0	0	0	0	67	NA
chr15	93287160	93287256	plus	22	3	70	22	3	70	1	38.5	None	MLT1H1	None	None	None	NO	NO	NO	NO	NO	YES	0	0	0	0	0	22	0	0	0	0	0	3	0	0	0	0	0	70	NA
chr15	94511290	94511381	plus	21	2	65	21	2	65	1	44	None	None	None	BC021741	None	NO	NO	NO	NO	NO	YES	0	0	0	0	0	21	0	0	0	0	0	2	0	0	0	0	0	65	NA
chr15	95136033	95136125	minus	59	2	66	59	2	66	1	38.9153	None	MLT1F2	None	None	None	NO	NO	YES	NO	NO	NO	0	0	59	0	0	0	0	0	2	0	0	0	0	0	66	0	0	0	NA
chr15	97226629	97226895	minus	20	3	240	20	3	240	1	42	None	L1ME4a	None	None	None	NO	NO	NO	NO	NO	YES	0	0	0	0	0	20	0	0	0	0	0	3	0	0	0	0	0	240	RS2013
chr15	100431886	100432316	minus	19098	44	404	19098	44	404	0.833333	38.8892	None	L2a	None	None	None	NO	NO	NO	NO	NO	YES	0	0	0	0	0	19098	0	0	0	0	0	44	0	0	0	0	0	404	EH2014,RS2013,PS2015
chr16	2263708	2264300	plus	9	8.5	448.5	11	11	566	1	38.4306	None	None,GC_rich	None	PGP	PGP.F,PGP.L,PGP.L	YES	NO	NO	YES	NO	NO	11	0	0	7	0	0	11	0	0	6	0	0	566	0	0	331	0	0	NA
chr16	4909026	4909199	plus	7.5	6.5	121.5	8	7	143	1	34.7917	None	None	None	UBN1	UBN1.4,UBN1.3	YES	NO	NO	YES	NO	NO	8	0	0	7	0	0	6	0	0	7	0	0	100	0	0	143	0	0	NA
chr16	5909809	5909902	plus	97	3	67	97	3	67	1	38.0103	None	MLT1H1	None	None	None	NO	NO	NO	NO	NO	YES	0	0	0	0	0	97	0	0	0	0	0	3	0	0	0	0	0	67	NA
chr16	8289272	8289366	plus	238	5	68	238	5	68	1	36.9622	None	None	None	None	None	NO	NO	NO	NO	NO	YES	0	0	0	0	0	238	0	0	0	0	0	5	0	0	0	0	0	68	NA
chr16	8986642	8986872	minus	10	8	143.5	11	8	195	1	35.2545	None	AT_rich	None	USP7	USP7.L	YES	NO	NO	YES	NO	NO	9	0	0	11	0	0	8	0	0	8	0	0	92	0	0	195	0	0	NA
chr16	9212775	9212948	plus	7.5	6.5	144.5	12	10	147	0.785714	31.7917	None	None	None	C16orf72	C16orf72.L	YES	NO	NO	YES	NO	NO	3	0	0	12	0	0	3	0	0	10	0	0	142	0	0	147	0	0	NA
chr16	9675940	9676152	plus	290	6.5	186	415	8	186	1	43.9848	None	MER5B,MIRb	None	None	None	NO	NO	YES	NO	NO	YES	0	0	415	0	0	165	0	0	5	0	0	8	0	0	186	0	0	186	NA
chr16	11844498	11844808	minus	9	8	284	9	8	284	1	37.1333	None	None	None	ZC3H7A	ZC3H7A.L	NO	NO	NO	YES	NO	NO	0	0	0	9	0	0	0	0	0	8	0	0	0	0	0	284	0	0	NA
chr16	11966617	11966777	plus	6	6	130.5	7	7	134	0.8	35.625	None	None	None	GSPT1	GSPT1.L	YES	NO	NO	YES	NO	NO	5	0	0	7	0	0	5	0	0	7	0	0	134	0	0	127	0	0	NA
chr16	13457819	13457911	minus	62	2	66	62	2	66	1	38.2097	None	MER5A	None	None	None	NO	NO	NO	NO	YES	NO	0	0	0	0	62	0	0	0	0	0	2	0	0	0	0	0	66	0	NA
chr16	16933649	16933778	minus	5	1.33333	77	8	2	103	1	43.6667	None	None	None	None	None	NO	NO	NO	YES	YES	YES	0	0	0	8	2	5	0	0	0	1	1	2	0	0	0	64	64	103	AE2010
chr16	17441121	17441406	minus	28.5	2	161.5	36	3	259	1	41.6726	None	None	None	XYLT1	None	NO	NO	YES	NO	NO	YES	0	0	36	0	0	21	0	0	1	0	0	3	0	0	64	0	0	259	NA
chr16	17754318	17754410	minus	8	2	66	8	2	66	1	44	None	None	None	None	None	YES	NO	NO	NO	NO	NO	8	0	0	0	0	0	2	0	0	0	0	0	66	0	0	0	0	0	EL2012,AK2014,RI2010,PS2015,EH2014,AE2010,RS2013,JT2014
chr16	24583782	24584170	minus	9	8	362	9	8	362	0.833333	40.1333	None	None	None	RBBP6	RBBP6.L	YES	NO	NO	NO	NO	NO	9	0	0	0	0	0	8	0	0	0	0	0	362	0	0	0	0	0	NA
chr16	25307889	25308158	minus	32.2	2.2	103.2	70	4	243	0.85116	42.1039	None	None,AT_rich,AluSx1	None	None	None	NO	YES	YES	YES	YES	YES	0	19	56	1	70	15	0	1	4	1	2	3	0	64	243	64	65	80	NA
chr16	31559180	31559589	plus	110	6	383	110	6	383	0.777778	38.8455	None	None	None	None	None	NO	NO	NO	NO	NO	YES	0	0	0	0	0	110	0	0	0	0	0	6	0	0	0	0	0	383	EH2014,PS2015,JT2014
chr16	46990293	46990709	plus	7.5	5.5	243.5	11	8	330	0.763889	31.625	None	None,(A)n	None	DNAJA2	DNAJA2.L	YES	NO	NO	YES	NO	NO	4	0	0	11	0	0	3	0	0	8	0	0	157	0	0	330	0	0	NA
chr16	51702545	51702639	plus	15	2	68	17	2	68	1	38.2172	None	None	None	None	None	NO	NO	YES	NO	NO	YES	0	0	13	0	0	17	0	0	2	0	0	2	0	0	68	0	0	68	NA
chr16	56977580	56977757	minus	7	4	151	7	4	151	1	41.0769	None	None	None	HERPUD1	HERPUD1.L	YES	NO	NO	NO	NO	NO	7	0	0	0	0	0	4	0	0	0	0	0	151	0	0	0	0	0	NA
chr16	58554604	58555253	minus	7.5	6.5	348	13	11	623	1	38.1061	None	None	None	KIAA1007,CNOT1	CNOT1.L,KIAA1007.1,KIAA1007.L,CNOT1.1,KIAA1007.1,CNOT1.1	YES	NO	NO	YES	NO	NO	2	0	0	13	0	0	2	0	0	11	0	0	73	0	0	623	0	0	NA
chr16	61423864	61424181	plus	10.5	2	176	17	2	287	1	43.25	None	MLT1F2,MLT1F2,MLT1G1	None	None	None	NO	NO	YES	NO	NO	YES	0	0	17	0	0	4	0	0	2	0	0	2	0	0	65	0	0	287	NA
chr16	65042860	65043062	plus	4	1.5	65.5	6	2	67	1	34.5	None	MIR	None	CDH11	None	NO	NO	YES	NO	NO	YES	0	0	2	0	0	6	0	0	1	0	0	2	0	0	64	0	0	67	NA
chr16	67672854	67673112	minus	9	8	232	9	8	232	1	41.9333	None	None	None	CTCF	CTCF.L	YES	NO	NO	NO	NO	NO	9	0	0	0	0	0	8	0	0	0	0	0	232	0	0	0	0	0	NA
chr16	67877951	67878098	plus	6	4.5	110	6	6	117	1	34.8125	None	None	None	CENPT,THAP11	THAP11.O	YES	NO	NO	YES	NO	NO	6	0	0	6	0	0	6	0	0	3	0	0	117	0	0	103	0	0	NA
chr16	68614737	68615103	plus	75.5	9.5	262.5	82	13	340	0.608134	41.2747	None	G-rich,G-rich,AluSz	None	None	None	NO	NO	YES	NO	NO	YES	0	0	82	0	0	69	0	0	6	0	0	13	0	0	185	0	0	340	NA
chr16	70478603	70478980	plus	5	2	207.5	7	3	351	0.531113	31.2857	None	None,AluSg	None	None	None	YES	NO	NO	YES	NO	NO	7	0	0	3	0	0	3	0	0	1	0	0	351	0	0	64	0	0	NA
chr16	74481350	74481482	minus	10	9	106	10	9	106	1	42.9286	None	None	None	GLG1	GLG1.L	YES	NO	NO	NO	NO	NO	10	0	0	0	0	0	9	0	0	0	0	0	106	0	0	0	0	0	NA
chr16	82219132	82219724	minus	1917	20	566	1917	20	566	1	43.9181	None	MLT1L	None	None	None	NO	NO	NO	NO	NO	YES	0	0	0	0	0	1917	0	0	0	0	0	20	0	0	0	0	0	566	PS2015,JT2014
chr16	83677620	83677787	plus	18	2.75	87.25	34	5	141	1	43.9308	None	None	None	CDH13	None	YES	NO	NO	YES	YES	YES	26	0	0	10	34	2	5	0	0	3	2	1	141	0	0	75	69	64	NA
chr16	85709627	85709845	minus	5.5	5.5	132.5	8	8	153	1	42.1667	None	None	None	KIAA0182	KIAA0182.L	YES	NO	NO	YES	NO	NO	3	0	0	8	0	0	3	0	0	8	0	0	112	0	0	153	0	0	NA
chr17	208291	208383	plus	13	2	66	13	2	66	1	43.6154	None	L2b	None	None	None	NO	NO	YES	NO	NO	NO	0	0	13	0	0	0	0	0	2	0	0	0	0	0	66	0	0	0	NA
chr17	1367481	1367603	minus	4.5	3	85.5	6	3	88	1	39.619	None	None	None	MYO1C	MYO1C.L	YES	NO	NO	YES	NO	NO	3	0	0	6	0	0	3	0	0	3	0	0	83	0	0	88	0	0	NA
chr17	2226434	2226606	plus	8.5	6.5	145.5	9	7	146	1	35.4444	None	None	None	SRR,TSR1	SRR.4,TSR1.L,SRR.6	YES	NO	NO	YES	NO	NO	8	0	0	9	0	0	6	0	0	7	0	0	145	0	0	146	0	0	NA
chr17	2287387	2287696	plus	5	5	212.5	6	6	283	1	38.875	None	None	None	MNT	MNT.L	YES	NO	NO	YES	NO	NO	4	0	0	6	0	0	4	0	0	6	0	0	142	0	0	283	0	0	NA
chr17	4442151	4442359	plus	18	12	166.5	20	13	169	1	41.578	None	None	None	SPNS2,MYBBP1A	MYBBP1A.L,SPNS2.L	YES	NO	NO	YES	NO	NO	20	0	0	16	0	0	11	0	0	13	0	0	169	0	0	164	0	0	NA
chr17	19808093	19808252	minus	5	5	101	8	8	133	1	31.3333	None	AT_rich	None	None	None	YES	NO	NO	YES	NO	NO	2	0	0	8	0	0	2	0	0	8	0	0	69	0	0	133	0	0	NA
chr17	34942274	34942394	minus	22	3	94	22	3	94	1	38.8438	None	None	None	GGNBP2	GGNBP2.10,GGNBP2.4,GGNBP2.L	YES	NO	NO	NO	NO	NO	22	0	0	0	0	0	3	0	0	0	0	0	94	0	0	0	0	0	NA
chr17	34945646	34946241	plus	6	5.5	391	7	6	507	1	38.7	None	None	None	GGNBP2	GGNBP2.L	YES	NO	NO	YES	NO	NO	5	0	0	7	0	0	5	0	0	6	0	0	507	0	0	275	0	0	NA
chr17	36157981	36158073	plus	18	2	66	18	2	66	1	40.0556	None	MLT1F1	None	None	None	NO	NO	NO	NO	NO	YES	0	0	0	0	0	18	0	0	0	0	0	2	0	0	0	0	0	66	NA
chr17	36560095	36560234	plus	5	5	99.5	7	7	113	1	40.2571	None	None	None	SOCS7	SOCS7.L	YES	NO	NO	YES	NO	NO	3	0	0	7	0	0	3	0	0	7	0	0	86	0	0	113	0	0	NA
chr17	36561666	36561859	plus	10	8.5	161	11	9	167	1	38.3289	None	None	None	SOCS7	SOCS7.L	YES	NO	NO	YES	NO	NO	9	0	0	11	0	0	8	0	0	9	0	0	167	0	0	155	0	0	NA
chr17	38077294	38077453	minus	10	6.5	122	10	8	133	1	36.0146	None	None	None	ORMDL3	ORMDL3.L	YES	NO	NO	YES	NO	NO	10	0	0	10	0	0	5	0	0	8	0	0	111	0	0	133	0	0	NA
chr17	40023189	40023325	minus	10	5.5	103	11	6	110	1	33.8955	None	None	None	ACLY	ACLY.L	YES	NO	NO	YES	NO	NO	11	0	0	9	0	0	6	0	0	5	0	0	110	0	0	96	0	0	NA
chr17	41233764	41235180	plus	6	6	1390	6	6	1390	1	41.7778	None	None	None	BRCA1	BRCA1.6,BRCA1.7,BRCA1.12,BRCA1.10,BRCA1.11	NO	YES	NO	NO	NO	NO	0	6	0	0	0	0	0	6	0	0	0	0	0	1390	0	0	0	0	NA
chr17	47006200	47006421	plus	12	10	195	12	10	195	1	33.9	None	None	None	UBE2Z	UBE2Z.L	YES	NO	NO	NO	NO	NO	12	0	0	0	0	0	10	0	0	0	0	0	195	0	0	0	0	0	NA
chr17	47787749	47788115	plus	10	5.5	202	11	7	312	1	40.2137	None	None	None	FAM117A	FAM117A.L	YES	NO	NO	YES	NO	NO	11	0	0	9	0	0	4	0	0	7	0	0	92	0	0	312	0	0	NA
chr17	48770620	48770812	plus	10	4	166	10	4	166	1	30	None	None	None	ANKRD40	ANKRD40.L	YES	NO	NO	NO	NO	NO	10	0	0	0	0	0	4	0	0	0	0	0	166	0	0	0	0	0	NA
chr17	48829708	48829883	minus	4.5	3.5	111	7	5	149	1	39.5625	None	None	None	LUC7L3	LUC7L3.L	YES	NO	NO	YES	NO	NO	2	0	0	7	0	0	2	0	0	5	0	0	73	0	0	149	0	0	NA
chr17	49976998	49977255	minus	194.25	4	143.5	628	8	157	0.618268	38.7218	None	L1PA15	None	CA10	None	YES	YES	YES	NO	YES	NO	628	10	2	0	137	0	8	2	2	0	4	0	141	138	157	0	138	0	NA
chr17	52692016	52692123	plus	8	2	81	8	2	81	1	39.625	None	L1M3c	None	None	None	NO	NO	NO	NO	NO	YES	0	0	0	0	0	8	0	0	0	0	0	2	0	0	0	0	0	81	NA
chr17	56048925	56049063	minus	7	5	93.5	8	6	112	1	41.1339	None	None	None	VEZF1	VEZF1.L	YES	NO	NO	YES	NO	NO	8	0	0	6	0	0	6	0	0	4	0	0	112	0	0	75	0	0	NA
chr17	56166637	56166825	plus	7	6	162	7	6	162	1	42.5833	None	None	None	DYNLL2	DYNLL2.L	NO	NO	NO	YES	NO	NO	0	0	0	7	0	0	0	0	0	6	0	0	0	0	0	162	0	0	NA
chr17	56168495	56168611	plus	9.5	7	86.5	11	7	90	0.75	37.9864	None	None	None	None	None	YES	NO	NO	YES	NO	NO	11	0	0	8	0	0	7	0	0	7	0	0	83	0	0	90	0	0	NA
chr17	56348052	56348181	plus	11.5	5	94	16	7	103	1	33.8209	None	None	None	MPO	MPO.L	YES	NO	NO	YES	NO	NO	16	0	0	7	0	0	7	0	0	3	0	0	103	0	0	85	0	0	NA
chr17	57771856	57772173	plus	20	18	291	20	18	291	1	40.0857	None	None	None	CLTC	CLTC.L	YES	NO	NO	NO	NO	NO	20	0	0	0	0	0	18	0	0	0	0	0	291	0	0	0	0	0	NA
chr17	60459128	60459357	minus	67	5.5	199.5	68	6	203	0.708333	33.5002	None	None	None	EFCAB3	None	YES	NO	NO	YES	NO	NO	66	0	0	68	0	0	5	0	0	6	0	0	196	0	0	203	0	0	NA
chr17	62494381	62494597	minus	11.5	9	142.5	13	10	186	1	40.9753	None	None	None	DDX5	DDX5.L	YES	NO	NO	YES	NO	NO	13	0	0	10	0	0	10	0	0	8	0	0	99	0	0	186	0	0	NA
chr17	63183490	63183599	plus	70.5	2	73.5	140	3	83	1	43.9821	None	L2c	None	RGS9	None	NO	NO	YES	NO	NO	YES	0	0	1	0	0	140	0	0	1	0	0	3	0	0	64	0	0	83	NA
chr17	73231671	73231816	minus	5	4	114.5	7	6	119	1	30.1167	None	None	None	NUP85	NUP85.L	YES	NO	NO	YES	NO	NO	3	0	0	7	0	0	2	0	0	6	0	0	110	0	0	119	0	0	NA
chr17	79876164	79876316	minus	5.5	5.5	106.5	7	7	115	0.732143	32.1875	None	None	None	MAFG	MAFG.L	YES	NO	NO	YES	NO	NO	7	0	0	4	0	0	7	0	0	4	0	0	98	0	0	115	0	0	NA
chr17	80200556	80200668	minus	7	6	80.5	9	8	86	1	31.1667	None	None	None	SLC16A3,CSNK1D,CKId	CSNK1D.L,CKId.L	YES	NO	NO	YES	NO	NO	5	0	0	9	0	0	4	0	0	8	0	0	75	0	0	86	0	0	NA
chr18	214497	214847	plus	5	4.5	293.5	7	6	324	1	34.4091	None	None	None	THOC1	THOC1.L	YES	NO	NO	YES	NO	NO	7	0	0	3	0	0	6	0	0	3	0	0	324	0	0	263	0	0	NA
chr18	672898	673009	plus	5	2.5	79	7	3	85	1	32.6667	None	None	None	TYMS,TS,ENOSF1	TS.L,ENOSF1.L,TYMS.L	YES	NO	NO	YES	NO	NO	3	0	0	7	0	0	2	0	0	3	0	0	73	0	0	85	0	0	NA
chr18	4095828	4095920	minus	32	2	66	32	2	66	1	44	None	MamGypLTR2b	None	BC040718,DLGAP1	None	NO	NO	YES	NO	NO	NO	0	0	32	0	0	0	0	0	2	0	0	0	0	0	66	0	0	0	NA
chr18	8007781	8007872	minus	6	2	65	6	2	65	1	44	None	None	None	PTPRM	None	NO	NO	NO	NO	NO	YES	0	0	0	0	0	6	0	0	0	0	0	2	0	0	0	0	0	65	NA
chr18	22641903	22642142	minus	5	4.5	195	6	5	200	1	34.8667	None	None	None	ZNF521	ZNF521.L	YES	NO	NO	YES	NO	NO	6	0	0	4	0	0	5	0	0	4	0	0	200	0	0	190	0	0	NA
chr18	26130007	26130100	plus	65	2	67	65	2	67	1	36.8923	None	MLT1F2	None	None	None	NO	NO	NO	NO	NO	YES	0	0	0	0	0	65	0	0	0	0	0	2	0	0	0	0	0	67	NA
chr18	46016452	46016634	plus	6	3	156	6	3	156	1	41.1667	None	AT_rich,L2	None	None	None	NO	NO	NO	NO	NO	YES	0	0	0	0	0	6	0	0	0	0	0	3	0	0	0	0	0	156	NA
chr18	50496000	50496101	minus	127	5	75	127	5	75	1	39.6693	None	(TC)n	None	DCC	None	NO	NO	NO	NO	NO	YES	0	0	0	0	0	127	0	0	0	0	0	5	0	0	0	0	0	75	NA
chr18	56682004	56682095	plus	6	2	65	6	2	65	1	39.8333	None	L1ME5	None	None	None	NO	NO	NO	NO	NO	YES	0	0	0	0	0	6	0	0	0	0	0	2	0	0	0	0	0	65	NA
chr18	56824838	56824934	minus	6	3	70	6	3	70	1	30.6667	None	None	None	SEC11C	SEC11C.4	NO	NO	NO	YES	NO	NO	0	0	0	6	0	0	0	0	0	3	0	0	0	0	0	70	0	0	NA
chr18	56825861	56826035	minus	27	16.5	137	31	18	148	1	41.0893	None	None	None	SEC11C	SEC11C.L	YES	NO	NO	YES	NO	NO	23	0	0	31	0	0	18	0	0	15	0	0	148	0	0	126	0	0	NA
chr18	62431951	62432042	minus	151	2	65	151	2	65	1	43.7682	None	None	None	None	None	NO	NO	NO	NO	YES	NO	0	0	0	0	151	0	0	0	0	0	2	0	0	0	0	0	65	0	NA
chr18	63445636	63445855	minus	6.25	2	97	14	4	193	0.9375	42.5357	None	MER96,MER96,(T)n	None	CDH7	None	YES	NO	YES	NO	YES	YES	14	0	7	0	1	3	4	0	2	0	1	1	193	0	67	0	64	64	NA
chr18	64979094	64979487	plus	1743.67	6.66667	223	3833	10	367	1	43.9772	None	None	None	None	None	YES	YES	NO	NO	YES	NO	309	3833	0	0	1089	0	5	10	0	0	5	0	228	367	0	0	74	0	RS2013
chr18	68351452	68351722	minus	38.2	2.4	115	109	4	227	1	37.1992	None	None	None	None	None	YES	NO	YES	YES	YES	YES	44	0	15	19	109	4	4	0	1	1	4	2	141	0	64	64	79	227	NA
chr18	68571548	68571811	minus	32	1.5	150.5	46	2	237	1	44	None	None	None	None	None	NO	NO	YES	NO	NO	YES	0	0	46	0	0	18	0	0	1	0	0	2	0	0	64	0	0	237	NA
chr18	73290036	73290277	minus	80	2.66667	136.333	214	4	162	1	43.8858	None	MLT1I	None	None	None	NO	YES	NO	YES	YES	NO	0	2	0	214	24	0	0	2	0	4	2	0	0	88	0	162	159	0	NA
chr19	5031571	5031927	minus	4	2	162	7	3	260	1	43.0714	None	None	None	KDM4B	None	NO	NO	YES	NO	NO	YES	0	0	1	0	0	7	0	0	1	0	0	3	0	0	64	0	0	260	NA
chr19	22667146	22667298	plus	8	1.5	72.5	9	2	81	0.916667	33.9841	None	HERV1_LTRe	None	None	None	NO	NO	YES	NO	NO	YES	0	0	9	0	0	7	0	0	2	0	0	1	0	0	81	0	0	64	NA
chr19	30630641	30630812	plus	830.5	4	67	1660	7	70	1	42.9868	None	None	None	None	None	NO	YES	NO	NO	NO	YES	0	1660	0	0	0	1	0	7	0	0	0	1	0	70	0	0	0	64	NA
chr19	32589450	32589549	minus	9.5	1.5	66.5	13	2	69	1	38.4615	None	Tigger2a	None	None	None	NO	NO	YES	NO	NO	YES	0	0	6	0	0	13	0	0	2	0	0	1	0	0	69	0	0	64	NA
chr19	37844942	37845034	minus	16	2	66	16	2	66	1	38.375	None	L1ME3D	None	HKR1	None	NO	NO	YES	NO	NO	NO	0	0	16	0	0	0	0	0	2	0	0	0	0	0	66	0	0	0	NA
chr19	47112120	47112573	plus	8.5	8	398	10	9	427	1	35.325	None	None	None	CALM3	CALM3.5,CALM3.4,CALM3.L	YES	NO	NO	YES	NO	NO	7	0	0	10	0	0	7	0	0	9	0	0	369	0	0	427	0	0	NA
chr19	48833602	48833728	plus	6.5	5	93.5	7	6	96	1	33.881	None	None	None	EMP3	EMP3.L	YES	NO	NO	YES	NO	NO	6	0	0	7	0	0	4	0	0	6	0	0	96	0	0	91	0	0	NA
chr19	49119133	49119238	plus	19	2	71.5	20	2	73	0.75	39.7234	None	None	None	RPL18	RPL18.1	YES	NO	NO	YES	NO	NO	18	0	0	20	0	0	2	0	0	2	0	0	70	0	0	73	0	0	NA
chr19	50001178	50001288	minus	27	8.5	81	27	9	84	0.777778	36.3784	None	None	None	RPS11	RPS11.3	YES	NO	NO	YES	NO	NO	27	0	0	27	0	0	9	0	0	8	0	0	78	0	0	84	0	0	NA
chr19	50921095	50921228	plus	6	4	94	7	4	107	1	34.0397	None	None	None	POLD1	POLD1.L	YES	NO	NO	YES	NO	NO	7	0	0	5	0	0	4	0	0	4	0	0	81	0	0	107	0	0	NA
chr19	53106326	53106447	plus	79.5	2.5	79.5	99	3	94	1	32.9025	None	None	None	None	None	NO	NO	YES	NO	NO	YES	0	0	60	0	0	99	0	0	2	0	0	3	0	0	65	0	0	94	NA
chr19	58906050	58906177	plus	82.5	5.5	101	95	6	101	0.601852	32.687	None	None	None	RPS5	RPS5.L	YES	NO	NO	YES	NO	NO	70	0	0	95	0	0	5	0	0	6	0	0	101	0	0	101	0	0	NA
chr20	13351856	13351981	minus	470	7.5	98	719	9	99	1	40.6426	None	L1MEf	None	TASP1	None	NO	NO	YES	NO	NO	YES	0	0	221	0	0	719	0	0	6	0	0	9	0	0	97	0	0	99	NA
chr20	15770302	15770566	plus	87	7	238	87	7	238	1	40.4253	None	None	None	MACROD2	None	NO	NO	YES	NO	NO	NO	0	0	87	0	0	0	0	0	7	0	0	0	0	0	238	0	0	0	PS2015,JT2014
chr20	19040479	19040588	plus	31.5	1.5	73.5	53	2	83	0.561058	39.4566	None	L1PB1	None	None	None	NO	NO	YES	NO	NO	YES	0	0	53	0	0	10	0	0	2	0	0	1	0	0	83	0	0	64	NA
chr20	32442063	32442185	plus	10.5	6	92	17	8	96	1	35.1439	None	None	None	CHMP4B	CHMP4B.L	YES	NO	NO	YES	NO	NO	4	0	0	17	0	0	4	0	0	8	0	0	88	0	0	96	0	0	NA
chr20	33302623	33302858	minus	6	6	209	6	6	209	1	40.3333	None	None	None	NCOA6	NCOA6.L	YES	NO	NO	NO	NO	NO	6	0	0	0	0	0	6	0	0	0	0	0	209	0	0	0	0	0	NA
chr20	36720555	36720777	plus	7	6	185.5	9	7	196	1	34.175	None	None	None	RPRD1B,C20orf77	C20orf77.L,RPRD1B.L	YES	NO	NO	YES	NO	NO	5	0	0	9	0	0	5	0	0	7	0	0	196	0	0	175	0	0	NA
chr20	36740527	36740652	minus	7.5	1.5	81.5	11	2	99	1	39.6023	None	(TTCC)n,AluJr4	None	None	None	NO	NO	YES	NO	NO	YES	0	0	4	0	0	11	0	0	1	0	0	2	0	0	64	0	0	99	NA
chr20	38256143	38256237	minus	4.5	1.5	66	6	2	68	1	43.8333	None	MIRc	None	None	None	NO	NO	YES	NO	NO	YES	0	0	6	0	0	3	0	0	2	0	0	1	0	0	68	0	0	64	NA
chr20	42020785	42020878	plus	8	1.5	65.5	13	2	67	1	38.1923	None	AluSz	None	None	None	NO	NO	YES	NO	NO	YES	0	0	3	0	0	13	0	0	1	0	0	2	0	0	64	0	0	67	NA
chr20	43445187	43445426	minus	9	2	213	9	2	213	1	44	None	None	None	None	None	NO	NO	NO	NO	NO	YES	0	0	0	0	0	9	0	0	0	0	0	2	0	0	0	0	0	213	NA
chr20	44270497	44270788	minus	205	6	265	205	6	265	1	35.9122	None	L1MA8	None	None	None	NO	NO	YES	NO	NO	NO	0	0	205	0	0	0	0	0	6	0	0	0	0	0	265	0	0	0	NA
chr20	45838006	45838142	minus	6.5	3.5	103.5	9	4	110	1	36.8222	None	None	None	None	None	YES	NO	NO	YES	NO	NO	9	0	0	4	0	0	4	0	0	3	0	0	110	0	0	97	0	0	NA
chr20	50990237	50990485	minus	441.667	3.33333	118	1198	6	219	1	40.9734	None	MER5A1,None	None	None	None	YES	NO	NO	YES	NO	YES	1198	0	0	124	0	3	6	0	0	1	0	3	71	0	0	64	0	219	PS2015
chr20	51777670	51777844	plus	110.167	5.83333	95.3333	360	16	148	1	43.2634	None	MLT1N2,L2b,L2b	None	TSHZ2	None	YES	YES	YES	YES	YES	YES	1	11	143	51	360	95	1	1	16	2	2	13	64	64	148	65	86	145	AK2014
chr20	56963088	56963179	plus	7	2	65	7	2	65	1	40	None	L1MEe	None	None	None	NO	NO	NO	NO	NO	YES	0	0	0	0	0	7	0	0	0	0	0	2	0	0	0	0	0	65	NA
chr20	57485788	57486235	minus	32	14	368	41	18	421	1	32.3278	None	None,AT_rich	None	FV105125,GNAS	FV105125.O,GNAS.L	YES	NO	NO	YES	NO	NO	23	0	0	41	0	0	10	0	0	18	0	0	315	0	0	421	0	0	NA
chr20	60549896	60550122	minus	6	6	200	6	6	200	1	32.7	None	None	None	TAF4	TAF4.L	YES	NO	NO	NO	NO	NO	6	0	0	0	0	0	6	0	0	0	0	0	200	0	0	0	0	0	NA
chr21	16090468	16090748	plus	10	2	254	10	2	254	1	39.7	None	L1MDa,(CAAA)n	None	None	None	NO	NO	YES	NO	NO	NO	0	0	10	0	0	0	0	0	2	0	0	0	0	0	254	0	0	0	NA
chr21	17134487	17134587	plus	5	2	69	6	3	74	1	44	None	None	None	USP25	None	NO	NO	YES	NO	NO	YES	0	0	6	0	0	4	0	0	1	0	0	3	0	0	64	0	0	74	EH2014,RS2013,EL2012,JT2014
chr21	19514057	19514366	plus	4	1.5	173.5	7	2	283	1	44	None	None	None	CHODL	None	NO	NO	YES	NO	NO	YES	0	0	7	0	0	1	0	0	2	0	0	1	0	0	283	0	0	64	NA
chr21	27253129	27253501	minus	9.5	8	293.5	10	9	346	1	35.9028	None	AT_rich	None	APP	APP.L	YES	NO	NO	YES	NO	NO	9	0	0	10	0	0	7	0	0	9	0	0	241	0	0	346	0	0	NA
chr21	30428805	30428915	minus	7.5	4.5	82.5	8	5	83	0.75	40.8714	None	None	None	CCT8	CCT8.L	YES	NO	NO	YES	NO	NO	8	0	0	7	0	0	5	0	0	4	0	0	83	0	0	82	0	0	NA
chr21	31922200	31922326	minus	6	2	73.5	11	3	83	0.78125	40.3636	None	L1PA15	None	None	None	NO	NO	YES	NO	NO	YES	0	0	1	0	0	11	0	0	1	0	0	3	0	0	64	0	0	83	NA
chr21	38869786	38869879	plus	81	2	67	81	2	67	1	43.9383	None	None	None	DYRK1A	None	NO	NO	YES	NO	NO	NO	0	0	81	0	0	0	0	0	2	0	0	0	0	0	67	0	0	0	NA
chr21	39442077	39442272	plus	11	1.5	116.5	21	2	169	1	37.3333	None	None	None	DSCR4	None	NO	NO	YES	NO	NO	YES	0	0	1	0	0	21	0	0	1	0	0	2	0	0	64	0	0	169	NA
chr21	39753965	39754191	minus	7	7	146	8	8	200	1	40.0625	None	None,AT_rich	None	ERG	ERG.L	YES	NO	NO	YES	NO	NO	8	0	0	6	0	0	8	0	0	6	0	0	200	0	0	92	0	0	NA
chr21	46225534	46225670	minus	11.5	8	92	14	9	96	1	39.4615	None	None	None	SUMO3	SUMO3.L	YES	NO	NO	YES	NO	NO	9	0	0	14	0	0	7	0	0	9	0	0	96	0	0	88	0	0	NA
chr22	26506937	26507206	minus	118	3	243	118	3	243	1	43.9831	None	L2c	None	None	None	YES	NO	NO	NO	NO	NO	118	0	0	0	0	0	3	0	0	0	0	0	243	0	0	0	0	0	RS2013,PS2015
chr22	30423576	30423832	minus	11	10	230	11	10	230	1	35.7	None	None	None	MTMR3	MTMR3.L	NO	NO	NO	YES	NO	NO	0	0	0	11	0	0	0	0	0	10	0	0	0	0	0	230	0	0	NA
chr22	32014489	32014646	minus	12.5	9.5	127	14	10	131	1	32.7773	None	None	None	PISD,KIAA0542,SFI1	KIAA0542.L,PISD.L,SFI1.L	YES	NO	NO	YES	NO	NO	11	0	0	14	0	0	9	0	0	10	0	0	131	0	0	123	0	0	NA
chr22	36907549	36907803	plus	12	9	223.5	13	12	228	1	32.8	None	CT-rich	None	EIF3D	EIF3D.1	YES	NO	NO	YES	NO	NO	13	0	0	11	0	0	12	0	0	6	0	0	228	0	0	219	0	0	NA
chr22	38879459	38879724	minus	25.5	14.5	235.5	34	18	239	1	30.9125	None	None	None	DDX17	DDX17.L	YES	NO	NO	YES	NO	NO	17	0	0	34	0	0	11	0	0	18	0	0	232	0	0	239	0	0	NA
chr22	39257474	39257627	plus	4.5	4	116	6	5	125	1	32.45	None	None	None	None	None	YES	NO	NO	YES	NO	NO	3	0	0	6	0	0	3	0	0	5	0	0	125	0	0	107	0	0	NA
chr22	41755920	41756140	minus	10	8	194	10	8	194	1	38.0556	None	None	None	ZC3H7B,FV075001	ZC3H7B.L,FV075001.O	NO	NO	NO	YES	NO	NO	0	0	0	10	0	0	0	0	0	8	0	0	0	0	0	194	0	0	NA
chr22	42482232	42482349	plus	7	3	84	11	4	91	1	32.3077	None	None	None	NDUFA6	NDUFA6.L	YES	NO	NO	YES	NO	NO	3	0	0	11	0	0	2	0	0	4	0	0	77	0	0	91	0	0	NA
chr22	42483062	42483201	plus	7.5	6.5	102.5	8	7	111	1	40.7102	None	None	None	NDUFA6	NDUFA6.1	YES	NO	NO	YES	NO	NO	7	0	0	8	0	0	6	0	0	7	0	0	94	0	0	111	0	0	NA
chrX	11948243	11948496	plus	14	1.33333	82.3333	35	2	119	1	44	None	L2b,AluSx,L2b,MLT1C	None	None	None	NO	NO	YES	NO	YES	YES	0	0	2	0	35	5	0	0	1	0	1	2	0	0	64	0	64	119	NA
chrX	16862333	16863194	minus	24	14	449.5	46	26	832	0.625	39.4278	None	None	None	TXLNG,TXLNG,RBBP7	TXLNG.L,TXLNG.L,RBBP7.L	YES	NO	NO	YES	NO	NO	2	0	0	46	0	0	2	0	0	26	0	0	67	0	0	832	0	0	NA
chrX	20168037	20168247	minus	10	8	158.5	12	9	175	1	38.6179	None	None	None	RPS6KA3	RPS6KA3.L	YES	NO	NO	YES	NO	NO	8	0	0	12	0	0	7	0	0	9	0	0	142	0	0	175	0	0	NA
chrX	23600486	23600746	plus	3538.5	6	149	7076	11	234	0.52908	43.9727	None	None,AluSx	None	None	None	NO	NO	NO	YES	YES	NO	0	0	0	7076	1	0	0	0	0	11	1	0	0	0	0	234	64	0	EL2012,PS2015
chrX	23804026	23804345	plus	8.5	7.5	192.5	9	9	293	1	35.9611	None	None	None	SAT1	SAT1.L	YES	NO	NO	YES	NO	NO	8	0	0	9	0	0	6	0	0	9	0	0	92	0	0	293	0	0	NA
chrX	28192341	28192509	minus	5.5	1.5	92	8	2	120	1	39.6875	None	L1PB4	None	None	None	NO	NO	YES	NO	NO	YES	0	0	8	0	0	3	0	0	2	0	0	1	0	0	120	0	0	64	NA
chrX	38151276	38151588	minus	109	5	194	153	7	286	1	40.5691	None	MLT1F1	None	RPGR	None	NO	NO	YES	NO	NO	YES	0	0	65	0	0	153	0	0	3	0	0	7	0	0	102	0	0	286	NA
chrX	45786039	45786131	minus	38	3	66	38	3	66	1	43.6316	None	L1ME1	None	None	None	NO	NO	NO	NO	NO	YES	0	0	0	0	0	38	0	0	0	0	0	3	0	0	0	0	0	66	NA
chrX	51645276	51645409	minus	10	6	104	12	7	107	1	37.2941	None	MER117	None	MAGED1	MAGED1.L	YES	NO	NO	YES	NO	NO	8	0	0	12	0	0	5	0	0	7	0	0	107	0	0	101	0	0	NA
chrX	56592954	56593334	minus	7	6	195.5	13	11	327	1	41.3542	None	None	None	UBQLN2	UBQLN2.O	YES	NO	NO	NO	NO	YES	13	0	0	0	0	1	11	0	0	0	0	1	327	0	0	0	0	64	NA
chrX	62788074	62788323	plus	103	13	223	103	13	223	1	40.9612	None	L1MB8	None	None	None	NO	NO	YES	NO	NO	NO	0	0	103	0	0	0	0	0	13	0	0	0	0	0	223	0	0	0	AE2011
chrX	67263945	67264113	plus	10.5	1.5	71.75	21	2	93	1	43.5	None	None	None	OPHN1	OPHN1.L	YES	YES	NO	NO	YES	YES	18	1	0	0	21	2	2	1	0	0	1	2	66	64	0	0	64	93	NA
chrX	69724128	69724248	plus	5	3.5	82.5	6	4	94	1	40.7917	None	None	None	DLG3	DLG3.L	YES	NO	NO	YES	NO	NO	4	0	0	6	0	0	4	0	0	3	0	0	94	0	0	71	0	0	NA
chrX	77016890	77017018	plus	12.5	1.5	83	24	2	102	0.568767	37.9167	None	AluJb	None	ATRX	None	NO	NO	YES	NO	NO	YES	0	0	1	0	0	24	0	0	1	0	0	2	0	0	64	0	0	102	NA
chrX	95061938	95062029	plus	10	2	65	10	2	65	1	38.9	None	L1M1,AluSp	None	None	None	NO	NO	NO	NO	NO	YES	0	0	0	0	0	10	0	0	0	0	0	2	0	0	0	0	0	65	NA
chrX	95062897	95063012	plus	7.5	2	76.5	8	3	89	1	42.0714	None	L1M1	None	None	None	NO	NO	YES	NO	NO	YES	0	0	7	0	0	8	0	0	3	0	0	1	0	0	89	0	0	64	NA
chrX	99728491	99728584	plus	9	1.5	65.5	10	2	67	1	38	None	L1PA13	None	None	None	NO	NO	YES	NO	NO	YES	0	0	10	0	0	8	0	0	1	0	0	2	0	0	64	0	0	67	NA
chrX	106280417	106280615	plus	70	4	144.5	190	7	172	1	38.7308	None	(A)n,MLT1A1	None	None	None	YES	NO	NO	YES	YES	YES	23	0	0	190	66	1	3	0	0	7	5	1	171	0	0	171	172	64	NA
chrX	116930525	116930948	minus	27.5	2.5	230.5	43	4	397	1	44	None	None	None	None	None	NO	YES	NO	NO	NO	YES	0	43	0	0	0	12	0	1	0	0	0	4	0	64	0	0	0	397	PS2015,JT2014
chrX	118559590	118559682	plus	13	2	66	13	2	66	1	31.6923	None	None	None	SLC25A43	None	NO	NO	NO	NO	NO	YES	0	0	0	0	0	13	0	0	0	0	0	2	0	0	0	0	0	66	NA
chrX	121760058	121760151	minus	10168.5	4	67	16830	4	67	1	41.8203	None	None	None	None	None	YES	NO	NO	NO	YES	NO	16830	0	0	0	3507	0	4	0	0	0	4	0	67	0	0	0	67	0	PS2015,JT2014
chrX	122756608	122756750	minus	9.5	4.5	112.5	11	5	116	1	38.0405	None	None	None	THOC2	THOC2.9,THOC2.7	YES	NO	NO	YES	NO	NO	11	0	0	8	0	0	4	0	0	5	0	0	109	0	0	116	0	0	NA
chrX	133469607	133469739	plus	8	5	100	10	5	106	0.833333	32.7763	None	None	None	None	None	YES	NO	NO	YES	NO	NO	6	0	0	10	0	0	5	0	0	5	0	0	106	0	0	94	0	0	NA
chrX	133854290	133854391	plus	9	2	75	9	2	75	0.6875	38.8889	None	L1MB7	None	None	None	NO	NO	YES	NO	NO	NO	0	0	9	0	0	0	0	0	2	0	0	0	0	0	75	0	0	0	RS2013,EL2012
chrX	151311946	151312037	plus	11	2	65	11	2	65	1	37.8182	None	L1MC3	None	None	None	NO	NO	NO	YES	NO	NO	0	0	0	11	0	0	0	0	0	2	0	0	0	0	0	65	0	0	NA
chrX	153195473	153195717	plus	9.5	7	164	10	7	218	1	42.8929	None	None	None	NAA10	NAA10.L	YES	NO	NO	YES	NO	NO	10	0	0	9	0	0	7	0	0	7	0	0	110	0	0	218	0	0	NA
chrY	17753617	17753716	minus	32	2	68.5	56	3	73	1	33.5268	None	MLT1E2	None	None	None	NO	NO	YES	NO	NO	YES	0	0	8	0	0	56	0	0	1	0	0	3	0	0	64	0	0	73	NA
chrY	21865952	21866132	plus	51	2	154	51	2	154	1	44	None	None	None	None	None	NO	NO	NO	NO	NO	YES	0	0	0	0	0	51	0	0	0	0	0	2	0	0	0	0	0	154	NA

## Sheet: New_Common_with_Orig
Chrom	Peak_Start	Peak_End	Sample_Count	Samples	Peak_Width	Ins_Strand	Total_Reads	Unique_Alignments	Start_Spread	End_Spread	Mean_MapQ	Mean_Matchpct	Mappability	Ref_Ins	Nonref_Ins	Consensus_Score	Consensus_Homopolymer_Frac	Consensus_Seq	Gene_Symbol	1000 Genome_Nonref_Annotation
1	1716736	1716840	2	Ctrl1.fastq|4,Cocn3.fastq|4	104	-	8	6	27	19	44	0.987999	1	NA	NA	1	0.361905	AACTGCTTTATTACATCTTAAATAACAGTACAGTTTAATATAGTATCTATCTTGCATCCAGCCTCCTTGCAGTACACTGACTTTAAAATTAAATACAAAAGGTGA	1|1716724|1822526|GNB4,1|1716724|1822526|GNB1	NA
1	8412483	8412583	2	Ctrl1.fastq|4,Cocn3.fastq|6	100	-	10	8	24	30	41.4	0.989131	1	NA	NA	1	0.357798	ATTTATGTCCACAAATATTTCAAAAAAATTACAAAATACTCAAATGGAGAGAACACAGAAGTCACGATTTTCTGGGTGTCTACTGTTTACACTGTGTTATCCATTGGCA	1|8412463|8483747|RERE,1|8412463|8877699|RERE	NA
1	11792114	11792225	1	Ctrl1.fastq|6107	111	-	6107	54	27	61	43.9928	0.997867	1	NA	NA	0.983687	0.309735	TTGCTTCACTCTATCCTTCTCATTTCAGCCCTGGCCGGATTTTTCTGCTGTGTGGTTACACGTCAGGGTCCTGGAGCCAGGCTTCNNNCTGGGTCCCACCGCAGTTCCAGCGG	NA	NA
1	27108358	27108595	2	Ctrl1.fastq|4,Cocn3.fastq|4	237	-	8	7	157	158	39.625	0.990811	0.991597	NA	NA	0.880597	0.392157	TTTCATTTCTAATCGAGGTGTGAAAAAGTTCTAGGTTCAGTTGAAGTTCCTGATGAAGAAACACAATTGAGATTTTTTCAGTGATAAAATCTGCATATTTGTATTTCAACAATGTAGCTAAAAACTTGATGTAAATTCCTCCTTTTTTTTCCT	1|27099305|27108601|ARID1A|variant|protein,1|27100819|27108601|ARID1A|variant|protein,1|27097609|27108601|ARID1A,1|27022521|27108601|ARID1A	NA
1	31404376	31404555	2	Ctrl1.fastq|5,Cocn3.fastq|5	179	-	10	10	96	103	43.2	0.99483	1	NA	NA	0.994624	0.381215	CAAAATAAAGATCACACATTGTTTAGAGACAATCTACACAAGAGTTACAAAAAATAGTTGCCCAGGCATAAGCATACACAGGTTTGTTAATTATACACATATGGTTACAAGTGTGCTTGCAAAAAGTTCATTGGAAATATACACAAGGCTCTGGAAATGTACACCGTGTAGTGTTACAGTC	1|31404352|31478878|PUM1,1|31404352|31538564|PUM1,1|31404352|31538763|PUM1,1|31404352|31465507|PUM1	NA
1	32509340	32509456	2	Ctrl1.fastq|3,Cocn3.fastq|3	116	+	6	6	31	31	44	0.992157	1	NA	NA	1	0.353448	TGGATTTGTACCGTCCTCCCATTTTGTTTTCGGAAGATTAAATGCTACATGTGTAAGTCTGCCTAAATAGGTAGCTTAAACTTATGTCAAAATGTCTGCAGCAGTTTGTCAATAAA	1|32479490|32509472|KHDRBS1,1|32479490|32526450|KHDRBS1	NA
1	66232112	66232232	1	Ctrl5.fastq|57	120	+	57	6	35	35	43.8596	0.998555	1	NA	NA	0.966425	0.441667	GTAAAGCAATATTTCAAGGGAAATTTATGATTATGAACATCTATATTAAATAGGAGAAAGATCTCCAGTACATAGATTTTAGCTTGTTACCTTAAGAAACTAGAAAAAGAAGAGCAAAAT	NA	NA
1	66992812	66992906	1	Cocn6.fastq|297	94	+	297	12	35	9	44	0.997528	1	NA	NA	0.964528	0.43617	TTTGTTTCTTGCATATGCTTACAAGTCTCGATATTAATGATTTTTGACGTTTAGTACTTCCTGGAATGGACTGAATCATTTAGGACTCCTTTTC	NA	PS2015
1	68042519	68042993	1	Cocn6.fastq|2205	474	+	2205	44	414	414	43.5315	0.997795	0.987368	NA	NA	0.711552	0.347826	AAAGATTTAGAACACTTCCACCATTCCTGAAAGTTCCTGAAAAACCCTTGAAATCAATTCCTCCCTACACCTAGGCCCAGATAACCACTGAG	NA	NA
1	73394109	73394552	1	Cocn6.fastq|26	443	-	26	7	358	358	43.8462	0.996854	1	NA	NA	0.678228	0.529412	TAACTAAAACCAATTCCTTCCTTTGTTCTCTTATCTATTATTTTCTTCTTTCTCTTATATCATTTATTTTCCCTCTCATCTTCAT	NA	NA
1	80190168	80190261	2	Cocn6.fastq|6,Ctrl5.fastq|5	93	+	11	2	8	8	39.6364	0.997861	1	NA	NA	0.967813	0.419355	AATCCCCCAAAATCACATACCATATGATTCCATTCACCTAAAATTTTTGAAATGACAAAATTATAGGAATGGAGAACAGATTCATAGTTACCA	NA	NA
1	83201706	83201805	1	Cocn6.fastq|330	99	-	330	10	42	14	32.503	0.997552	1	NA	NA	0.985075	0.503937	TATAGTCTACAGACCAAGTACCTTTTTCATGCCTTGGCAAATTGTCATACTCCTTTCTACATTTGGATCAATTTCCAACATTTTATCCTATGTGCTTTCTTTTTTTTTTTTTTTTTTTTATACTTAT	NA	NA
1	93594845	93594946	2	Ctrl1.fastq|4,Cocn3.fastq|2	101	-	6	4	16	16	44	0.996078	1	NA	NA	1	0.356436	GGAAAGAAATAAAGAAGAAGAAGCATTTGTTTGGGTTGCGAATTCGTGTTCCTCCTGTGCCACCAAATGTGGCTTTCAAAGCAGAGAAAGAACCAGAAGGA	1|93544791|93604638|MTF2,1|93594351|93604638|MTF2,1|93575786|93604638|MTF2	NA
1	94685126	94685312	2	Cocn6.fastq|65,Ctrl5.fastq|148	186	-	213	8	112	103	41.9531	0.998193	1	NA	NA	0.892859	0.38	AACCCTCATCTAGCCCATTATTCCTAACAGTCTCCTATTTCCCTGCCTCCTGTCTCATTTCTTCTCAAATACTCACTTCGCTCTCCCAATCCTTCTTTTA	1|94667451|94703307|ARHGAP29,1|94634462|94703307|ARHGAP29,1|94615402|94740624|ARHGAP29	NA
1	108678232	108678325	2	Cocn6.fastq|28,Ctrl5.fastq|7	93	+	35	2	8	8	44	0.998655	1	NA	NA	0.988235	0.365591	AATATAGGTATCTAATGTATAAGAGTAATACATACTACTATTAATATGTATCTCTCACCTTTGTGCTGCCCATATTGAAAACAGCAAGTTCAA	1|108677446|108742974|SLC25A24,1|108677446|108735363|SLC25A24	NA
1	114519938	114520310	2	Ctrl1.fastq|10,Cocn3.fastq|5	372	+	15	11	287	287	44	0.992923	1	NA	NA	0.864542	0.414062	AATTCAGCTTGAAAAATAATCTCACTATATGTAGCAGTACATTATATGTACATTATATGTAATGTTAGTATTTCTGCTTTGAATCCTTGATATTGCAATGGAATTCCTACTTTATTAAATGTATTTGA	1|114496498|114520491|HIPK1,1|114506008|114520491|HIPK1,1|114471995|114520491|HIPK1,1|114472438|114520491|HIPK1,1|114493766|114520491|HIPK1	NA
1	115624305	115624714	1	Cocn6.fastq|55	409	+	55	4	324	324	44	0.997005	1	NA	NA	0.978796	0.328947	AAAGAGACTAAATGAGTTTATGTTACACACTGAGAACAGTAAGTGCCTCACACTTTGTGCTATTATGTTGGTAGACTTGCTAATGTTACCTTCAAACCAAAAGCTTAATCTTCAAGATAGGAAACATCGCTCCCATGGTTCCAATAATGTGG	1|115590632|115632121|TSPAN2	NA
1	119556060	119556195	2	Cocn6.fastq|7,Ctrl5.fastq|3	135	-	10	3	50	50	39.6	0.997647	1	NA	NA	0.980769	0.311111	TTTTCCGCAAGCCCATTTCCTCTTCCATTTCTCCACCATGTTTTGACATGACATGAATGAGACCCTCACCAAAAGCTGCCAAATGCAGCTACCCTATCATGAACTTCCCAGCTTCTAGAACTATGAGCTACATAA	NA	NA
1	119556539	119556788	2	Cocn6.fastq|36,Ctrl5.fastq|17	249	-	53	8	164	164	44	0.997114	1	NA	NA	0.990414	0.39759	CTTTTCTACTTGGCTTTCAGGGCAATCAAAACTCTACCCTGCTTTTCCTTTTGTCATCTTGTGCTTCTTTCCTCAGGCTCTTTGCTGCATAGTTTCTCATTTCTCTCTACCTCTAAACAGGATCAGTCTTTGCACATCCTCTTTTCCCTGTCCATGCTCACTCATTTAGAGATTTCATCAAGACTCCTGACTGTAAATGCTATCTATATATTAATGACTTTGAAATTCATTAATTAATTAGCCTGGACC	NA	NA
1	120516638	120516721	1	Cocn6.fastq|111	83	-	111	2	0	5	44	0.988053	1	NA	NA	0.988235	0.376471	GTTGGCCAATAGAACATAGAAGGGATTAAAAGCAAATGACTTTATGTTAGTAGGGAAAGCAGGAGAGAGCACTAAGTTTTAGGGT	1|120492742|120594328|NOTCH2,1|120454175|120612317|NOTCH2,1|120477735|120612317|NOTCH2,1|120492742|120612317|NOTCH2	NA
1	155305116	155305329	2	Ctrl1.fastq|3,Cocn3.fastq|4	213	-	7	6	131	130	43.7143	0.9946	1	NA	NA	0.610827	0.418605	TTTATGCAATTACATCCAATGTTAAAATTGGTAATACATAATTTACAAAGATTAACATCAAAACAATCATCTATTTAGATATGCTT	1|155305051|155532324|ASH1L	NA
1	160153207	160153500	1	Ctrl5.fastq|61	293	+	61	4	208	208	40	0.998071	1	NA	NA	0.96931	0.4	ACTTAGCACCTAATCTTGCGATTCTGTATTCTGTGTGTGTGTGTGTTCACCCTCTTTTCTATGATTCCCCTGAGCTCCTTGAGAG	1|160147200|160156767|ATP1A4,1|160121351|160156767|ATP1A4,1|160136317|160156767|ATP1A4	NA
1	165381497	165381611	1	Ctrl5.fastq|38	114	+	38	3	29	56	44	0.997379	1	NA	NA	0.966556	0.465517	CTAAAACTTAGTGGAGATACGCCAAAAAGCTTAAAGACAAGAATGGTACTGTGTCATTGAGAGAGAGGCAAGGAGGGTAGAAAGAAGAAAAGGAATAAGGGAAAGAGCCAACAAAA	1|165370158|165414592|RXRG	NA
1	170769586	170769672	1	Ctrl5.fastq|15	86	+	15	2	1	0	44	0.996124	1	NA	NA	0.964706	0.423529	ATGCAGATAGAGAACAAACCCCAGACTTGCTGGAGCCAGAGTAATCAAAATGTTATGTCAAAAAAAAAGCCAATATTATTTCTAT	NA	NA
1	177655013	177655080	1	Cocn6.fastq|41	67	-	41	2	0	2	30.8537	0.985063	1	NA	NA	0.990588	0.402299	TTCCATCCTTTTTCTGATGTTTAAAGTTTCATAAACTATTGTTTCATACAAGTGGTCTAAGTTTTAGGGTACATGTGCAAGATCGAG	NA	NA
1	200842017	200842065	1	Cocn3.fastq|24	48	+	24	3	1	1	38.9167	1	1	NA	NA	0.967698	0.358491	AAAACCCCTCTTTCCTGCCCACCCATTTGCCTCCGGCTTGGGTGGCAGGAAGT	NA	NA
1	201864776	201864969	2	Cocn6.fastq|45,Ctrl5.fastq|12	193	-	57	3	133	108	39.8421	0.98968	1	NA	NA	0.940397	0.271739	AGACCGTGGAGGTCAGACCGTGGCTTCATCCAGGTTGCTAGATGAACCCAGAGATAAGAGACTTGGGTTCAAATCCTGATTCATCAACTTCG	NA	NA
1	202963916	202964003	2	Cocn6.fastq|61,Ctrl5.fastq|43	87	+	104	5	12	2	39.4712	0.999076	1	NA	NA	0.986523	0.494253	ATAGCTATAAATTCTCATATTTAGAAAGAAGAAAGATCTCAAATCAACAACCTAACTTACAGTTTCAAGAACTAGAAAAAGATAACA	1|202955579|202976393|LOC401980	NA
1	204461567	204461661	1	Ctrl5.fastq|9	94	+	9	3	9	9	44	0.994771	1	NA	NA	0.985325	0.319149	GCCCCTAAAAGGAACAGAGACCTCATTTTTCTACCCACTGGTCCAGGCCAGGGCCATCCCAGCTGAAGCACCACAGACATGATATAGATGCAAA	1|204423600|204463852|PIK3C2B	NA
1	208814488	208814588	2	Cocn6.fastq|118,Ctrl5.fastq|28	100	-	146	4	76	38	43.8493	0.998469	1	NA	NA	0.987582	0.326923	GTAATAGAATCTCAAACCTTTACTTGAGAACACAAATTTTTGTGATACCCCATATTTTCCAGTCTGCTTTGCAGTTAGATATGCCACTGTTCCTAAGTTTTAGGGTACTGTGCAAGATCGGAAGAGCTCGTATGCCGTCTTCTGCTTGAAAAAAAA	NA	NA
1	211230209	211230370	1	Ctrl5.fastq|23	161	+	23	2	76	81	38.7391	0.998434	1	NA	NA	0.939496	0.4	ACCCTAAAACTTAGTCAAAACACCCAAATCCCTTTGAATACATGGAAAGCCCTCCCAAGAAAGATGGGTTCAAACTGCAATACCA	1|210851656|211307457|KCNH1	NA
1	218058530	218058615	1	Cocn3.fastq|175	85	+	175	3	5	1	44	0.999261	1	NA	NA	0.989647	0.290698	GTACCTAGTTGAGCAGGTAAGCTTGATTCAGCATTGGGCAAGGCCAATTAATATCGACTAATGTTACCACTGCTTGCTGCTGACTC	NA	PS2015
1	218248340	218248688	2	Cocn6.fastq|6,Ctrl5.fastq|6	348	-	12	4	263	263	39.6667	0.994955	1	NA	NA	0.296844	0.364706	GTTTCTTAGCCTCCATGTACATCAGCTTCCCCATCTGTAAAATGGAGGTAATAATAATACTTGGGATTGTTTAAAATATTTAATA	NA	NA
1	218249867	218250004	2	Cocn6.fastq|3,Ctrl5.fastq|7	137	-	10	3	52	52	44	0.996471	1	NA	NA	0.989916	0.452555	TTCCATACTCCATTTCTTACTTACTTCTCTCTTCCTTTGCTGTCTGTATTTTCCTTGGCGAACACTCTAATGTAGTGTTTCCTAAAGATCTGAGTTGGACTCTGATATTTTATCTTTATTCTCTCTCCCTTGATAGC	NA	NA
1	218250650	218250743	2	Cocn6.fastq|153,Ctrl5.fastq|46	93	-	199	5	29	13	41.4724	0.998331	1	NA	NA	0.973341	0.49505	TTACTTCTGTGTTTTCTTGCCTCAGCATCCTTTACCAAACTCCATTTACCTGACTATGCTCAAATTCTACTTGTTTTTTTGTTTTGTTTTGTTATACTCTA	NA	NA
1	227376254	227376489	2	Cocn6.fastq|5,Ctrl5.fastq|39	235	+	44	3	150	150	38.25	0.99893	1	NA	NA	0.774766	0.40625	AGCTATCAAACCTTAAATATTGCTAAGCGAGAGAAGCCAATCTGAAAAGTCTATAAACTGTACGATTCCAACTATATGATATTCTGGAAAAGGCAA	1|227177565|227505826|CDC42BPA	NA
1	228049606	228050007	1	Ctrl5.fastq|14	401	+	14	6	316	346	39.4286	1	1	NA	NA	0.918367	0.661017	ATAATAAAAAAAAAAAAAAAAAAAAAAACACCTCAAACTAAGCAGAAGGCAGTAATGGA	NA	NA
1	229011940	229012023	1	Cocn6.fastq|55	83	+	55	2	26	0	40.1273	0.998467	1	NA	NA	0.98914	0.294118	ACCCTAAAACTTAGTGGCTTAAGAACACAACATTCAGTTTGCTTGCAGATCTCCAATTTGGGCAGAGTTCAGCGAGGACAGCTTC	NA	NA
1	231073120	231073213	1	Cocn4.fastq|31	93	+	31	4	8	8	44	0.996561	1	NA	NA	0.983019	0.322581	TTTCTCCTCCATGAGATATCCAAGGGATATAATTTGAGTAGAGTACCGAAGTTCTGAGTTTTTAAAATTTAAGGTGACTGTCAGAGAAAGTGA	1|231044159|231114618|TTC13,1|231041986|231114618|DKFZp667K0918,1|231041986|231114618|TTC13	NA
1	232389398	232389490	2	Cocn6.fastq|28,Ctrl5.fastq|6	92	-	34	7	9	21	40	0.997817	1	NA	NA	0.988537	0.423913	GTAATGCATGATTAGAAACCTCTCATTCTGATTTTTAGCTTTCTTATCTGTAAAATAGGGAAATTATATTAATTTTTAAGGTTTCTGAGAGT	NA	NA
1	239171631	239171760	2	Cocn6.fastq|38,Ctrl5.fastq|16	129	+	54	3	44	49	43.8519	0.988455	1	NA	NA	0.990588	0.41791	CCCTAAAACTTAGATAAGTGATGTGGAGAATGGCATTGAGAAAATCACATACCTAAGAGAAGAAAGTGAGAAAGCGGTTGAAGACATTGTACAGAAGATATTAGAGCGGGATGACAGGCAATGAAAAGCGAACT	NA	NA
1	242870887	242871045	1	Ctrl5.fastq|8	158	-	8	3	101	73	30.375	0.995492	1	NA	NA	0.363871	0.529412	CTTTAGAAGAATTTGTCTTTGGTATTTTTTCTTCCTGCTCTGTGTTTATGATTTCCTATTCTCTCTTTCCAGTTTCAACCTCTTT	NA	NA
1	245016695	245017011	2	Ctrl1.fastq|11,Cocn3.fastq|6	316	+	17	13	231	231	40.9412	0.995848	0.938486	NA	NA	0.845958	0.401961	GAATTCTTTTTATTGCAAACAAACGTCTAAATTAATTTATCCACCCACTTTCTTTAGAAAGAAAAAGAAATCAGCAGGCTAAGGAGATACCCATTCAAGAACTGACATGATTAAAAATTAAGATATAAATGGGTGACTCACAATTTCATTAGCTTACAAAGATGGTGGAGTTAACTACTACAAGCACACTAGTAATACAGTATT	1|245013601|245023776|HNRNPU,1|245013601|245024393|HNRNPU,1|245013601|245027827|HNRNPU,1|245013601|245021576|HNRNPU	NA
2	984952	985049	2	Cocn6.fastq|40,Ctrl5.fastq|1	97	+	41	6	19	12	43.7561	0.997727	1	NA	NA	0.964815	0.309278	AAAAAGACAAGAGAGGGGAGTATCCTAGTGGTGTTCCTGATTTCAGGGATAAATAGTCCCTTTTTCTCCATTAATTGTCACACTCAGTAGATTGTCA	2|946553|1157357|SNTG2,2|946553|1371384|SNTG2	NA
2	9316086	9316174	2	Cocn6.fastq|136,Ctrl5.fastq|19	88	-	155	5	5	13	44	0.999241	1	NA	NA	0.990196	0.375	AAGGATGTAACGACTGGAATTCTTGCAGCCACCTTGGACCCAAGAAGAAGCCTGGAGAAAATGAGCCACGTGCTAAGGATGCAAAAAA	NA	NA
2	16950212	16950508	2	Cocn6.fastq|2,Ctrl5.fastq|6	296	+	8	3	211	211	43	1	1	NA	NA	0.875	0.375	AGGTTACATCTGAGACAAAATATCAAAGAAATTCGAGATAGTTTCTCAGCATCTATGTCAGTTATCTATTACCACATTAATACTGTGTAACAAAGCGCCCTAAAGGTAAAGTCTTAAAAGAAGACACATTTACTATTGCTCATGAGTCTACA	NA	NA
2	21387522	21387718	1	Ctrl5.fastq|7	196	-	7	2	124	111	38	1	1	NA	NA	0.733333	0.376471	AAGCTTGCTCTTTTCTGAATATTTTATGTAAGTGGAATCACACAGTATATGGTCTCTTCTGTCTGACTCCTTTCACTAAACAAAA	NA	NA
2	33463974	33464132	2	Cocn6.fastq|9,Ctrl5.fastq|7	158	+	16	3	73	73	41.75	0.991176	1	NA	NA	1	0.417722	TTAGGCTGTTTTATGTTGGGTTGTTCATAGGGAGTCTCTTGTTATGCATGTATACCTGATTACTTTATATTCTTCTACTACCTGGTTAATAGAAGCCCAGCCCTCTTATTTCTGTTGTATTAGTTTGAACCATAGGACATTGCCAATATTTGACCATT	2|33172368|33624575|LTBP1,2|33359663|33624575|LTBP1	NA
2	34465644	34465731	2	Cocn6.fastq|25,Ctrl5.fastq|30	87	-	55	3	2	2	44	0.997433	1	NA	NA	0.987675	0.310345	GGGAGTCTCTGACTTCCACAAGGAGATGGAGGAAGTATGTGGTAGCAAACATTTTTGTTGACTATCCTCTTTTGAACCGGCATGTTG	NA	PS2015
2	34492447	34492533	1	Cocn6.fastq|58	86	+	58	4	13	0	40	0.998739	1	NA	NA	0.957332	0.435294	ATCTGGGGCTTTTTGGTGAGTAAGTTTATATACTACTGACTCATTTTCAGAACTCTATAATTATCTGTTCAAGGTTTCAATTTCT	NA	NA
2	35047798	35048020	2	Cocn6.fastq|6,Ctrl5.fastq|13	222	-	19	7	164	137	40.7895	0.994688	1	NA	NA	0.954731	0.497908	AAATGCTACAGTATCTCTCAGTTCTTCATTACTCAATGTCCCTGCCTTACTTGCAACGTCTTCTTTAAGCTGTTTCTGCTTATATAGCATTAATTTTCATGAGTTCTCAGGATATTTCTTTTGCTTCTGCCGAGTCAGATTTACATTTGTTATCTTTCATATACTATTTCATGCTGTTCCACAAACTCATACTACTTTTTTATTTATTTTATTTTTTTTTTAAATTTTTTTTTTTTATT	NA	NA
2	41806814	41807157	2	Ctrl1.fastq|3367,Cocn6.fastq|14	343	-	3381	33	308	258	43.9021	0.998204	1	NA	NA	0.954047	0.329412	GAAGAACCATTTAGCTGTCGTCTTCATCCCCAACAAAGAAAAAACTGGAAAATGTACCATGACACAGATTTTCCTGCCTGTTGGC	NA	PS2015
2	42358551	42358734	2	Cocn6.fastq|6,Ctrl5.fastq|73	183	-	79	4	98	103	43.9494	0.998055	1	NA	NA	0.940534	0.406977	TTTTCCTAACAAAAAATGAGGACAATTCCAATTAAGCACAGGCACTTCAAGTGAATACTTTCGATAAAAACAAACTTTAACTCGGG	NA	NA
2	43349036	43349299	2	Ctrl1.fastq|14154,Cocn4.fastq|259	263	-	14413	65	181	210	43.989	0.996062	1	NA	NA	0.47857	0.494118	GCACTCCTACCCACGAAGACAAAACCCAGCTCTAGCTTGAATACACCCCCCCCACCCTTCCTGCCTCCCTCCCCCGCATTCCAAA	NA	NA
2	43449572	43449661	2	Ctrl1.fastq|12,Cocn3.fastq|7	89	-	19	7	7	7	44	0.988145	1	NA	NA	1	0.389474	GGGAAACTACAAAACATTTACAGTACAATGTTTACAGTCACAATTTGTAGTGAACTGATTCCCCAAAATATATTACAACTCAAGTTGACTTAATC	2|43449540|43453745|ZFP36L2	NA
2	43738673	43738800	2	Cocn6.fastq|28,Ctrl5.fastq|1	127	-	29	4	51	56	44	0.996675	1	NA	NA	0.987945	0.316176	GCCTATGACCTGGACCCAACCCTCCTACTTAAATCTAACCTTAACTTTTCCAAGTTCCTACACAAACTCCTCTGGTCTAGTAAGACTGTTTTTTGCTGGTTCTCATACTAACATACAACACACACACGACACAAAC	2|43457974|43823185|THADA,2|43625109|43797649|THADA,2|43655238|43823185|THADA,2|43457974|43823113|THADA,2|43570147|43823185|THADA,2|43457974|43823185|KIAA1767,2|43457974|43797649|THADA,2|43565025|43802166|KIAA1767	NA
2	53629137	53629365	4	Ctrl1.fastq|5,Cocn6.fastq|1,Ctrl2.fastq|2,Ctrl5.fastq|1	228	+	9	4	145	143	43.1111	0.990768	1	NA	NA	0.702665	0.470588	AAAAAAAAAAAAGAGGGATAGAGAGTGCTGAAGTGGAATAAAGTTCAGGAAGTTTGTGATTTTAAATACAACGGTCAGAAAACAC	NA	NA
2	58380222	58380330	1	Ctrl5.fastq|31	108	-	31	8	23	32	43.2258	0.996196	1	NA	NA	0.987526	0.435185	CAGTGGGTTTATTCTGCATCACTGTAATTTTATCATTTTGAGTGTATCATATAAATCAAATCTTATGATATGTAACTTGTTGAGAATGGCTTTGTTTCATTCGTCATC	2|58273818|58387055|VRK2,2|58134785|58387055|VRK2,2|58273776|58387055|VRK2,2|58273846|58387055|VRK2	NA
2	60684350	60684478	2	Ctrl1.fastq|5,Cocn3.fastq|1	128	-	6	6	43	43	44	0.994118	1	NA	NA	0.995238	0.445312	TTTCAATAAAGGGACAAAATGGGTGTATGAACAGGTTAATGCAGACAACTGCCAAAAAAACACAGACAGTGGTTTTTCCAATAGAACTTAACAAAGACCAGAAACAAATACAGTAAAAAGCCAGGTTG	2|60684328|60763325|BCL11A,2|60684328|60780633|BCL11A,2|60678301|60780633|BCL11A	NA
2	61705193	61705332	2	Ctrl1.fastq|1,Cocn3.fastq|7	139	-	8	7	82	54	41.125	0.989706	1	NA	NA	1	0.401198	TAAAAAGATGCAGCCTATTCTAACAGGATAAATATTTTTAACCATTTCACTTTGAGTTAATGAAGGCTCACAAATGAGCAACACTCCTCATTGAGGAAAACAAAAAGCTGTTGTCGACAAGCGACAGCACACACACACACACACACACACACGAGATCGGAAGAGCA	2|61705068|61764245|XPO1,2|61705068|61765369|XPO1,2|61705068|61721878|XPO1,2|61705068|61713104|XPO1,2|61705068|61765418|XPO1	NA
2	62203340	62203845	2	Cocn6.fastq|23,Ctrl5.fastq|2	505	+	25	3	420	420	40.16	0.993882	0.999012	NA	NA	0.897812	0.505882	AAAAAAGAAAAAAATACATACTGTCAGAGTGAATCAAAAGACAAATACCCAACTAACTATATGTTGTCTATAAAAAACCCATTTT	2|62132802|62363205|COMMD1	NA
2	64819899	64819978	2	Ctrl1.fastq|4,Cocn3.fastq|2	79	-	6	3	6	0	43.3333	0.986912	1	NA	NA	1	0.362637	TACCACTATTTTTTGAGGATTTTGCACAGTGTAAAATGACATAATCATAGATTGCTATGGTTTAGGTTGTATATACAGTTGGAAAAAAAAA	2|64751438|64820138|AFTPH,2|64778576|64820138|AFTPH	NA
2	66246693	66246819	1	Ctrl5.fastq|7	126	+	7	2	41	65	43.4286	0.996639	1	NA	NA	0.976471	0.307087	CTAAAACTTAGGAGAGTGGACACCCCAGATGAGGGGAATGGAATGAGGTGGGAGGGGAGAAGATGATTGAGAGGTATTTGAATCTCATCTGTGATTTTTCAATTTTACCTTCATAATTCATGTATTA	2|65663844|66299751|FLJ16124	NA
2	66799155	66799355	2	Ctrl1.fastq|4,Cocn3.fastq|6	200	-	10	9	119	115	44	0.988091	1	NA	NA	1	0.267327	CCTCCCTCTCCCTCTTTCTAGCCTGGGGCTTGAATTTGCATGTCTAATTCATTTACTCACCATATTTGAATTGGCCTGAACAGATGTAAATCGGGAAGGATGGGAAAAACTGCAGTCACCAACAATGATTAATCAGCTGTTGCAGGCAGTGTCTTAAGGAGACTGGTAGGAGGAGGCATGGAAACCCAAAGGCCGTGTGTGT	2|66664807|66799891|MEIS1,2|66666452|66799891|MEIS1,2|66798526|66799360|MEIS1,2|66662531|66799583|MEIS2,2|66664868|66799891|MEIS1,2|66662531|66799891|MEIS1	NA
2	70897407	70897654	1	Cocn6.fastq|13	247	+	13	3	162	163	44	0.999095	1	NA	NA	0.833333	0.337209	AGTAGCTCATTTTATCCTGACAACATGCTGTGGGTTAGGAAAGGCAGATTCATGTTATTCCCATCCAGCAGTGTTTTTAAATGACT	2|70890375|70940367|ADD2,2|70834749|70995375|ADD2,2|70889215|70995375|ADD2,2|70889215|70994847|ADD2	NA
2	79931447	79931656	2	Cocn6.fastq|45,Ctrl5.fastq|17	209	-	62	7	125	135	42.371	0.990643	0.868437	NA	NA	0.806125	0.450549	GGATTCCCTTCTGTGGGTGAAACAAAATATATTTTGACTTTACAGTCTTTTATTGTGTGATCGATGTTAAACTTTTTTGTGCATATTTTCA	2|79878677|80875988|CTNNA2,2|79740059|80875988|CTNNA2,2|79412356|80875988|CTNNA2	NA
2	103180617	103180744	1	Cocn6.fastq|45	127	+	45	4	49	42	40.8	0.99762	1	NA	NA	0.987399	0.448819	ACAAAGAAACTGAGAAATGATAAAGATAAATATGACTCAGAAATTACACTCAGAAAATGTAGCAATCCATCTCTGCACAGACTGTGGGAACAAAGAAAGCATGAAGGTTGAGTACAACTGGGAAAGT	NA	NA
2	117948091	117948186	1	Ctrl2.fastq|62400	95	-	62400	72	10	43	43.9999	0.998168	1	NA	NA	0.951364	0.4	AACATTTAACACAATTAGACACTTCCAACAGTGTCCAAGAATATTGGCACAATACGATGGCCTCATTCGGAGCAGCTAAAGAAAA	NA	NA
2	141243456	141243548	2	Cocn6.fastq|53,Ctrl5.fastq|1	92	+	54	3	11	7	44	0.998225	1	NA	NA	0.987985	0.380435	TAGAGATATTATTTTTCTTTAACCAGTTTGGGAGAGATAACAGTAGCATTCCTCACTCTCTCTACTGCTCTTGACCTATTTAGTTAACTACA	2|140988995|142889270|LRP1B	NA
2	144626834	144627184	1	Ctrl5.fastq|25	350	+	25	2	265	265	40.32	0.988706	1	NA	NA	0.86822	0.388235	CCTAGCAAGACAGAAAACTTTTGAACATTAACCACTGTACTTCTGACAAACAATACAGAAAAATTGGTAACCCCACCCCCACCCC	NA	NA
2	148955171	148955400	2	Cocn6.fastq|580,Ctrl5.fastq|104	229	-	684	43	197	144	39.0673	0.997549	0.928949	NA	NA	0.768908	0.494048	CCTTCCCCATATTCATTATTTTAATGGTTACGTATTCTATTAATAAAGTATGATGCTTCATTCTTCTGTGCTTGAACATTTAGGTTACTTATAACATTTTGCTGTTATATGTGATTTAGTGTTTTCTTTCTTTTATTTATTTCCTTAGGCACTATTCTTTGGAGTAGT	2|148778579|149271044|MBD5	NA
2	150141947	150142042	2	Ctrl1.fastq|2,Cocn3.fastq|17	95	+	19	4	10	10	44	0.996904	1	NA	NA	0.987991	0.294737	TGTTGATCCAGAGTTTAATATGTTAATCCAGTGTTTCCCAAATGAATGTATGCACAAGAAATTCTCCTCTCCCCAAACACGCCCCCCTGCACACA	NA	NA
2	150144291	150144418	1	Ctrl5.fastq|10	127	+	10	3	42	42	40.4	0.997099	0.959635	NA	NA	0.980663	0.370079	GCACCTGTAGTCCCAGGTACGAGGTTGGGGTGGGGGTGGGAGGGTTGCTAAGGCAACGGGAGAATCACCTGAGCTTGGCGAAGTTGAGGCTGCAGTGAGCCCTGATCTCATCATGCTAGTGCACTCC	NA	NA
2	152109008	152109288	1	Ctrl1.fastq|10	280	-	10	2	195	195	43.6	0.998824	1	NA	NA	0.6	0.494118	ACGGAGCAAGACCTTTTCTCAAAAAATATACACTTTGTAAAATAAAACATTAAGTGACACACATAGAAAGATAAAAATAGATGAG	2|152104727|152118389|RBM43	PS2015
2	158433114	158433357	1	Cocn6.fastq|17	243	-	17	3	158	158	40.4706	0.997224	0.915589	NA	NA	0.55	0.4	TCATTTCCTATATGGTTCCAGGTCAAAGTTAGGATGCTTGCACATATGTTCATGAATGAGAATGGCTTGTACTTTTCCTTTTCTA	2|158383278|158454072|ACVR1C,2|158383278|158485399|ACVR1C	NA
2	158518060	158518223	1	Ctrl5.fastq|7	163	-	7	2	78	78	43.4286	0.996639	1	NA	NA	0.472222	0.364706	AGGGTAGTGACAACAAAGATGAAAGAAGTAGGTAGAATCGAGAGCTGCTTCGGGCTTAGATCTGCAAAACTCAGTAACATTAGGC	NA	NA
2	158586146	158586235	1	Cocn6.fastq|65	89	+	65	4	4	7	44	0.997821	1	NA	NA	0.984479	0.428571	TATAGGAAAGGAAATGTAATCACTAGTGAATTAATATTTACTTGGTGACAATAAAATAAACAGCACACGTTGACTTAACTCACAATATTAT	NA	NA
2	163667366	163667670	2	Cocn6.fastq|7,Ctrl5.fastq|2	304	+	9	2	219	219	44	1	1	NA	NA	0.611111	0.388235	ACCTTCTTTTCGTAAATTAAATAAAAAAGCATATCACATTATAATTGTTCAGAAAACTAATTATGGTAAAGGCCGCTCCCCTCAA	2|163279756|163695257|KCNH7,2|163227916|163695257|KCNH7	NA
2	174945521	174945606	2	Cocn6.fastq|452,Ctrl5.fastq|127	85	+	579	6	35	1	43.9931	0.998332	1	NA	NA	0.986991	0.418605	TAGCGAATACAAAATGAAAAGCAACATCAATTTCACTGCAGACAAACCCAGTCACACAGATTAAGCAAGCACAATACTGGTGCGTC	2|174937174|175113365|OLA1	NA
2	181800957	181801263	1	Ctrl5.fastq|38	306	-	38	2	239	221	38.3947	0.999214	1	NA	NA	0.313725	0.564706	ATTCTGAGTTTTAATCTTTCTGACATTATTTCTAGATGTTTGTGTTTCTCTTTTCAATTAGAGATTATTTTTGAGTTTCTTCTTT	NA	NA
2	183298622	183298734	2	Cocn6.fastq|15,Ctrl5.fastq|19	112	-	34	5	30	27	44	0.993772	1	NA	NA	0.963353	0.383929	TTTCATCCTGCTCATTGCTCAGATATCATTGCAGTGTCCCTCTTCAGAGATGTGGCTCTCCTGACAACTCTATTTGAATTTCATGTACCTGTACCTGCAGTTTTTCCTCCCT	2|183032660|183387465|PDE1A,2|183007182|183387113|HSPDE1A,2|183007182|183387507|PDE1A,2|183007182|183387253|PDE1A,2|183129027|183387465|PDE1A	NA
2	207491946	207492086	2	Cocn6.fastq|14,Ctrl5.fastq|21	140	+	35	2	55	55	44	0.998992	1	NA	NA	0.988235	0.4	AAACTTAGTAACATAAGCACATCTAGTGCAGAGAGGCTAGAAAATGTAATGGGGAGGAAGGAGTATTCCTAAAGAAAAATGTTTAGAAAGGGGCATTGAGAGACAGATAGCAGCCTGCCACTGAGCTTAAAGAAAAGTGC	NA	NA
2	209432413	209432646	2	Cocn6.fastq|3025,Ctrl5.fastq|136	233	-	3161	41	165	170	43.9883	0.996845	1	NA	NA	0.987774	0.345794	CTCCTCCTTTGAGTAAATATAGCAGAAAATTTTATGAAGATGTTCTTGTCACATCACTCGGTTTATGTTGGTAGTAAAGCACCAAAACTCGTTTTTATGAAGATAAG	2|209353736|209704818|PTHR2	PS2015
2	219666617	219666741	1	Ctrl1.fastq|79	124	-	79	14	77	39	30.2911	0.98926	1	NA	NA	0.939457	0.463576	AGGGGTCACATGAGGAGCAGGAATGGAGCCTGCATTTGACTTGCCAGGCCCTGGGCTTTGGCTGGGGCTGCAGCTGCTAGCAGGCTTTTTTTTTTTTTTTATATTCCTATTTAAGGCACTCTTTTTTTTTTTTTTTTTTTTTTTTTTTTTT	2|219646471|219680016|CYP27A1	PS2015
2	221778037	221778306	2	Cocn6.fastq|79,Ctrl5.fastq|62	269	+	141	9	202	184	43.844	0.997997	1	NA	NA	0.400653	0.305882	AACAGCAAATATTAATTCACACTTTCAGTGGGTCAGGATACTGGGTGTGCTTTTAGCTAGCTACCGCTGGTGCAAGGTCTCTGAT	NA	NA
2	223910431	223910536	1	Cocn6.fastq|8	105	-	8	3	20	20	44	0.997059	1	NA	NA	0.987539	0.352381	TTCTGTGTCACCTTGTCAAAGTTTCAGGAATTACTCTAAGCACACCACTGATAGCTCTTGAGAAATGTGGTTGAGATACATTCAAGAGCTTTAGTTTAATTGTCT	NA	NA
2	226630515	226630604	2	Cocn6.fastq|22,Ctrl5.fastq|63	89	+	85	6	13	4	43.2941	0.997924	1	NA	NA	0.989452	0.422222	TTCATCCCAAATATTCTAAAGACTGTGATCTTTATATTCAATTTTACGCTGTACTCTGTGTGTATCTGTGCACATATGTGCTTGTGTCGT	NA	NA
2	229163172	229163259	2	Cocn6.fastq|9,Ctrl5.fastq|8	87	-	17	2	2	2	44	1	1	NA	NA	1	0.436782	ATCGGTGTCTGAAAATCGTTGTTTTGTATATTTTGTCCGGATTTATTTTCTTGTTTCAAAAAAGAGGATAAATCTAGTTCCTATTAC	NA	NA
2	239896162	239896324	2	Cocn6.fastq|25,Ctrl5.fastq|1	162	+	26	7	77	100	39.8846	0.996959	1	NA	NA	0.965839	0.522388	ATAATAAAAAAAAAAAAAAAGTCAAAATAAACTTTTCCAGGACTCTGGAAATTAACCAAAGGCTTGC	NA	NA
2	242166724	242167007	3	Ctrl1.fastq|3,Cocn6.fastq|1,Cocn3.fastq|2	283	-	6	5	262	198	40.3333	0.998039	1	NA	NA	0.916667	0.342105	TTAGAATTTATAAAATTCCAGTGTCATCCATATTCATGAGCCTTTACACATGTTTGCATATAATCTCCAAATTCCAAAGTTAAGGCCAAGGGATGGATGTAGCTATGGAAACAT	2|242166678|242212301|HDLBP,2|242166678|242255254|HDLBP	NA
3	12159384	12159470	2	Cocn6.fastq|57,Ctrl5.fastq|45	86	-	102	2	1	1	44	0.997693	1	NA	NA	0.987616	0.302326	CACTCCACTTAGTCTTGAGTCTGAGTTCCTACTACCTGGAGGGTGTTAGATGATATGACAGTTACAGAGATGCATGTGATAGGCAT	3|12045861|12227226|SYN2,3|12045861|12233532|SYN2	NA
3	23684841	23684927	1	Ctrl5.fastq|16	86	+	16	2	1	1	39.1875	0.998529	1	NA	NA	0.990588	0.302326	GCATCACTTCCACTACATTCTATTGGTCAAAGCAAGACACAAAAAGCTGGGGACAATGGTGTGCACCTGAGGTCCCAGTTACTCAG	NA	NA
3	25639615	25639703	2	Ctrl1.fastq|3,Cocn3.fastq|3	88	+	6	4	3	3	44	0.988164	1	NA	NA	1	0.511364	AGTAAAAAAGAGCATAAAACTGTATGTGTAAGAACAAAATGTTAAAAGGCCTACCACAATAATAAAAAACCATCAATTACATCATCAC	3|25639474|25705831|TOP2B,3|25639474|25661553|TOP2B	NA
3	38133237	38133503	1	Cocn6.fastq|150	266	+	150	17	181	206	34.9533	0.995935	0.957793	NA	NA	0.956368	0.408602	AAAAAGAAAACATTCTCAACATCATTAATCATCAGGGAAATGCAAATTAAAACCACAGTGAGCTCCCACCTGACACCCGTTAGAATGGCTAGG	3|38080695|38164228|DLEC1,3|38104071|38137437|DLEC1	NA
3	46818521	46818640	2	Cocn6.fastq|35,Ctrl5.fastq|14	119	+	49	4	34	47	39.8163	0.998559	0.995833	NA	NA	0.989916	0.626016	AAAAAAAAAAAAAAAAAAAGAAAGAAAACAATCCCACTTACAATAGCACCAAAAATAATAAAACACTTGGGAACAAATTAACAAAGTAAAAGATCTATATATGGAAAATTATAGATAAAAGAA	3|46795973|46854064|AK128390,3|46795973|46854064|AK092598	NA
3	56564346	56564432	1	Ctrl2.fastq|55	86	+	55	3	23	1	44	0.998075	1	NA	NA	0.988854	0.302326	GGCTTGTTTAATTGAATGTCCTCCAATTAACAAGTGTAGTGACCTGTTCCACCACAGTCACTACAATTCACTTGTCCACCACTGAA	NA	NA
3	59301297	59301409	2	Cocn6.fastq|14,Ctrl5.fastq|19	112	+	33	3	27	28	40.1212	0.999287	1	NA	NA	0.993277	0.303571	AGTTTGCTGTTCCAACCCTGGTGCCTAGCACAGTGCCTGTCACATGATGGGTACCTAGTAAATATTTGCTGAGCTATTGACTAAGTATAAAGAAGATTTGTGAATGGATGGG	NA	NA
3	59854859	59855226	2	Cocn6.fastq|18,Ctrl5.fastq|17	367	-	35	14	308	282	39.7429	0.994997	0.94034	NA	NA	0.644667	0.33908	AACACTCCACTGCCTTTCAAATAAGTTTATTATGAAATGAAACTACGGCTCCTCTTTTCTAATAGACCGATTTTGTGATTAGAAGTAATAGGTTTTTCTCAACCAACAAGCTCAACTAGTTTAGCTCTTTCTACCAGATGAGCCAAGAATAAAGGACACATAAGGGTCTCAAAG	3|59735420|61237133|FHIT,3|59735035|61237133|FHIT	NA
3	72423759	72423964	2	Ctrl1.fastq|5,Cocn3.fastq|2	205	-	7	5	121	120	44	0.996514	1	NA	NA	0.792781	0.41	ATTTTACTATTTTATTTGTGAAAAAACTACAAGCAGAATTCATAAATAGACATTTCTATTTAAAGCAGGAAAATGATAAAGTGGCTTCTAATAACAGTCG	3|72423743|72495774|RYBP	NA
3	78292567	78292917	2	Cocn6.fastq|29,Ctrl5.fastq|19	350	+	48	7	265	265	44	0.998929	1	NA	NA	0.99065	0.367089	GGGAAAATTATTCTTCCTCTCGTATAGCAGCCATAAGAATCAAGAGAACAAATTCCTTTACTTCTGATTCAGTACTACCAGGAGTGAGCAAGAAGGTCAAGAGTATCTTCAGAGAGAAATTTCATGATGTAGAAAATCTGGGGAATGACAAATCATGA	NA	NA
3	95425264	95425419	1	Cocn6.fastq|42	155	-	42	5	83	70	43.8571	0.99888	1	NA	NA	0.993277	0.452941	CAAAATAACTCTTTCAAAATTAATTAATAAATTTTGAGAGGTGGGATTAATACTGAGAAACTTCAGGACATATTACTGCATTTAAACTCTATCCAGTTCATGTGATTTCTATAGATTCTCATGATGGAAAATTTTATGTCCCCATTTTTTTTTTTTTTTTTTTTTTTTTT	NA	NA
3	107612288	107612433	1	Ctrl5.fastq|10	145	-	10	3	60	71	44	1	1	NA	NA	1	0.282759	GCAGCAAATTTTATCTTTCCATAGGTTAGATCGACTTGACCTGAGGGGGGCTGCATTTCCAGGAGAAGCGCTGTGTCTTCCTGGGGCACAGAAACGGCTCCACACACCTACCACTGTTCTTTTATGAGAGGAGATTGATTTCCCT	3|107602051|107647753|LOC285205	NA
3	116086233	116086363	2	Cocn6.fastq|8,Ctrl5.fastq|43	130	-	51	17	52	45	38.7843	0.997919	0.985298	NA	NA	0.982941	0.55303	TTTTATTTCTTTTATAATTTATCAGATGTACCTCTCTCACCACCTGTGTTTCTCTACCTCTAAACAGGTAGAGAATGTTGCTTTCTCTTCTTTACATTTATTTTCTTCCTTTTTTTTTTTTTTTTTTTTATA	3|115521209|116164385|LSAMP	NA
3	116333577	116333663	1	Cocn4.fastq|1780	86	-	1780	18	3	33	39.3388	0.997594	1	NA	NA	0.98719	0.41573	AGTAATATGAATATACTTAACACTACTGAACTATATGCTTAAAAATGGTTACAATGGTAAATTCTATGTTATGTGTTTTTTATCATTAT	NA	PS2015
3	117911004	117911084	1	Ctrl5.fastq|43	80	-	43	2	0	2	39.2326	0.998547	1	NA	NA	0.987166	0.494118	TTTTGTTGATTGTTTTCTTCACCACGAGGAAGCTTTATGGTTTGATGCAATCACAGTTTTCTGTTTTTGTTTTGTTGCCTAAGTT	NA	NA
3	139951303	139951406	1	Ctrl5.fastq|7	103	-	7	3	18	18	44	0.998319	1	NA	NA	0.973549	0.359223	TCTCTGCTCTTCTTTCCCTATGCATTCTCTTTGTATGATCTTATCCCTGAGATCCAACGACTTTGATCACAGTTCCTACGGGCTGATGTTCCAAATCCCAACC	3|139654026|140286919|CLSTN2,3|139654026|140275897|CLSTN2	NA
3	147308805	147308894	1	Ctrl1.fastq|18197	89	-	18197	50	7	37	35.0391	0.99798	1	NA	NA	0.963456	0.32967	TTGAATAGCCTACTAGTCAGTCATCCAAAAGCAATTATTCGCATAATTAATGAACTTGACTTCCACTTTGGGAAAAGAACCATCTCTTTTT	NA	NA
3	148698397	148698546	1	Cocn6.fastq|188	149	-	188	9	96	90	38.9734	0.997917	0.99	NA	NA	0.903118	0.326733	ACACCCTATCACACCCAGCTAATTTTTTATTTTTTGTAGAGACTGGGTCTCGCAGCGTCACCCAGGCTGGTTTCAAGCAATCCTCCTGCCTCAGTCTCCCA	NA	NA
3	185635171	185635420	2	Ctrl1.fastq|4,Cocn3.fastq|5	249	+	9	6	164	164	37.6667	0.987928	1	NA	NA	1	0.388489	TTCGATCTTCAGAATACCCTGGATTCAGTAGAAAAACCTTTTAAATGAAGTTTTTTACAATAGAAACTTCTCAGCAGTCAAAATTTGGACTGTAAAAAAATACATGCAAAACATACTTTTCTGAAAACACTTAACTTTG	3|185632357|185655924|TRA2B,3|185632357|185643052|TRA2B,3|185632357|185655208|TRA2B	NA
3	191125626	191125713	1	Ctrl5.fastq|52	87	-	52	4	2	7	44	0.996827	1	NA	NA	0.97063	0.450549	TATAAAGTTAGATTAATGGTTGGAGATTTTTCTCTTTATATGGGTATATGCAGTTATAAGTTTCCTTCTGAGTATTGCCTGTGCTATTCTC	NA	NA
4	14340547	14340741	2	Cocn6.fastq|31,Ctrl5.fastq|54	194	+	85	6	109	109	44	0.998866	1	NA	NA	0.952854	0.367521	TCTTAATTGCCTCTAAGGTGATACAAATTTAGGATGCCAGTATGCAACCAGAGTACAGTAAGACTGTTTTAGAAAATATAGCATTTTGACTGAGACCTAACAGAAGAATAGTATGTA	NA	NA
4	14766510	14766756	2	Cocn6.fastq|23,Ctrl5.fastq|61	246	+	84	6	181	161	40.131	0.998725	1	NA	NA	0.506629	0.365385	TGACAGTTCCTGTGGGTCAAGAATCTAAGCACAATTTAGCTGGTTCTCTCTGGATTAAGATTTCTTTTAGAATTGTAATCAAGATTTTTCCTGTGGCAACAGTA	4|14473677|14889793|MGC4836	NA
4	21168960	21169230	2	Cocn6.fastq|245,Ctrl5.fastq|622	270	+	867	32	189	184	44	0.997098	1	NA	NA	0.888849	0.360294	GTTGTATGTCAAGTATAGCTTACTTTAAAAATGTAAAACTATAAGACAAAAGAATTATCATTTAGAATTTTTTACTGAATCAAAATATTTTGCAGATGCATCGAATTCTCTGCTTCCTATCATTTAGTCAAGCACC	4|20730238|21546279|KCNIP4,4|20730238|21305529|KCNIP4,4|20730238|21699318|KCNIP4,4|20730238|21950374|KCNIP4	NA
4	23797868	23797952	1	Ctrl5.fastq|46	84	+	46	2	5	0	44	0.998948	1	NA	NA	0.986299	0.376471	AAACTTAGATGTAGACGTGAGAGTACAAGCTGGAACTAATTTTCCTATTCAATGGGATTAATTTAATTGAGCATAAAATCCAGTA	4|23793643|23891700|PGC-1v,4|23793643|23891700|PPARGC1A	NA
4	24529143	24529665	2	Ctrl1.fastq|23,Cocn3.fastq|29	522	+	52	30	471	437	43	0.997738	1	NA	NA	0.940415	0.4081	AGAAGATTGTGTCTACAGAAGCACAAGTTGTAACATTTCACAACTTCTAAAAGGAATGTCAACAATTACAACGATCATGCATACCATGGTCGATAATCACATTTTAGAAGCATTTTCAACCATTTCTAAAGAAATGCTTATAACATTGTTATATATAGAACTACTTTCAATAAACTGCAAAACATTGATCGACTTTTCCAGTATGAGCTACAGTGTCAACACAAAAGGGAGGCATAAATGTTTAATTTATGAAATCAGAATGGAATATTTACTGTAAAGAAAAATTAAAAAGCTTTCAAATAAAGGCCATTATTGAACCAA	4|24529087|24586184|DHX15,4|24529087|24540773|DHX15,4|24529087|24535822|DHX15	NA
4	26932483	26932849	2	Cocn6.fastq|58,Ctrl5.fastq|10	366	+	68	7	281	282	40.3088	0.998599	1	NA	NA	0.884334	0.341176	TAAAACTTAGTGGCTTAAAGCAACACACATTTCTCATTTCATGGTTTCTGTGGGTCAGAAATCTTAGTGCAGCTTAGGTGGGTCT	4|26862312|27027003|STIM2	NA
4	29476772	29476870	1	Cocn6.fastq|8	98	+	8	4	13	44	39.875	0.998529	0.984848	NA	NA	1	0.575758	AAAAAAAAAAAAAAAAAAAAAAAAAAGGAAGAAAATATTTATTTGTAAGTACCCATCTGACAAAGGATTAATAACCAGGACATATCAGGAGCTCAAATA	NA	NA
4	33203214	33203300	1	Cocn4.fastq|371	86	+	371	16	35	1	44	0.988098	1	NA	NA	0.99819	0.322222	GTAGCATATAGCCACTATCATCCCTGGTGCATGGTGAAAAGAGAAACAGAATCCTGTCTATTTAGAAGTAGAACCTAGCTAGTGTANCCG	NA	NA
4	37947133	37947305	6	Ctrl2.fastq|2,Ctrl5.fastq|2,Ctrl1.fastq|1021,Cocn4.fastq|41162,Cocn3.fastq|1450,Cocn6.fastq|28	172	+	43665	91	113	133	43.9812	0.99696	0.99031	NA	NA	0.988634	0.530435	AAAAAAAAAAAAAAAAAAAAAAAAAAAAAAAAAAAAAAAAAATAAACCATGTTTAGAACTTGGATGATGTTGTATGCTTCTTCTTTGCCAAACAACTGTCTGCAGTATTCATACT	4|37903623|38140794|TBC1D1,4|37892719|38140794|TBC1D1	NA
4	43683919	43684371	1	Cocn6.fastq|838	452	+	838	26	397	369	40.7375	0.989659	1	NA	NA	0.982843	0.338583	AATTAAATAGTGGTGTATATTTTTATGTATTGTCTTATTTTATCTTTATAAAACACCCATAAAATAGATCTTACGTTGTCCATTTTCTCCCATGCAAAGAAACTGATGCTTTAGGAGATAACTTGCCTCTATTAGCCAGGAGTTTGCCGGATTCTGGAAAGAGGATCAAATTCAGGTTAGTTAACATATCTTAATGAATAGACCCCTCTTTGAGCTGTTAACAAAATAAAAATAATGCAGAAGGGAGGTGTTGA	NA	NA
4	43813876	43814128	2	Cocn6.fastq|3,Ctrl5.fastq|7	252	+	10	5	167	167	44	0.998824	1	NA	NA	0.784091	0.376471	ATGGGCCATTCAAGACTGATATCATCAAGGACCTACACTCCTATCTTTCTGATCAGTCATCTTTAGATTGTCTTTATTGCCTTAT	NA	NA
4	46886706	46886921	2	Cocn6.fastq|273,Ctrl5.fastq|148	215	-	421	23	130	130	42.6152	0.997665	1	NA	NA	0.96407	0.44086	TTTTATTGCTCTGTTTTGGAAGTGTTTTTTGAGCAGTTTTCTTAATCTTTTTGAATGTTGTCCTTGTCTCCTTGGCTTAGCAGCCTCAACCCTTCTTCACATCTCCTTCTGTCAAATTACTTTCAACTTTCTTTTGTGATGAAGTTCTAAATGTATTGAATATTGGCTTCAAACAATCAATAACAA	4|46736846|46911252|COX7B2	NA
4	47000841	47000926	2	Cocn6.fastq|20,Ctrl5.fastq|4	85	+	24	2	1	0	44	0.995553	1	NA	NA	0.962745	0.364706	GAAAATGCCTAATAATGTGTGAAGCATTATTTTATTCATCAGACTCGAATTCTGAAATAAGCTCTCAGAATAAGTTTAGAAGTGC	NA	NA
4	54140049	54140136	1	Ctrl2.fastq|1378	87	-	1378	18	3	31	44	0.998779	1	NA	NA	0.988424	0.288889	TTTCAACGTTTGAGCTGTGGCCAGTCCAAGCTGGAGGAGGCCACAATGATTCATTAGAGCTTTGAGGTTGTTCTTGAAGAGCTGANNAGA	4|53739150|54232242|SCFD2	NA
4	68475789	68475909	1	Ctrl5.fastq|23	120	+	23	3	35	35	40.5217	0.997908	1	NA	NA	0.987971	0.275	TGACCACCTGATGCTGCCTGCAGGCTGGTAGCATGAGATTTTCTCCATGTGTGCTAGTTTGAGCTTCCTCACAACATGGCGTCTAGGTTCCAAAGGTGAGCTTTCCAAGAGAGCAAGTAA	NA	NA
4	72226633	72226719	2	Cocn6.fastq|27,Ctrl5.fastq|230	86	+	257	5	27	3	38.8327	0.998536	1	NA	NA	0.953448	0.329412	TTATTGAGCAAAAAGGAAAAAAGGGAAACAGGGACTCTCAGCAGAGCGAGTCCTGGTAGTACAGGCTTCCTGCCTTGCAGATTGA	4|72053002|72437804|SLC4A4,4|72204769|72339024|SLC4A4,4|72102249|72437804|SLC4A4,4|72204769|72437804|SLC4A4,4|72120936|72339024|SLC4A4	NA
4	73941516	73941679	2	Ctrl1.fastq|4,Cocn3.fastq|5	163	-	9	7	78	78	43.5556	0.996078	1	NA	NA	0.991917	0.349693	TGAAATTTACTTTCTGCTTAGCCTTTTCTGTTATGTAAACAATTGTACATTTATTTGCCATTCTAAAACTTCAGGATCAAGTTTACATAATTTTGCTAAATTTCCGTGTTTGCTCAGAAGCAGTTTACAGTACTAAAACCAACCAGCCAAAGAACAGCGTCAA	4|73940501|74124502|ANKRD17,4|73940501|74088787|ANKRD17	NA
4	74799001	74799087	1	Ctrl1.fastq|2029	86	-	2029	13	4	32	43.9448	0.998177	1	NA	NA	0.987725	0.333333	ATATCATTTATAATTAGGTGGGGAAAGCATACATTGTCCAAATCAAAAGGAAAGTATTCTGTGTTCCTGTTTAAGTGCCCATTTANNNAA	NA	NA
4	82933438	82933665	2	Cocn6.fastq|8,Ctrl5.fastq|3	227	-	11	4	155	142	38.9091	0.995143	1	NA	NA	0.73951	0.4	TAAGGAACCCATTGGCTGTGAAGATATTTTCAAAGTTGCCTGTGTTATTTTAATTAACCTGCCTTCATCATTTGTTGCCTCTGCT	NA	NA
4	89086198	89086286	2	Cocn6.fastq|148,Ctrl5.fastq|32	88	+	180	7	21	3	39.9444	0.9985	1	NA	NA	0.987948	0.344444	GGGATTATAGGTGTGAGCCACCACATCTGGCCGAGGTAAATGTTTTAATTAGAGAAAATTGAAATAAATATCTGGCCCATAACTATACGC	4|89011415|89152474|ABCG2	NA
4	104810455	104810553	2	Cocn6.fastq|39,Ctrl5.fastq|171	98	-	210	5	15	13	44	0.998431	1	NA	NA	0.964956	0.377551	AATTCTCACTGGAAGTAGTAGACTGTTGAGTTTTAGAAATGGGCTGTGGAATCGGATTTACCTGTGTATGAAGCTAGGTTCTACTGCTTTGTACTTTT	NA	NA
4	106130278	106130368	1	Cocn4.fastq|8754	90	-	8754	54	8	37	43.9478	0.997063	1	NA	NA	0.965996	0.354839	CAAAACTGAATACACTGGTATAAATGTCTGCGTGAAAATTTTTTTATCCATTCACTTTTGGTGTGTATTCCAGCTGTGAGATATTCAAGGAGC	4|106067841|106200960|TET2,4|106067031|106163928|TET2,4|106067841|106163919|TET2	NA
4	111636755	111637055	1	Ctrl5.fastq|6	300	-	6	2	237	215	37.6667	0.986866	1	NA	NA	0.4375	0.270588	CTTTCTCTGGGAGCCTTGATACACGCGTAATTTCAACTACCTTGAGACAGCTGTGGAGAGGCATGTGTTAGTGCTCCAGCCAACA	NA	NA
4	113150325	113150410	1	Ctrl5.fastq|16	85	-	16	2	0	9	44	1	1	NA	NA	1	0.352941	GTCCCTGTGCAGTAGCCTGGGATTCAGTCTATGAGGTGGGGGCCTGATAACAGGACTCTATCTCGCTTTGGTGAGTTTTTTCTTT	NA	NA
4	125388962	125389050	1	Cocn3.fastq|17	88	-	17	3	3	17	44	0.997095	1	NA	NA	0.991176	0.386364	AGCTTCCTTAAACAAAAAAAAAGCATTTTTTTAGACTGTGAGCCAGGCACTTAACCAGTATAGCTCTTCCAAAGAATTCCAGAAGTAA	NA	NA
4	132347096	132347776	2	Cocn6.fastq|5,Ctrl5.fastq|4	680	+	9	8	595	614	40.1111	0.995702	0.982362	NA	NA	0.616666	0.567164	AAAAAAAAAAAAAGAGAAAGAAAGGAAGGATGGAGGGAAGGGAAGGGAAGGGAGAAGGAAGGAGAGA	NA	NA
4	147546418	147546556	1	Ctrl5.fastq|34	138	+	34	5	66	77	43.8824	0.989924	1	NA	NA	0.988648	0.357143	CCTAAAACTTAGAAGAAAAAATACCTCTCATTTCAATTAAACAGCATTTCCAATCTATAAATACTCACTGCAGCTAGTGATAGTGAATGAGTTCAACTGGTGGTTCAGCTCATGGATCATTTAGTTATAGCACTTTAAAT	NA	NA
4	151921901	151921988	2	Cocn6.fastq|45,Ctrl5.fastq|6	87	+	51	4	12	3	39.451	0.998574	1	NA	NA	0.986848	0.45977	CCTCCTCCACTAGGAATAACCAAAATAGTGAGTAATCACACCTTGAATAGATAATCCAAGAAAGAACACTGGAATTCAATAGAAAAA	4|151185595|151936436|LRBA,4|151185595|151936649|LRBA	NA
4	182691827	182692162	5	Ctrl5.fastq|3,Ctrl1.fastq|5,Cocn4.fastq|89,Cocn3.fastq|1,Ctrl2.fastq|2	335	+	100	10	258	302	35.58	0.996717	1	NA	NA	0.707765	0.641791	AAAAAAAAAAAAAAAAAAAAAAAAAAAAGAGTGAGGAACAGACCAGCATGGCNGTCAAAGCAAAGGA	NA	NA
5	11937605	11937863	2	Cocn6.fastq|34,Ctrl5.fastq|14	258	+	48	4	173	173	38.1667	0.988458	1	NA	NA	0.737011	0.473684	AGCAAAAATAGTACTGAGAAGTTTGTAGTAATGAACGCCTACATTAACAAAGAAGAAAGATCTCAAATAAATGATCTAAATTTATGCCTCACAGAATTAGAAAAAGAGCAAATT	NA	NA
5	14167277	14167363	1	Cocn6.fastq|86	86	-	86	5	1	18	44	0.998292	1	NA	NA	0.987147	0.372093	TTCTATTATGTGTTAATGAGTTGATTTCTGTTTCCTAATGATTAGGCTGTGGAACAGTAACTCTGGGGGGAAGATGGCATTGGTAA	5|14143828|14509458|tgat,5|14143828|14509458|TRIO	NA
5	18588630	18588721	2	Cocn6.fastq|4,Ctrl5.fastq|29	91	+	33	3	6	8	39.9394	0.999287	1	NA	NA	0.957854	0.290323	TTAAAGCAACATTGTAACTCAGTTAGATGTGGCAAAATGTGCAAAGGGGCTGGGCACGGTGGTGCATACCTGTAATTCCAGCATTCTTTGGAA	NA	NA
5	20560609	20560696	1	Ctrl5.fastq|15	87	-	15	3	2	2	41.3333	0.997647	1	NA	NA	0.988235	0.402299	ACACACACACACCCCTACATTCACAAATCCATTAAGACTCAAAGGTAATTCAAGAGCAGAGAGATTCAGAGTGGAGAAATCTCAGCT	NA	NA
5	33703686	33703799	1	Ctrl5.fastq|19	113	-	19	4	28	28	39.9474	0.990697	1	NA	NA	0.985713	0.389381	CCACCATACTACTCTCTGCTTCTACAAATTATTTTAGATTCCACACATAAACAAGATCATATGGCATTTATCTTTCTGTGTCTGGCTTATTTTACTTGACCTAATGTCCTTCA	5|33527286|33892124|ADAMTS12	NA
5	33883215	33883324	2	Cocn6.fastq|3,Ctrl5.fastq|10	109	-	13	4	24	24	41.5385	0.99819	1	NA	NA	0.993277	0.422018	TTACTTTCTGTACCTCCTAGAATGGCTTTATTTTATATTGCCTTTTATTATATGATTTATCCCCAAATCTGCCAGAATCTTGCACATCACAGGTGCTCAGTTCTTATAT	5|33751302|33892124|ADAMTS12,5|33527286|33892124|ADAMTS12	NA
5	41712881	41712969	2	Cocn6.fastq|246,Ctrl5.fastq|8	88	-	254	5	3	9	43.874	0.998379	1	NA	NA	0.988235	0.386364	AGTATGTTTTGTAATATTTTCTTGATAACCAGATATGATGGACCAGGTAAAAGGAACTGCTTTGTATGGGCTTTTAGTAATGTGTTGC	NA	NA
5	45437875	45437971	2	Cocn6.fastq|3,Ctrl5.fastq|12	96	+	15	3	11	11	44	0.999216	1	NA	NA	0.974762	0.354167	TTTAAAAGAATACTTTATTATTTCTTACACTTTCTGATAATCAGGAATCAAGGAGATTAGCTGGGTCCTTCTGGCCTAGGATCTCTTCTGACAGAG	5|45259351|45696220|HCN1	NA
5	61439461	61439758	1	Cocn4.fastq|1309	297	+	1309	50	213	212	39.3972	0.991634	1	NA	NA	0.462363	0.435294	CTATACCAGCTGCCTGGTTTGCATTTACTAATATTNCTTTTGAATACTTGTCTTCAACAGATGAACTTTTTGTTGTCGCGTTGTT	NA	PS2015
5	62193700	62193789	1	Ctrl5.fastq|6	89	-	6	3	4	4	39.6667	0.998039	1	NA	NA	0.992157	0.449438	TGTGTGTGTGTGTGTGTGTGTGTGTGTGGGTGGTGTTTTGTTATTACATGTGTTGGAGTGAGACAGATTGGGGTTTGTCTCTGCTCTGT	NA	NA
5	62244321	62244409	2	Cocn6.fastq|27,Ctrl5.fastq|12	88	+	39	4	3	5	44	0.998793	1	NA	NA	0.991366	0.344444	TTTCAAATGATTCACAACACAAAAAGCAAAGCCAGTCAAGAAGTCTGAACAGAGATGTGTCATGATGAAAGCTGTGTTTTGTCTTCTGGG	NA	NA
5	64793102	64793452	2	Cocn6.fastq|13,Ctrl5.fastq|14	350	+	27	4	265	265	42.5185	0.996514	0.986444	NA	NA	0.783754	0.294118	GAGAATCGCTTGAACCCGGGAGATGGAGGTTGCAGTGACCCAAGATTGCCCCCACTGCACTCCAGCCTAAGCGACAAAGTGGGAC	NA	NA
5	66903071	66903152	2	Cocn6.fastq|17,Ctrl5.fastq|46	81	+	63	3	20	1	43.9365	0.999608	1	NA	NA	0.99474	0.360465	CCCTAAAACTTAGTCGCAAGAACTTTAAAGGTTGTAGCCTCTGTCTATAGTGTCATGGAAAGATATTTGGTCTTCGTCCTTAGTTT	NA	NA
5	67915537	67915648	1	Ctrl5.fastq|52	111	+	52	2	26	26	44	0.997738	1	NA	NA	0.971918	0.36036	GACCATCTTAGCTATAAAATTAGGTATTTTCTTCAGAATGTTCCCTCAGGTTCTCCTGTGGTTTTCCTGTTGGTATTGATAAAACCAATCACAGATTCATCGGTCAGCAGT	NA	PS2015
5	72209951	72210196	2	Ctrl1.fastq|13,Cocn3.fastq|7	245	+	20	18	160	160	43.55	0.99703	1	NA	NA	1	0.398374	GCAACTTCTCAAACTGTACTAAATTGATATTTCTTGAAGTCTAACTCTGTGCTAACAGATCTTCATTTTAAATAGAATACGGTTTTAATTTTTGATAAGCTGCTGAATTTTAAAGAGAGTTTTTTTGGGGCCACCAAATATTTTGGATCATGCAGAGAATATATATTGTACTGTAGTAATTTTGTATTTACATTTGTATGATGTGACATAATAGATGTGAATGTTAATCACTGCTTGACTATGTTA	5|72144019|72210215|TNPO1,5|72143929|72210215|TNPO1,5|72112417|72210215|TNPO1	NA
5	76517068	76517204	2	Cocn6.fastq|9,Ctrl5.fastq|3	136	-	12	3	51	51	41	0.993137	1	NA	NA	0.985027	0.433824	GTCTCTTTTAATCTGTAGCTTCCCCTTCCAGTCTCTCTTTTCTATATACTTGCAGTTTGTTTGTTGAGGAACCTGGGTTGTTTGTCCTGTAGATTTTCACCCAATCTAAAGTTTACTTATTGCATTCCCATGATGC	5|76506705|76724080|PDE8B	NA
5	95340612	95340918	1	Ctrl5.fastq|33	306	+	33	3	221	239	44	0.999287	1	NA	NA	0.333333	0.362319	AAGAGAAAATGCTGCCAGCCTCCAGAGAGATCAGGTTACATACTGTAGGTCATCGAATGGCAGAGGAAA	NA	NA
5	98878200	98878497	1	Ctrl5.fastq|2403	297	+	2403	45	230	220	43.9696	0.996747	1	NA	NA	0.963665	0.364532	AGTTGGTCTGTAGAACGAATAGAAGGTCAAGGGAAATTTGTTTCAAATAAATTACATGTGGTATTGCTGGCTGGTTTGATTCAGTAGAGATTTAAAAAATAGGTGATCCAGATAAATATTGAGGAGATGTCTGAGAAAGGGATGGAATCCAGTGTATAATCAAGGAGTTAGACTCCTTAGTAACAAGAGGAAAGAAAGGCTGA	NA	NA
5	99984334	99984431	2	Cocn6.fastq|15,Ctrl5.fastq|2	97	-	17	3	44	13	35.7647	0.989393	1	NA	NA	0.922701	0.40458	GCTGATATTTTTACCCAATTCCATTTCACAGCCTTCTCAGATTCCTCAAATGTAAACATTAGACAGCTGGATATAAGTTGTTTTACCAATAAAGGACATATTATTTTATCCAATCTTTTATTTATAATTTT	NA	NA
5	107865303	107865417	2	Cocn6.fastq|5,Ctrl5.fastq|24	114	+	29	3	29	31	42.4828	0.998377	1	NA	NA	0.954442	0.289474	TGAAGGATCCACTTCCAAGCTCACTGATATGGCCATTGGTAGAAAGCTTCATTTCTTCCTTATGTGAGCCTCTCCATAGCTATCATAACAAGGCAGCTGGCTTCTCCCTGAGAA	NA	NA
5	118148593	118148721	2	Cocn6.fastq|23,Ctrl5.fastq|17	128	+	40	5	43	43	42.3	0.998529	1	NA	NA	0.99095	0.503876	AAAGCAGTACTAAGAGGCAAGTTTACACTGATAAATGCCTACATTTAGATAAAAGACAGAACTCAAATATAAAAACCTAACTTTCAACCTCAAAGAACTAGAAGAAGAAAAACAAATGAACATCAAATG	NA	NA
5	134195302	134195408	2	Ctrl1.fastq|8,Cocn3.fastq|3	106	+	11	6	20	22	38.8182	0.988322	1	NA	NA	1	0.383178	TAATGTCCATGAACTTGAGCTACTCGTGTGCAATTATGTGTATGGAATGGAGTAGTGTTCATGATTTGTATCTACATCATCATATGGATGTATATTTATTAATAAAG	5|134181369|134195425|C5orf24,5|134181657|134195425|C5orf24	NA
5	136094469	136094555	2	Cocn6.fastq|78,Ctrl5.fastq|16	86	+	94	2	1	0	40.0851	0.998126	1	NA	NA	0.953412	0.505882	GGAAAATTTATAGCAACAAATACCTATATATAAAAAAATTCACAATCTACTGTTATAACTCAATAAATTGGTAAAAGAACAAACT	NA	NA
5	136305293	136305378	2	Cocn6.fastq|32,Ctrl5.fastq|67	85	-	99	4	6	7	39.8485	0.998407	1	NA	NA	0.986258	0.420455	GAAGTGGGGTTGAAGTCTCCAACTATTATTGTAGAGCTGTCTATTTCTCCATTCAAGTCTGTTTGTTTTGTGTGTTTTGGAGCTAAGT	NA	NA
5	138705246	138705392	2	Ctrl1.fastq|14,Cocn3.fastq|7	146	+	21	19	72	69	42.5238	0.989699	1	NA	NA	0.998039	0.389262	TTTTCTTTTAACAAAGCTAGAACAGTTTTGGCTTCTTAAACTTCATATTTGAGTAGGTTAAGCTGCCATACGTGTTCAGTGTGAATAGTGTTTAAGTTGAAAATATTGTAAAAAAATTATATTTTTTCAAAAATATTTAAAAAAAAAAT	5|138678130|138705409|PAIP2,5|138677518|138705409|PAIP2,5|138702884|138719039|SLC23A1,5|138678133|138705409|PAIP2	NA
5	143926084	143926276	2	Cocn6.fastq|167,Ctrl5.fastq|366	192	-	533	27	107	107	43.7373	0.996096	1	NA	NA	0.897133	0.40146	GGGGCTGTAACTCTTTCCTTATTCTCCTACCAATCTTTGTGGCCTATAAGATCATTAGTCATCCCTTCCATGTTGTAGAAACTCTTTCCACCTCTGAGACCTAGGTTTGTTCCTGATTGTTTTCCTTACTGCTTCTG	NA	NA
5	151478006	151478243	1	Cocn6.fastq|111	237	-	111	6	154	152	33.6577	0.996442	1	NA	NA	0.619108	0.447059	AGATATATAATTCTCTTTTACTTGTAATGTTCTTTCTCAGTTTTTATGTCAAGTTTATATAAGTCACCTAAAAATTCATTGAAAA	5|151329131|151650009|AK001582	NA
5	152437041	152437127	1	Cocn4.fastq|708	86	+	708	25	34	2	44	0.996839	1	NA	NA	0.951192	0.352941	CTCACACTTCATTGAACTGGAACACCCTCTTGAATACATAATTTTCCAGCCATTCACATTCAATAAAAGACTAAGTGTCAACTAC	NA	NA
5	152525993	152526258	2	Cocn6.fastq|147,Ctrl5.fastq|5	265	+	152	9	180	181	39.9013	0.997971	1	NA	NA	0.959298	0.520958	CTTAGAAAAGCAAAAAGATGCCAAACTTAGTAGAACAAATAAATCAGGATCACAGCAGAACTAAACAAAATAGAAACAACAAAAACAGTACAAAGAATCAGTGAAATGAAAACTTGGTTTTATGAAGGTGTAGAAAAATGGAGAAACAGGTAGACTAACCAAGAAAG	NA	NA
5	155486183	155486379	2	Cocn6.fastq|39,Ctrl5.fastq|33	196	+	72	10	127	110	44	0.999023	1	NA	NA	0.979152	0.309645	GTCCCACCTCGTGAATGACTAGGCTTAACAAGAAAACCCAAGCCCTGTCTAGAGGAAAGCAAGTTAATTAAATTAACGTAGTTTCCCAGCTGAGAGAGAGACAGTAACCAGGAAAGGGAAGGCGGGTTTATTTAGCTTCTTCCTCTGCTAAGGAAACTTGTATTGTGAGAGAAGGCATTGTTGTCTCAGCCTCCAGA	5|155135062|156022061|SGCD	NA
5	155621189	155621275	4	Ctrl1.fastq|1,Cocn6.fastq|1,Cocn3.fastq|1,Ctrl5.fastq|3	86	+	6	2	1	3	38.3333	0.990149	0.835853	NA	NA	0.956098	0.340909	AGCCTGGGCAACATGGCAAAACCCCATCTCTTCCACAAAAAATACAAAAATTAGCTGGGCATGGTGGTATACACTTGTAGCCCAGCAG	5|155135062|156022061|SGCD	NA
6	1532652	1532738	1	Cocn4.fastq|400	86	+	400	12	36	3	43.99	0.99756	1	NA	NA	0.951469	0.435294	CATTGTTTATTATTATAGCTTAATATGTGACTAATATCTGGCACAGATAGTCCCCTTCCCCTATTATTCCTTTTTCTAGAACTTT	NA	NA
6	13621914	13622028	2	Ctrl1.fastq|5,Cocn3.fastq|1	114	+	6	6	29	29	44	0.998039	1	NA	NA	1	0.429825	TATAATACAACAGTTAAACTTGTGAGTCTACAACAGAAGTCATCTGTAGTTAAACAGGAAACAAAGTTGAAAAAGACCATGTTAAAACAAAACTACTGGGACTAACAGGTTGGG	6|13621729|13711796|RANBP9,6|13621729|13697128|RANBP9	NA
6	16299395	16299547	2	Ctrl1.fastq|6,Cocn3.fastq|2	152	+	8	8	67	67	43.5	0.997076	1	NA	NA	0.991281	0.421053	TACTGGTATACAGACAATTTATTTAAAACAATTTTGTTCAAATTTTGAATCAAACATTGTTTTATTATAATAATGAAATAATTTCTACCTAGAAAACCTGCAAGCACCATCAAAGAAAGGGACCATAAAATTCAATAAACAGACTCGAGTGT	6|16299342|16761721|ATXN1	NA
6	18379317	18379553	2	Cocn6.fastq|18,Ctrl5.fastq|8	236	+	26	5	159	151	43.8462	0.99767	1	NA	NA	0.298759	0.447059	GGAAAACCCAGGAACTATATAAGAAAAGGAATAAATATCAGATATATGCAGTCAAAACCCATTGTGTGGCAGCAGTAATGTTAAA	NA	NA
6	18907513	18907675	1	Cocn6.fastq|13	162	+	13	2	77	77	44	0.99819	1	NA	NA	0.45	0.341176	TCATGAGAGTGGTATCCTCATGAGAATAGATCAAGAAAATTTCAGGCTACCGGTAGAGCACCCCATCATCTAAAAGTCTCTAAGG	NA	NA
6	49350941	49351217	1	Ctrl5.fastq|192	276	+	192	9	191	191	43.7396	0.997604	1	NA	NA	0.82061	0.376471	CAGTCTCTAAAGCTACATATTATGTGATTCCAGTTATATGGTGTTCTTGCAAAGACAAAACTATGAAGATAAAAATCAGATTAGT	NA	NA
6	64424218	64424327	2	Ctrl1.fastq|5,Cocn3.fastq|2	109	+	7	5	24	24	44	0.994958	1	NA	NA	0.99036	0.449541	TTTCTGGCTCTTCAGAAACTTGAATACTTAAGCTTGTACATGATCTTGTGTTTTGCTATCCTTTTTACTGTAAAATGTAAATATTTTAAGGGATATTTTGATTCTAAAT	6|64356431|64424405|PHF3,6|64345724|64424405|PHF3	NA
6	71285558	71285873	1	Cocn6.fastq|25	315	+	25	4	230	230	44	0.995765	1	NA	NA	0.780727	0.435294	AGAGATGGGCTTTATGGTTGTTATTTCATGATGTTGTTAAAAGAGGCTTTTGTTTTAAGTTTGTCAGCTATTTCCCGTGTAGTCG	6|71276624|71298606|C6orf57	NA
6	71438600	71438960	3	Cocn6.fastq|152,Cocn4.fastq|1,Ctrl5.fastq|70	360	-	223	22	306	279	43.1166	0.996955	0.702468	NA	NA	0.815891	0.367925	CTCTGAGGTTACCTAATACTTTTCAGCCTCAGTTACCACATCCAGATGTTCTTTCTTAGCCCAATTACTCTTGACCTCTTTGGAATATTTGATACTAAATTGAACA	6|71378234|71571716|SMAP1,6|71377478|71571716|SMAP1,6|71377478|71508440|SMAP1	NA
6	74949864	74950129	2	Cocn6.fastq|188,Ctrl5.fastq|5	265	-	193	6	211	180	36.3368	0.998525	0.94704	NA	NA	0.633492	0.576471	TTTGTTAGTTTTGTTGAACTTTCAATAAACCAACTTTTAATTTCATTGATCTTTTGAATTTTTTTTTATTTCCATTTCATTTATT	6|74779166|75400443|AF086303	NA
6	76539733	76539854	1	Ctrl5.fastq|139	121	+	139	4	36	39	44	0.998727	1	NA	NA	0.987097	0.297521	ATAAGTAGAGTCAACAGGAGAAGGCTGAATGAGATAGAGCTAGAGACTCAGATTTCTGTCTGTGGTGACTTGGTGGTGATGCCATGTCCCTGAGGAAGCACATGGAAGGATAATATTTTCT	6|76527217|76629254|MYO6,6|76458908|76617425|MYO6,6|76458908|76629254|MYO6	NA
6	85227046	85227400	2	Cocn6.fastq|44,Ctrl5.fastq|162	354	-	206	8	277	269	44	0.998334	1	NA	NA	0.666088	0.352941	GCTCATTCTAATTTATCTTACTCCCAAGACTCATGGACTTTCCTTCACTAGCATGGCTGCCACAAACATATTTAGATTAATATCT	NA	NA
6	87741819	87742355	1	Cocn3.fastq|37200	536	+	37200	51	451	474	40.0393	0.997454	1	NA	NA	0.972673	0.270588	GAGGATATATAGACTCATAGAAACTAAGTAGCTTGCTCATGGTCCTGTAGCCAGTAAATGGCTGCCATGCCTTGTGCACATCCCC	NA	NA
6	94187303	94187388	1	Cocn6.fastq|301	85	+	301	8	9	3	44	0.998236	1	NA	NA	0.987085	0.444444	AAAAAAATTGTTCTTTGATAACTCATTTAAAGGAGAAGCAAGGAACTACTTAAGATGATGTGATCATAGTTAGAAGAAGAGTAAAAATGT	NA	PS2015
6	100340514	100340650	1	Ctrl5.fastq|11	136	-	11	5	51	51	44	0.997861	1	NA	NA	0.95205	0.327586	CAGGTTTTCCTAGATACTCCTCCTTAAGTAAAGTCTGAGCATTGCAGTTCTTTCTGCCATAATCCACTGTTATTATATAAGAGCCTGACGCTGATGTGATGGTAAGATATGGGGAG	NA	NA
6	114359010	114359136	1	Cocn6.fastq|1671	126	+	1671	38	67	44	43.9515	0.998182	1	NA	NA	0.945699	0.362205	GAAATGTTATTGGATATTCTACCTTTAGGTTCATTGTGCAAAAAAAGAAACTTGCTTAAAAAGGAATTAGTTTTGTTGAGTTGAAATTAACTTAAGGGTAAATGAGATAAGAGGTTGAAGTGATTCT	6|114290864|114661899|BC042098	NA
6	122780019	122780178	1	Ctrl5.fastq|8	159	+	8	2	74	74	44	0.997059	1	NA	NA	0.990588	0.45283	AGTAAAGACAAAAAAAATCCTTGGACTCTATGCCAAGTAAAACGGACAAATCAGCTAAAACAAAAAGGGGAAAAAATCATCAGCAGTAACCAAAGTTTAAAGAGGAAAAGAAATGGAATATTCATGAGTAGCACAGCTGCTAAGCCCACCTCCAGCCCC	6|122764492|122792952|SERINC1	NA
6	127092852	127092981	2	Cocn6.fastq|22,Ctrl5.fastq|31	129	-	53	5	44	44	44	1	1	NA	NA	1	0.364341	CTTACAAGATTCCAGTGAAAATTATTAAGAAAAATGCCTATCCACTGGTTATAAGCTGGAATTTAATGTATTAAGGCTGTTTTCTACACTTTTGGTATACAATAAGACTTTTAGAGATACCTAAGTTTT	6|126698800|127440994|AK127472	NA
6	136397642	136397748	2	Cocn6.fastq|2,Ctrl5.fastq|7	106	+	9	4	21	35	44	0.995821	1	NA	NA	0.992157	0.453704	CTAAAACTTAGAAAGACTCAGGAATTGAAGGCAGCAAGGAAATGTAAAGACAGGAAACAAGAGAACTGGGAGAATGCTCAAAATAAAAGAATTGGTTCGAAGTCTTTA	6|136172833|136516709|PDE7B,6|136175173|136546762|AJ606316,6|136359173|136516709|PDE7B	NA
6	139693426	139693624	2	Ctrl1.fastq|24,Cocn3.fastq|13	198	-	37	28	113	113	43.027	0.996769	1	NA	NA	0.996188	0.429293	AAAATAGAATAAATTAACAAGTATTTTCTCAAAAAAATGTTTTGTACAAAAATACTGTCAAAATTTCCTAAAAAGCTTTCAACACAGTAGTATCTTTTCATGTACTGAATATAACTATTAGCACAGTGTCAAAAATGTTGAAGACAGAAACAAAATAAAAATCTGTGAAATGTTTGCCACTGACGACATTCCACACCC	6|139693396|139695785|CITED2,6|139693396|139695350|CITED2,6|139693396|139695499|CITED2	NA
6	140062355	140062447	1	Ctrl5.fastq|17	92	+	17	3	7	7	44	0.998554	1	NA	NA	0.987707	0.369565	GGAAAAATGTTTTAATAGTTAGAGTTAGCTTCTCAAGTGGAATGTGGTAGCTCGAGAAAGAATAACCCTCCTTCCAATAGAAATATGCAAAC	NA	NA
6	141591650	141591955	1	Cocn4.fastq|15	305	-	15	2	231	220	38.9333	0.998198	1	NA	NA	0.431122	0.470588	ATCTATTTATTTTATTAATTATTGAGAGAAGAGTATTAAAATCACACTTATATTTATAAATTTCTTTAATTCTCCCTTCAGTTTG	NA	NA
6	160764808	160764927	1	Cocn3.fastq|13	119	+	13	2	34	34	44	0.99819	1	NA	NA	1	0.361345	AAGGTTGTGTGGAAGAAAAAGAGTCCAAGAATAGTCAAGGAAATTTTGGAGAGGACAAGGTGAGGGGAGAGGAAAGGTGGGATTTGTCTTATCAGATATTACCAGATTCAGTAGGACAG	NA	NA
6	162407217	162407541	1	Cocn6.fastq|63	324	-	63	13	256	240	38.2063	0.998115	0.949231	NA	NA	0.879637	0.268041	TGTAATTACAAGTAGGTATAAACATGACTGTAGAACTGCCCTGAGCTGCTACTCTCTGCCTGCAGGGTAGCCCTGCTCTGCAGAAGCAGTCACAGAG	6|161768589|162864505|PARK2,6|161768589|163148834|PARK2,6|161966143|163148834|PARK2,6|161768589|163148834|parkin,6|161768589|162683797|parkin	NA
6	163528932	163529034	1	Ctrl5.fastq|7	102	-	7	2	17	17	44	0.996639	1	NA	NA	0.969118	0.411765	GTTGTTTCTTCTTATGCAAGTTTGCATTTCAAGTTATTTTATAGCCAAGATATATAGGAATCCTGCTTTCCTCCGAATGTGTAAAAATTAATAACTGTTAAT	6|163149001|163736524|PACRG,6|163148163|163736524|PACRG	NA
7	26229961	26230081	2	Ctrl1.fastq|13,Cocn3.fastq|10	120	+	23	18	91	38	39.1304	0.995864	1	NA	NA	0.997182	0.296089	AAAAGTGCTTCTTAAATGAAGGCACCAACAAGAACTACTTTCAGATGGTACAGAATTTCTTATTTCTTGAAGACTCTGTGGTTGACCACTTCTTCATTAGTTACCTGCAGCAAGACACCTTCCCATGGTAAGTAGGAAGAAGCTTAATATCTGCTCCTTCCACCATAGCCACCACTTCC	7|26229555|26240413|HNRNPA2B1	NA
7	26231534	26231959	2	Ctrl1.fastq|44,Cocn3.fastq|27	425	-	71	53	403	344	41.831	0.991804	1	NA	NA	0.835572	0.393548	AAATTTTTAAAGGAAAAACGTTATGTCTTATTACACCATGATCCTGGCTAATAGCTTTTCAAAACTTTTGAGAAAAATCTTAAAAAAGGTTTCACATGTCACCTGAAACTTACAAATTTAACATTATCAAAGAAGGAATGCTTCAGTATACACTC	7|26229555|26240413|HNRNPA2B1	NA
7	28781689	28781959	2	Cocn6.fastq|215,Ctrl5.fastq|10	270	+	225	11	185	185	42.3289	0.998823	0.742166	NA	NA	0.978701	0.369748	AAAAAAAAAAAAAATCCATAGTGTGGTGTTCTCACATTTGATTAACATATTATGACTTTTTGATGTCTGAGTAATTGATTCTTATTACCATTGAAACCAGAGATGGGAGTGATGGAAAT	7|28725720|28865511|CREB5,7|28475233|28865511|CREB5,7|28452143|28865511|CREB5,7|28338939|28865511|CREB5	NA
7	30251927	30251997	1	Cocn6.fastq|27	70	-	27	3	0	19	38.3333	0.998745	1	NA	NA	0.98366	0.418605	CTCTGCTTCAAGTTATACTTTAGCTCCCTTGTACTTCCTTAATCTACTGTCGACTCTTTTTCTAAGTTTTAGGGTACATGTGCAAG	NA	NA
7	32677594	32677683	1	Cocn3.fastq|7	89	-	7	2	4	4	34.2857	0.998319	1	NA	NA	0.97589	0.314607	CAGGAAGAGTGTAGCACCCCCAGTACCTTGATTTTAAAACTAAGGAGCTAGAAAACTTCAAGGTAGTAGATCCCAGTTTGTGGTGACTG	7|32620552|32758780|DPY19L1P1,7|32535175|33079036|AVL9	NA
7	37933619	37933783	1	Cocn6.fastq|8	164	+	8	2	79	98	44	0.998106	1	NA	NA	0.777778	0.424242	TAGGCTGTTGGTGAGATTTTGACAACATTTGCTTTGTTTAATTCCCGCGATGGTACTCTGATTCTT	7|37888198|37940002|TXNDC3	NA
7	44244449	44244683	2	Cocn6.fastq|1,Ctrl5.fastq|15	234	+	16	4	149	151	42.75	0.998494	1	NA	NA	0.689442	0.376471	TAAAACTTAGACTCATTTAAGATTAGGGTCTGACTCTTTTGGAGCAGTAAGCAGCCTTCATATCGTATTCTTTCCTATCCTCTTC	7|44240577|44253893|YKT6	NA
7	45737246	45737419	2	Cocn6.fastq|1,Cocn4.fastq|515	173	-	516	17	88	123	37.7907	0.997738	1	NA	NA	0.985402	0.306818	CTAAAGTGCTGGGATTACAGGCGTAAGCCACTGCGCCCAGCCCTCTTTACCTTTTAAAATGGCATCCCCATCTTGCTTCCTGTCTGGT	7|45614124|45762714|ADCY1	NA
7	50657780	50657877	2	Ctrl1.fastq|10,Cocn3.fastq|2	97	-	12	8	42	12	42.6667	0.993137	1	NA	NA	1	0.368	AATGTTTATTTCTAATAACAAGAAACAGAACATCAGTCCCTTATTTGTACAAAAATACCTGAAAGTTTACAATTAGGTTCACGAGCCAAAGAGCTATATAGCACAAGGTGCTTCTAGCTCATCGT	7|50657759|50850264|GRB10,7|50657759|50800065|GRB10,7|50657759|50861159|GRB10,7|50657759|50773020|GRB10,7|50657759|50860666|GRB10	NA
7	53648514	53648745	1	Ctrl5.fastq|17	231	+	17	2	146	146	40	0.99308	1	NA	NA	0.951393	0.482353	AAATTTGTTAAATAAATAAAACCATAAAAGGAACTGTGAATTAATTTCATTATATCAAAACTTTTACAATCTGTACAAAAGAGAG	NA	NA
7	65743087	65743312	2	Cocn6.fastq|50,Ctrl5.fastq|13	225	+	63	8	145	191	39.7302	0.998259	1	NA	NA	0.908683	0.76	AAAAAAAAAAAAAAAAAAAAAAAAAAAAAAAAAATTGCATAGATGTTCCA	7|65670258|65824460|TPST1,7|65670258|65825438|TPST1	NA
7	70797931	70798017	1	Cocn4.fastq|666	86	-	666	12	1	31	39.6817	0.997348	1	NA	NA	0.987618	0.280899	CCAAATTGCTGGGATTACAGGCGTGAGCCATGGCCCCCAGCCATACTGAGATATACAGCTCATATCACTCATCTATTTAAAAGCGTGGG	7|70765727|71178584|WBSCR17,7|70597788|71178584|WBSCR17	NA
7	80154493	80154716	2	Cocn6.fastq|10,Ctrl5.fastq|23	223	-	33	5	138	140	44	0.996443	1	NA	NA	0.797893	0.420455	TTGAATCTGATACAAAAAAAGGGTTTCTCTCTGATATGTCTTCTTTATCCAACTTTATGTGTTATCTTCCTTTAATTCAGCACTCTCC	7|79998890|80303734|CD36	NA
7	80478339	80478602	2	Cocn6.fastq|21,Ctrl5.fastq|23	263	-	44	11	178	183	43.9091	0.999198	1	NA	NA	0.836653	0.368794	ACACGTTTCTTAACGCAAGAGATTTTACTGCCTTTTAATCCAGCTTTTGAATGTCATACAAAACATCATTTTGCAGCTAAGTTTCTAAATTTAGCCTTAAGTATGTCTACCTAATTCTACCATGAGTGGATAATTGCTTAA	7|80371853|80548667|SEMA3C,7|80422672|80548667|SEMA3C,7|80371853|80551675|SEMA3C	NA
7	86204392	86204480	1	Ctrl5.fastq|115	88	+	115	6	26	6	39.9304	0.997647	1	NA	NA	0.96396	0.488889	TTAACAAAAATGTACAAAGAACTCTTAAAATTCAGTAATAAGAAAACCAACAATCAATTTAAGAATAGGCCAAAGACCTTAATACTCCTT	NA	NA
7	92192570	92192687	2	Cocn6.fastq|79,Ctrl5.fastq|75	117	-	154	5	43	34	39.039	0.989101	1	NA	NA	0.931639	0.350515	TCTGTGGCACTAAGCTAATTTTCAACATTCTTTTCTCACTACATGTTTGAAGTACATAGGGAATATTACAGAGTCCAAAATCTTGCGTAATTTGGGC	7|92190071|92219706|FAM133B	NA
7	97315075	97315172	1	Ctrl5.fastq|57	97	+	57	5	12	12	38.9298	0.99897	0.976738	NA	NA	0.987855	0.43299	ACAAACCTGCACATGTATCCCCTGAATCTAAAATTAAAGTTGAAATTATATGTAAAAAAAGAAAATGTCAAAAAGGCCTGCAGATACCCCTATGAGT	NA	NA
7	98523685	98523885	2	Ctrl2.fastq|2,Ctrl5.fastq|16	200	+	18	5	122	120	42.4444	0.991708	1	NA	NA	0.48	0.435294	ATGTACCCTAAAACTTAGAGAGAACCTTTAAGAAGTTGTCGAATACTTATCCAGAACACATGCAGAGAGAGAAAAGATGGAAAAT	7|98498246|98610864|TRRAP,7|98476112|98610864|TRRAP	NA
7	115932594	115932680	2	Cocn6.fastq|121,Ctrl5.fastq|6	86	+	127	5	27	0	38.8976	0.997821	0.988506	NA	NA	0.953443	0.4	TTTCTTCAAATGCCTGAAAAGCCTTCCAAGAAGGACAGGTACAAACAAGCCAAGACTGCAAAAACTGCAATAAATACCTTATCCT	7|115928126|116146190|CAV2,7|115928126|115977312|EF070122,7|115929905|116201239|CAV1,7|115928126|115977312|EF070117,7|115928126|115977312|EF070119,7|115929905|116146190|CAV2,7|115929905|115977312|DQ656015	NA
7	122542910	122543046	2	Cocn6.fastq|9,Ctrl5.fastq|1	136	+	10	2	51	51	40	1	1	NA	NA	1	0.375	CCTGTGTCATCTCCACTAACATCCTATTGGACAAAGCAAATCACATGGACAAGCCCAAAGTCTTTCTTAATAAAGGGATAGAAAAGTACACTCTGTCCACTAGGAGGCCAAAGCCAGTCACATGACCAAACAAAAC	NA	NA
7	138566980	138567093	2	Cocn6.fastq|40,Ctrl5.fastq|37	113	+	77	6	33	38	43.9481	0.99798	1	NA	NA	0.990045	0.431034	CCTAAAACTTAGCAGTGAACATGGGAAGGAATGAACAGCTCTAGGGATCAGGCAGAAAGACCTAGAAGCCAAATAGACAAGAGAGGCAAAGGAAGAGAAAGAAGCCATTGAGGACG	7|138516126|138583965|KIAA1549,7|138516126|138604221|KIAA1549,7|138516126|138666064|KIAA1549	NA
7	147602317	147602406	2	Cocn6.fastq|18,Ctrl5.fastq|3	89	-	21	4	4	29	44	1	1	NA	NA	1	0.269663	ATTAATTCCCTACCTCTTCAGGAAGCTGACATTGGGTTCAGCCTCCCCAACTAGGAGAAGTGGGAACAGAGCCCCAGCTGGTTCATTGT	7|145813452|148118088|CNTNAP2	NA
7	151832032	151832155	2	Ctrl1.fastq|4,Cocn3.fastq|6	123	-	10	10	47	45	44	0.996226	1	NA	NA	0.971892	0.393939	TGTAAATGGTGATCTTCTAAATCTGTGTCCACAAATTCCAAAACCCATAACACGCTGTATACTTCAAAAAATTCAATTTTTGCCAACATTAGATACTATTATACAGAACAGAAAACAACCAAACTCGGCAGG	7|151832009|152133090|MLL3,7|151832009|151875095|MLL3,7|151832009|151935989|MLL3,7|151832009|151855010|DKFZp434D2011	NA
7	152670924	152671025	1	Ctrl5.fastq|7	101	+	7	3	16	16	34.1429	0.998319	0.976471	NA	NA	0.994118	0.326733	GCTGACAGTTCTGCAGGCTGTGCAGAATGCATGATGCCGGCATCTGCTTGGCCTCTTGGGAGGCCTCAGGAAACCTACAATCATGGCGGAAGGCAAAGGGA	NA	NA
7	156646652	156647155	2	Cocn6.fastq|823,Ctrl5.fastq|2	503	+	825	17	443	479	43.6279	0.997265	1	NA	NA	0.447495	0.56	AAACTTAGAATAAAATTAAAAAAAAAAAAGCTGCAAGTTTTAAATATGTT	7|156473569|156685902|LMBR1,7|156614934|156685902|LMBR1	NA
8	2614898	2615141	2	Cocn6.fastq|13,Ctrl5.fastq|56	243	+	69	7	158	158	40.1739	0.998636	1	NA	NA	0.989305	0.440329	TGGAAAATATTTTTAAAATCTCAAAATTATAGATATGAAGACTACAGTTTATCATATGGAAAATATAAAGCACAAGATTAACGGTGAATTAGTCATTCCAGAATAAAAGACTAGTGCATTTGAAGCTATATCAGTATAAGTAGTTAAATTGAAACAGAGAGAGAAATATTAACAAATAAAAATTGAATAGAGCCTCTGTAAAAAGTAGAGCAATTCAAGTTGCTGAATGCTAGTGCCATGAGA	NA	NA
8	14986321	14986406	2	Cocn6.fastq|30,Ctrl5.fastq|8	85	+	38	3	27	0	43.8947	0.999071	1	NA	NA	0.989916	0.352941	AAATGCAAAATTCTCTCCTTCCCCTTAGACTGCTGAACTTTACACACAACCTCTGGAGAATAAGCTGATTTCAGAATAAAACATT	8|13947372|15095792|SGCZ	NA
8	15368655	15368757	1	Ctrl5.fastq|11	102	+	11	4	17	17	41	0.994652	1	NA	NA	1	0.300971	GAATGCTTTCTCCCATAAGTTCAAATACAGGTCAAGAAGGTTCACTCTTACTACTCCTATTCAGTATAGTGCTGGAATGAATTTCTCTCCCAGTAGAAGGAGG	NA	NA
8	17857404	17857702	2	Cocn6.fastq|25,Ctrl5.fastq|15	298	-	40	7	213	213	43.575	0.996707	1	NA	NA	0.471076	0.270588	ATGCCAGGTTTGGCAGACCTAGCAGTGAACAAGGCCTTTGCTCTCATGGAGCTTGCATGCTAGAGTGGGAATACACTCTGAAATA	8|17780365|17887457|PCM1,8|17782221|17887457|PCM1,8|17827085|17887457|PCM1,8|17829837|17887457|PCM1,8|17793097|17887457|PCM1,8|17840741|17887457|PCM1	NA
8	36659293	36659386	2	Cocn6.fastq|103,Ctrl5.fastq|71	93	+	174	8	39	9	38.7644	0.998482	0.994681	NA	NA	0.993809	0.325843	TAGTACTATCTTCATCAACACTTAACCTAGATTTTTAAAATGGAACTTACAGGGCCAAGTGCCGTGGCTCACACCTGTAATCCCGAAAA	8|36641841|36790550|KCNU1,8|36641841|36793643|KCNU1	NA
8	58007894	58007979	1	Ctrl5.fastq|50	85	+	50	3	3	0	44	0.998824	1	NA	NA	0.961694	0.4	TACAAGTAGGCACAAACATCATCAAATAAAAGCTAATGATCATTGTACCAGGCACAGGACTGAGTCATTTACATGCATTATCTAA	NA	NA
8	64574264	64574357	1	Ctrl1.fastq|13	93	-	13	3	8	57	37.2308	0.98914	1	NA	NA	1	0.526882	CCTTTTAATTTATTTTACATTTATTTTGAGGAACATTTTTAATTTTGATAAAATTTAATTCATCAGTATTTAATAGCATTTTGATTTTTTACA	NA	NA
8	72395845	72396137	2	Cocn6.fastq|15,Ctrl5.fastq|6	292	+	21	7	207	209	40.6667	0.996625	1	NA	NA	0.846179	0.326733	ACATCAGGATGTGGGAAGAATATGACAATCTGCCTAATAGCGTCAATGGTATGTGTGTGTGTGCGTGTGTGTGTGTGTGTGTTGGAGGTATGCAAACATAC	8|72315674|72459892|BC048982	NA
8	76824794	76825020	2	Ctrl2.fastq|7,Ctrl5.fastq|20	226	+	27	5	141	141	41.0741	0.997386	0.98605	NA	NA	0.9469	0.397661	CAAATACCTAATGTGGTTTAAGACCCACTCAAGGTGGAACACGCAGAACTTACTTCAAGAAATAGCACATAATTTTCATTCTTGAGGATATGCAGAGTCAAGGACAAAATATGCCTACATTAGTATATTTATCCAACTGAAGCCAGTTTAAATTAAACACATAAAGAGGAA	NA	NA
8	83559926	83560039	3	Cocn6.fastq|13,Ctrl2.fastq|1,Ctrl5.fastq|1	113	+	15	4	28	60	41	0.994036	1	NA	NA	0.995294	0.398305	GATCTTGCACATGTACCCTAAAACTTAGAGTATAATAAAAAAAATATATAGGAGGGGCAATACTTCAAAGCTCAGTCTACGAAGTCAGCTTTACTCTGATGCTGAAACTAGACAAAGA	NA	NA
8	91543257	91543420	1	Cocn4.fastq|5221	163	+	5221	76	110	78	43.9494	0.997412	1	NA	NA	0.987143	0.368421	AACATTAATATGATCCACAGGGTGAGCCTATTACATTATTTTAGATGGAGACAATTAAATTCAAAGAGCCTGGGTTATTGATCAACATTACACAAACAGAGATGGAGGAAAGATTCCAGCCCAACTCTGTACT	NA	NA
8	94809702	94809778	2	Cocn6.fastq|32,Ctrl5.fastq|9	76	-	41	4	44	2	39.6098	0.999029	1	NA	NA	0.99238	0.333333	AAACTGTTTGATGTGATTATATGCGACTTACATGTACCTTATAAATATTAAACTAATATAATTCCAACTAAGTTTTAGGGTACATGTGCAAGATCGGAAGAGCTCGTATGCCGTCTTCTGCTTGAAAAA	8|94807051|94830347|TMEM67,8|94767071|94822199|TMEM67,8|94767071|94830347|TMEM67	NA
8	97916385	97916646	2	Cocn6.fastq|19,Ctrl5.fastq|15	261	-	34	7	210	194	39.8529	0.997946	1	NA	NA	0.684333	0.4	TGTCTTTAGGGGAGCCAACTTTTCTTTAACATCTTTCCTTTGACTCTAAAGCTCTCCTCTCCCAACATTTCCTCTCCTCAGTTTA	8|97657498|98155722|PGCP,8|97797091|97978571|PGCP	NA
8	105746949	105747242	3	Ctrl1.fastq|1,Cocn6.fastq|32,Ctrl5.fastq|4	293	+	37	6	208	261	36.2432	0.997774	1	NA	NA	0.584533	0.507463	AAAAAAAAAAAAAAAAAAAAAGAAATCATACTGGCTATTTCTGAAAAGTAGGGGTTTGGTGCTGAAT	NA	NA
8	110634816	110635032	1	Cocn6.fastq|2162	216	-	2162	44	176	131	42.2373	0.996654	1	NA	NA	0.953966	0.427948	TTATATCTAATCTTACCATACTAAACTACATGTGGACCAAGCACATATTAAAGAGATTTATTTATTAAACCTGCTTCAGTTAAACTATGGGAATGTGCCTTCTGTTTTCTTCTGCTACCTGACTGCTGAATTTTCCTGTACAATCTATAGATTTATATATTTTTAGCTTTTATAAGTTATGTTAATATAAAGAAATTATCAATGACAAAGATTTCTTTTTCTTTTTTTT	8|110586404|110657051|SYBU,8|110586404|110704020|SYBU,8|110586404|110693234|SYBU,8|110586404|110655419|SYBU,8|110586404|110661132|SYBU,8|110586404|110657822|SYBU	PS2015
8	121211974	121212278	1	Cocn4.fastq|40	304	+	40	2	219	223	44	0.996914	1	NA	NA	0.919513	0.329412	AAAAAAAATGGGAGCGATGCTAGCTGTCATGTATCCCATGGTGTGAGGATTTCTAAGTGAGGTGTCATATATAAAATGCTGTGAA	8|121209029|121228729|COL14A1,8|121209029|121279231|COL14A1,8|121137351|121384273|COL14A1	PS2015
8	122251893	122252107	1	Ctrl5.fastq|43	214	+	43	4	129	129	41	0.998906	1	NA	NA	0.989542	0.35514	TTTCATTTTACATAAATATTCTGCCAGCGTAAACTTCAGATTCTCTATCAGAGCTGATTTGCTCATCCAAAGAGTCTCTCAGTCCCCTCTTGAGATGTTGTCTTGTTGTAAGGGGTAAATTACCTAAACTGTCTCTGCCTCAATTTCTTAATCTGTAAAATGGAGAAGAGTGTTACTTACCTCAGAAGGTCTCTTCAGATAGTTTGAGTTAAAC	NA	PS2015
8	125627534	125627790	2	Ctrl1.fastq|48,Ctrl5.fastq|69	256	+	117	5	171	179	39.9487	0.99885	1	NA	NA	0.990756	0.423729	AAAAAAAAAGTTAGGGATGTGGCCACGAGGTGGAAGCAACCCAAATATCTGCTGGGGATGAACAGATAAACATATACATACAATGGATTATTCAGGCCTAAAAAAGGAAGGAAATCCT	8|125563027|125740730|MTSS1	NA
8	131701825	131701912	1	Ctrl5.fastq|9	87	-	9	3	2	2	44	0.998693	1	NA	NA	0.992157	0.287356	CTGGATTTCTCTAATGGGGGTGGGATGGATCCTCCAAAGTCTGTACTCTGAACGTCCAAGACTAAGTGAACAGACTCGTTCTGTGGT	NA	NA
8	131852335	131852422	2	Cocn6.fastq|9,Ctrl5.fastq|12	87	+	21	2	2	2	44	0.99888	1	NA	NA	0.990588	0.356322	CCACTTTGTATTAATCTATTAAGTAAGAAAAAACTTAAAGTATGAGGAAAAGGCAGTGAGTTCTTTTTTTAGGCCTATCAAGCTTTA	8|131792546|132052835|ADCY8	NA
8	137448327	137448414	1	Cocn4.fastq|203	87	+	203	5	5	2	44	0.98829	1	NA	NA	0.992157	0.287356	TTTGGAAGTCTTTGGAGTGTCCATGACCACAAAGCTGAGGCCCAGGCTCAGAAGTAGCAGCTGTGCAGACTGTGATGTCTAGTACAT	NA	NA
8	141948129	141948240	2	Cocn6.fastq|29,Ctrl5.fastq|5	111	+	34	3	26	26	44	0.99827	1	NA	NA	0.989305	0.369369	TCTAACAGTTATCTAAGAAGACAACACAACCTCCTCTTCACATCTAACACAATTCACAGTACAAAATCGAGAGTATCTTTGTCTCCCCTCATGCAAAGAGAGACGATGCAA	8|141668480|142011412|DKFZp666O0110,8|141668480|142011412|PTK2	NA
8	141977031	141977182	2	Cocn6.fastq|51,Ctrl5.fastq|301	151	-	352	11	66	66	44	0.998321	1	NA	NA	0.988658	0.331126	GTTCTCATTTCAATGCACAATCCAACTTGGCCAGCCTTCTATCATTCTTTTCTCACTACCTCCAAATAACAATCCTGATCATAACAATAGCAGCTTCATGTGTGTGGAGTGTCTATATTAGCTCATTACTCCTCACAGCCCTAACTGGTTA	8|141668480|142011412|DKFZp666O0110,8|141668480|142011412|PTK2	NA
9	2193472	2193589	2	Ctrl1.fastq|4,Cocn3.fastq|2	117	+	6	5	35	35	44	0.987997	1	NA	NA	1	0.357724	ATGGTCTCCTTCTCCCGAAAGTGTACTTAATCTTTGCTTTCTTTGCACAATGTCTTTGGTTGCAAGTCATAAGCCTGAGGCAAATAAAATTCCAGTAATTTCCAAGAATGTGGTGTTGGTACT	9|2015341|2193623|SMARCA2,9|2160263|2193623|SMARCA2,9|2158451|2193623|SMARCA2,9|2158548|2193623|SMARCA2,9|2158455|2193623|SMARCA2	NA
9	5604809	5604894	2	Cocn6.fastq|42,Ctrl5.fastq|13	85	+	55	2	6	0	40	0.998059	1	NA	NA	0.987438	0.411765	TCTACCAAAGAAATGCAATCAATATTTTTAAATCTTCCCACAAAGAAAATATTTAGTTCAGATATGTTTACAAATTACTTACACC	9|5357966|5630071|C9orf46	NA
9	7136058	7136267	1	Ctrl5.fastq|9	209	-	9	3	124	124	40	0.998693	0.973016	NA	NA	0.944118	0.329412	AAAGAAGTCACGTTGAGGAAGAGAGATGTCAACTGGGTTACTGACTTAGAAGAGTTTTTTGTGTATTCTAGATACAAGTCCTTTT	9|6757640|7175648|KDM4C,9|6757640|7165357|KIAA0780,9|6757640|7170920|KDM4C,9|6925500|7175648|KDM4C	NA
9	13049197	13049542	2	Ctrl2.fastq|10,Cocn3.fastq|10	345	-	20	2	260	260	44	1	1	NA	NA	0.5	0.329412	CTGAATTTTCCTGGATAAGGAGAAGGAAAGGGCTTCGTCTGGGGAATTTTAGTAGGAGATTTGTGGTTGCCATCATTACTGTAAT	NA	NA
9	16936875	16937017	2	Cocn6.fastq|46,Ctrl5.fastq|19	142	+	65	5	57	86	39.2923	0.998009	1	NA	NA	0.987023	0.444444	CTAAAACTTAGGGGATGCAGCAAAGCAGTTCTGAGTCATAAGTTTAAGGCAATATACTTATCACAAAGGAAGAAAGATCTCAGATAAACAACCTAACCTTACTTCTCAAGGAACTAGAAGAAGAAGAAAAAACTAATTCCAAAG	NA	NA
9	23680356	23680486	2	Cocn6.fastq|7,Ctrl5.fastq|10	130	-	17	3	92	45	34.5882	0.998616	1	NA	NA	0.990588	0.293785	CTGAAAAAGCCCTGTCTGTTATAAAGGCTGTCTGGGATTTACCCTAGAGCCACTGAATCAGAATCCAGTTGTGTCTGAAGCATCTGTATTAATAAGTTCCAAAGGTGAGTTACCATGCATACCTAAGTTTTAGGGTACATGTGCAAGATCGGAAGAGCTCGTATGCCGTCTTCTGCT	NA	NA
9	29288746	29288838	2	Cocn6.fastq|2,Ctrl5.fastq|62	92	-	64	4	7	8	40.1875	0.99851	1	NA	NA	0.987951	0.358696	CAAGTCACTGCTGAGGAAGTTCACAGAAAGCATAAATACATTTAGAATACATTTCATGGGTTGAAAAACTAACTCTTGTTAAGACGTGTGTT	NA	NA
9	32457486	32457805	1	Cocn6.fastq|8	319	+	8	3	234	239	42.75	0.992302	1	NA	NA	0.843439	0.482353	AAAAGAAAAGAAAACCCCACAATAATCTGAGGCAAAGAACAGGTGGGTCTCACTTATTTTACAATTGGAGGAAAAAAAAATAGAT	9|32455299|32502734|DDX58,9|32455299|32526322|DDX58	NA
9	32460572	32461317	2	Cocn6.fastq|189,Ctrl5.fastq|14	745	+	203	15	660	660	43.9015	0.998507	1	NA	NA	0.446798	0.47541	CTTTTGAAACATAAAGAGAAAACATAAAGGCTCAACAATGAAATGGAAGACATAAAGTTTAGAACTGAAAGATACAACCAAAATAAAAAGTTCAATGGATGGGCTTTCCATAGCAGAATGGA	9|32455299|32502734|DDX58,9|32455299|32526322|DDX58	NA
9	74791123	74791209	2	Cocn6.fastq|45,Ctrl5.fastq|309	86	+	354	7	20	2	44	0.998072	1	NA	NA	0.952461	0.305882	ATCCTTGGTTTCTTGCCACAGAGCTTCTCTCAGAGCTACTTGAGTGTTCTTACCCTATGACTAGAAAGCTCCCCCTAGACAACCT	9|74764292|74867140|GDA,9|74729510|74863322|GDA,9|74764292|74868476|GDA	NA
9	80868919	80869049	2	Cocn6.fastq|18,Ctrl5.fastq|10	130	-	28	2	45	45	44	0.99958	1	NA	NA	0.992157	0.361538	TATGTATCCCGGCACTTTTCTTTTTGATCTGTGGACTTTTTATGGGATTGTGACACAGTCAATTTTGAAATATTTGGAAACGTATTGGACAACATTCCAGTGGCATTGAAACTTGACAGGAGAATTGCGT	9|80850990|80881983|CEP78,9|80850990|80881619|CEP78	NA
9	96465557	96465675	1	Ctrl5.fastq|14	118	-	14	2	33	33	41.8571	0.988235	1	NA	NA	1	0.483051	ATTTGCTCTTCTTTTCTAGTTTCTTAAGGTGTACAGTTAGGCTATTTATTTGACATCTTTTTAAAGAACTGTATGTGTTTACTGCATACTGTTTTCTCCTAGCATTGCTTTCTCTGTG	NA	NA
9	111117246	111117337	1	Ctrl5.fastq|6	91	+	6	3	6	6	39	0.998039	1	NA	NA	0.994118	0.538462	AGAAAAAAAGTTCAAAAATGAAGGAATACAAAAATATCCAGCACTCAGCAAAGTAAAATTCACAGTCTGGCATCCAGTAAAAAAAAAAGTA	NA	NA
9	112719160	112719246	3	Cocn6.fastq|33,Ctrl5.fastq|9,Cocn3.fastq|1	86	+	43	6	26	2	40.093	0.998909	1	NA	NA	0.964564	0.364706	TGTCTTGCCTCCTGCATCCTCTTAAAAAAAATAAAAATCCCAATTCCTCGTTTCAAAGAGACTAGGGTTAGAAATAGAAAGTGAC	9|112629646|112900819|AKAP2,9|112542576|112934791|PALM2-AKAP2,9|112542576|112900819|AKAP2	NA
9	118081986	118082072	1	Ctrl5.fastq|24	86	-	24	3	1	1	38.25	0.997555	0.634727	NA	NA	0.987059	0.325581	ATTGTGAGGCCTTCCCACCCATGTGGAACTACAAGTCCAATAAACCTCTTTCTTCAGTAAATTGTCCAGTCTCGGGTATGTCTTTA	9|117904096|118164923|DEC1,9|117995454|118164923|CTS9	NA
9	123943557	123943711	3	Ctrl1.fastq|3,Cocn3.fastq|5,Ctrl5.fastq|1	154	-	9	7	69	132	36.4444	0.990523	1	NA	NA	0.509524	0.360656	TTCTTTTTTTTTAATTAAACCCTAAGTTTTGGGGAACATGTTCAAGATCGGAAGAGCACAC	9|123940414|123964365|RAB14	NA
9	125442245	125442331	1	Ctrl1.fastq|10805	86	-	10805	39	4	36	43.9774	0.996115	1	NA	NA	0.986396	0.386364	TAACCCAATCATCTCTATTTGTGTCAAACCATAATGTTTGATGGTCATAGTTTTTAAAAATATATACTAAGGTAACTCTTCCTTCTCC	NA	NA
9	126467280	126467366	1	Ctrl5.fastq|22	86	+	22	3	2	0	40.6818	0.99574	1	NA	NA	0.95	0.494118	TCAAAAGTCAAAGAAATAATGGTTGAGATTGTTCCAGAATTGCTGAAATCCCACGCAAGATGAATTTAAAAAAAAAAACAAACAA	9|126175549|126692417|DENND1A,9|126141932|126692417|DENND1A,9|126163869|126692417|DENND1A,9|126141932|126560794|KIAA1608	NA
9	129925690	129925777	1	Cocn6.fastq|13	87	+	13	2	2	2	44	0.99819	1	NA	NA	0.984314	0.367816	GGAGCTTCTCTACAAGGGAAATTATTTCTAATTATTAAAATTTTGGAAACATGGTACCACCAGGAAGAAAGGAAGTGGAAATGGCTC	9|129677052|129985445|RALGPS1,9|129677052|129940810|RALGPS1,9|129677052|129979724|RALGPS1,9|129724503|129979724|RALGPS1,9|129677052|129946603|RALGPS1	NA
10	6620501	6620586	1	Cocn6.fastq|58	85	+	58	2	2	0	44	0.99817	1	NA	NA	0.98751	0.317647	GAGTGGATCGCTAACTTGCAGGAGCTGTGCAGCTTTGGCTTTGCAGGTTTTAGAAGCTCTCCCTACGCCACGTCTTTAAATATAT	10|6469104|6622238|PRKCQ	NA
10	10988651	10988903	1	Cocn6.fastq|603	252	-	603	13	169	167	44	0.998106	1	NA	NA	0.512217	0.364706	GTTAATTCATTTAATACAATAATACTTCTAAGGTAAGTTCTTTTATTGACTCCATTTAGAGATGAGGTATAGAGAAGTATGAACC	10|10976902|10994126|LOC254312	NA
10	27885411	27885552	2	Cocn6.fastq|146,Ctrl5.fastq|1	141	-	147	8	57	56	40.0408	0.997786	0.981221	NA	NA	0.988375	0.482517	ATGACTCCCCTTTCATTTCTAATTTTAAGTTTCATCTCTCTTTTTTCTTTGGTTAGTTTTATTTGAGATCTTTCATTTTTCTTAATACAGACATTTATCACAATAAAATTCCCTCTTAGAGCTGTTTTTGCTGCATCCCCTAT	NA	NA
10	28908667	28908814	2	Ctrl1.fastq|2,Cocn3.fastq|4	147	+	6	5	63	61	44	0.987706	1	NA	NA	1	0.315068	TCTGTGAGAGTCAATTCAGGGGAAAGATACAAGATTGATTTGTAAAACCCTTGAAATGTAGATTTCTTGTAGATGTATCTTCACGTTGTAAATATGTTTTGTAGAGTGAAGCCATGGGAAGCCATGTGTAACAGAGCTTAGACATC	10|28822434|28909923|WAC,10|28821426|28909923|WAC,10|28822423|28909923|WAC	NA
10	33631787	33631973	2	Cocn6.fastq|23,Ctrl5.fastq|3	186	+	26	3	101	101	37.8077	0.99819	0.852209	NA	NA	0.872851	0.388235	TCCCAATAACATAGTCAACTAACCCATATCGTGTACATGTATTATATGCTGTGTTCTTACAATGAAGTAAGCTAGAGAAAAGAAA	NA	NA
10	33790728	33790813	1	Cocn4.fastq|18	85	+	18	4	32	0	39.1111	0.988212	0.984314	NA	NA	0.992188	0.376471	AGCTGAGATCAGGCCACTGCACTCTAGCCTAGGCGACAGAGAGAGACTCCACCTTTAAAAAAAAAAAGGAGGCAGAGGAAGATTC	NA	NA
10	33797174	33797460	2	Ctrl2.fastq|165,Ctrl5.fastq|1	286	-	166	8	201	201	36.8193	0.998086	0.915518	NA	NA	0.703855	0.423529	AACTGCACAAACATCATTTCCCATTCTTTTGATGTTTAAATACTTTCCTTCTCCTATCAGATGAAGTTTATATTATCTAGGCTTT	NA	NA
10	52036001	52036484	2	Ctrl2.fastq|15706,Cocn3.fastq|2	483	-	15708	69	398	458	43.995	0.998114	1	NA	NA	0.631692	0.329412	TCTATTTCCATTTTTTCATGGGTACCCATTTCACTCTGATGCTAGCAAAACTCCTAGTGCCTGCCACAAGGGACAGTTCAGATTA	NA	NA
10	53436221	53436525	1	Cocn6.fastq|8	304	+	8	4	245	250	39.25	0.993056	1	NA	NA	0.957917	0.508772	AAAAAAAAAAAAAAAAAAAATAGTATTTCAATTCATCATTTTCCTCCCACCGTTAAC	10|52834233|54055274|PRKG1,10|52834233|53822616|PRKG1,10|52750944|54055274|PRKG1	NA
10	84625016	84625243	2	Cocn6.fastq|32,Ctrl5.fastq|18	227	-	50	3	149	142	44	0.987222	1	NA	NA	0.624396	0.341176	ATCTTTTCTAAGCAAACATAGGGGTTAAAATTGAGGCTGTGCCTTGCCTTGGAGGGTTAGTCTTATGAGCACTGGTTTCCATGTA	10|83637442|84746935|NRG3,10|84559497|84746935|NRG3,10|83637716|84746935|NRG3,10|83635069|84746935|NRG3,10|84118494|84746935|NRG3	NA
10	93108551	93108658	2	Cocn6.fastq|8,Ctrl5.fastq|4	107	+	12	6	22	22	44	0.998039	1	NA	NA	0.993277	0.28972	GCCTCAGGTGCTTGCTAGCTATTTGCTTAGGACATTAGTTACTTCTGATCTGGGCTGTTCATAACATGACAGTTCGCTTTCCCAAGACTCCGAGACAGAGAGAGAGA	10|93066718|93371217|LOC100188947	NA
10	100480883	100480973	1	Ctrl1.fastq|788	90	-	788	15	7	34	44	0.988249	1	NA	NA	0.995071	0.377778	GATTTTAAAAAATGATTGTCAGATTCAGTCAAAACTAAATAGGAAAAGTGGTAGCAATTCTCTAGAATATCTGCTAATAGGCCTANNNGT	10|100216833|100995632|HPSE2	PS2015
10	107533109	107533261	1	Ctrl5.fastq|12	152	+	12	3	67	67	44	0.998039	1	NA	NA	0.992157	0.355263	TTAAAGTTGGCTCTAACTTTAGAGTCTTTATTCATTGTTTGGTAAATTTCAATCCTGAGTCTTCAATGCTGATGTCAAGCTGACCCCATAAGGCTGGTATCTCAGTGTGTGCAAACATCTAGCCATGTGTAGGTATTAAAAATAAGATGCTT	NA	NA
10	110537218	110537325	1	Cocn4.fastq|1353	107	+	1353	36	56	23	37.9113	0.997527	0.803191	NA	NA	0.953999	0.353982	ACTCCACAGATCATCCCATTACCTAGGTATTAAGCCCAGCATCTATTAGCTAGTCTTCCTGATGCTCTCCCTCCCTCTACTGTCCNCCTGACAAGCCCCAGTGTGTGCGCGTG	NA	NA
10	129273702	129273907	1	Ctrl5.fastq|7	205	-	7	2	120	120	42.8571	0.998319	1	NA	NA	0.813235	0.317647	GGTGAGGAACTGAGGCTGCTTTCTGGCAGCCAGAAAAGAATGAGTCCTCCTCAGCCAACAGCCATGAAAATGAACCATCTTGGAA	NA	NA
11	9457942	9458096	2	Cocn6.fastq|40,Ctrl5.fastq|3	154	-	43	4	69	69	40.5581	0.997264	1	NA	NA	0.988235	0.454545	CAGAGGGGTAATCTTTTCCTTCCACTTTCTTTCTTCATTTTTTGGCATTTGTTGCATATTCTGTATGTTTTTGTTTATTGAGACATCTAGACAACTAATATTTTTAGTTCAAAATGTAACTAATATATAATAATGATCATATGTTTAATGTACA	11|9406168|9469674|IPO7	NA
11	10818602	10819037	2	Ctrl1.fastq|42,Cocn3.fastq|43	435	+	85	42	350	369	43.2706	0.989142	0.998853	NA	NA	0.680684	0.39759	TTTAAGTATCACAATGTTTATTGATAGATACAAGTATATAAAATCAGGGCATGAACATGACTTGATAAATTAAGTAGACTTAATTTCAATACTATAATAAGAGGGACCAATTCAAATTCTCACCATTTGTTTCACACCCACAAAAACCACTTCAAGGGCATTAATG	11|10818601|10820001|CR611226,11|10818592|10829543|EIF4G2,11|10818592|10830043|EIF4G2,11|10818592|10830582|EIF4G2	NA
11	11019656	11020116	1	Ctrl5.fastq|193	460	-	193	10	382	380	39.1347	0.988367	1	NA	NA	0.867296	0.412214	ACACTTTTCTCATTTCTCTCCCCATAGACTAGTTTGCCTGTTCTTGAACTTCATATAAATGAATCATAGTATGTGAACTCTTTTTGTCTGGCTCCTCTACTGTCGGCAAAGTACTTTATGTTCATTATCTC	NA	PS2015
11	26698905	26698991	1	Cocn4.fastq|92	86	+	92	7	30	2	44	0.997708	1	NA	NA	0.955333	0.317647	CATGCTAATTCTGGTGCACACATGGAAATATGGACTGGCAAACTACTGGATTTCATGTGTACACATTTCCTGATTTAGAAGGAAA	11|26688565|26743574|SLC5A12,11|26688565|26744974|SLC5A12	NA
11	28074632	28074717	1	Ctrl5.fastq|46	85	+	46	2	2	0	44	0.999233	1	NA	NA	0.988235	0.423529	GGGAGAGAGTGTCCAAGATTAAAAAAGACTGCATAGGCATGAACCTTGTTTGTATCTTAATTCAAACAAATCATAGAAACAAATA	11|28042162|28129746|KIF18A	NA
11	33378396	33378541	2	Ctrl1.fastq|9,Cocn3.fastq|7	145	+	16	9	60	61	44	0.995588	1	NA	NA	1	0.390411	AGTTTGCGATAGTATTTCTCTCTAGTTCTCAGTGATTTAAATGTGACCAAGCCTTCTGTACTTTGTCACAAAAAGCGGGTTTTCCAGGTGACTATTTTGGTGAGTGTCAAAATAAGAATTTATGGTGTATTACTGTTGATTCACTT	NA	NA
11	34560552	34560739	1	Ctrl5.fastq|123	187	+	123	3	102	102	43.9024	0.989479	1	NA	NA	0.914286	0.325581	GCTGTGGTTGCTATTATAAATCGATACAAATCTACTGAACATTTAGTAGGAGATAGGGCAGAGTTTTAGGAATTGACTTCTAGGTG	NA	NA
11	55370889	55371122	2	Cocn6.fastq|1,Ctrl5.fastq|10	233	+	11	2	148	148	42.9091	1	1	NA	NA	0.380952	0.388235	AAAAAGTAATCAGGTCAGGCCCTCAATTTATCCTTTGTTTTCTGAAATAATTTTGCCATGCCATAACTTTCTCATGGCATTTTTC	11|55370916|55371849|OR4C11	NA
11	58091676	58091764	2	Cocn6.fastq|91,Ctrl5.fastq|274	88	+	365	9	27	2	44	0.998187	1	NA	NA	0.953469	0.4	TCTTGCTTCTTGGTCCTCATCTCAGGGAGAAAGCTTTCAGTTCTTCCATCATTGAATATGAGGTTAGCCTTGAATTTTTATAAAT	NA	NA
11	59548221	59548334	1	Ctrl5.fastq|7	113	-	7	2	59	28	37.1429	0.997354	1	NA	NA	0.988235	0.361111	CAGCAAACTTCTGTTTGGCTTCTTGACGCTTCCATCCCTGCATAAACAATCCCTTTATTATATTACTTTGATTAAAATAACTAGATAGGTTTTCACTTTCCTGATTAAGTTTTAGGGTACATGTGCAAGATCGGAAGAGCTCGT	11|59522531|59573355|STX3,11|59522531|59573355|STX3A	NA
11	59813634	59813941	2	Cocn6.fastq|3,Ctrl5.fastq|20	307	-	23	7	221	222	43.7391	0.996943	0.990336	NA	NA	0.561538	0.458824	TCTCTCGCCCTGCCTCTCTCTCGGTTTCTCTGTCTCTCTCTCTCTCTCTGTCTCTCTCTCTTTCTCCCTGTCTCTCTCCATCTCC	11|59807747|59815516|PLAC1L	NA
11	67165655	67165718	1	Ctrl1.fastq|6	63	+	6	6	8	0	34.6667	0.98315	1	NA	NA	0.990476	0.27957	GAATCCAGCTTTGACCTTTATTCAAGAGACCAGATGGGTTGCCCCAGGATCTGGCTGCCAGCCATGCAAGGCTGGAGACCCACAATCTGGTCT	11|67165651|67169075|PPP1CA,11|67163140|67165883|RAD9A,11|67165651|67188654|PPP1CA,11|67165651|67169376|PPP1CA,11|67159422|67165883|RAD9A	NA
11	68279249	68279487	3	Cocn6.fastq|71,Ctrl2.fastq|1,Ctrl5.fastq|16	238	-	88	3	163	208	40.8295	0.986908	1	NA	NA	0.351351	0.634615	TCTGTGTGTGTGTGTGTGTGTGTGTGTTTTTTTATTCTCTCATTTTTTTTTG	11|68228185|68382801|PPP6R3,11|68228185|68321725|KIAA1558	NA
11	98955383	98955487	2	Cocn6.fastq|31,Ctrl5.fastq|112	104	-	143	6	18	23	43.8881	0.998687	1	NA	NA	0.969723	0.384615	TTCAACTGTCTCAGACAATTTTTCTGATTTTCTAGTGAGCTGGTAATATTGTGCTAATAATATGATATCAGTTTTAAAGTGTGGGAAAAAAGGTGCTCTAAGTT	11|98891870|100096179|CNTN5,11|98891870|100227473|CNTN5,11|98891870|100180434|CNTN5	NA
11	121302494	121302586	2	Cocn6.fastq|59,Ctrl5.fastq|163	92	-	222	11	8	15	43.982	0.998488	1	NA	NA	0.987854	0.402174	ATTTTTATTCTCCTTTTAACCTCTTCTCCTTCTGCTTCCCCATCCAATCCCCCTTTCTCTTGGAATCTACCACCTTCCTTGGAGAAATAGTC	NA	NA
11	125413834	125413963	2	Cocn6.fastq|7,Ctrl5.fastq|1	129	-	8	2	44	44	37.5	0.998529	0.835552	NA	NA	0.988235	0.348837	TTTCTTTGAGCAAGTCTCTGATTTAATCTGGATTTGGAAGTTGTGATGGAAACTGGACTTGGTTCAGGATCAGATTGGATCTGGAATTAATCATCTTGGATCCAGTTAGAGGCCTCCTACATCTGACTG	NA	NA
11	125420056	125420147	3	Ctrl1.fastq|6,Cocn6.fastq|3,Ctrl5.fastq|3	91	-	12	2	6	6	37.4167	0.998039	1	NA	NA	0.988235	0.307692	TAAAGCAGGCAGTATACAACCTTGGAACGTTTAGCAAACCTAGCATCTGACCTTGTATGATTTAGACCACCTATTTGCTTTTTGATGACAC	NA	NA
11	130843106	130843161	1	Cocn6.fastq|9	55	+	9	4	4	0	39.7778	0.995883	0.85388	NA	NA	0.992308	0.654545	AATAAAAAAAAAAAAAAAAAAAGAAAGAAAAGAAATATGTTCCATCACTACCTAG	NA	NA
11	130980877	130980998	1	Ctrl5.fastq|8	121	-	8	3	44	36	38.5	0.998529	0.956967	NA	NA	0.994118	0.346457	TCTAACCTTCTCTCTTCTCTCTTTCTTGCCACCTGCAACATGGTGAGCAAGGGGCATATTTCAGCCATGTTTGTATTACAGCTCTTTCAGCCCCACCACTTGGCGGGCTTGTCTAAGTTTTAGGGTA	NA	NA
12	5012615	5012875	1	Cocn6.fastq|184	260	-	184	4	177	175	44	0.996036	1	NA	NA	0.301886	0.305882	GTACCTCCAGGCAAAGAGCCAAGGTGATCACAGGGATCACCTCGTTTGTTTCCCTTTTCTAAAAGGTCGCCATCCTGTCCTGCCT	NA	PS2015
12	7444181	7444599	1	Cocn6.fastq|6437	418	+	6437	106	333	338	43.6365	0.997777	0.968576	NA	NA	0.694605	0.408696	CAGTGGAATTTAGAGTTGGATCACACTCATTCTCACAGGGAGTTCACTGAATGCATAAGAAAATGCAAACTAATAAGGAAAAGATATTCAACCAGCGAAAACAAAAGTTACCTCT	NA	PS2015
12	30419904	30420030	1	Ctrl5.fastq|8	126	+	8	2	41	41	38.25	0.998529	0.883727	NA	NA	0.992157	0.34127	CATCAATGCCACTGCTAGGTATATACCCAAAATAAAGGAAATCAGTGTATCGAAGAGATATCTGCACTTCCACGTTTATTGAAGCATTATTTAGAATGGCCAAGATTTGGAAGCAATTTTAGTGTC	NA	NA
12	33012749	33012839	1	Ctrl5.fastq|455	90	+	455	10	15	5	43.8681	0.997719	1	NA	NA	0.98617	0.406593	TGATAATGAAATGCCTATTTTTGCTTATCAGATTAACAAAAACAAACAAAAGAATAATACCTTGTGGTAGTAATGGTACATGGAAACTTTT	12|32943679|33049780|PKP2	NA
12	33013037	33013122	1	Ctrl5.fastq|8	85	+	8	2	24	0	44	0.993539	1	NA	NA	0.95865	0.305882	TCACTGCCTTGGGAGAGTTCCCAGGCTATTGGGCAGTGAGAGAAAACTTAAGTGAAACTCAACAGAGTTGAGGGCACAGAGCTCA	12|32943679|33049780|PKP2	NA
12	61765220	61765318	2	Cocn6.fastq|12,Ctrl5.fastq|17	98	-	29	11	27	35	30.7586	0.996811	0.919119	NA	NA	0.824513	0.436782	CTTACCCTATTTTTCCTTAGAACCTCAATTTATTTATTTATTTTTTATTTTTTTGAGACAGAGTGAAACTCTGTCTCAAAAAAAAAA	NA	NA
12	74206801	74206909	1	Cocn4.fastq|303	108	-	303	15	25	56	40.2673	0.996491	1	NA	NA	0.986792	0.361111	ACCATTATGGTATTCTCTGTAACATTGTTTCTGGTCAAATAATTCATTTCATAGCAAAATAAAATATACAATGGACTCATTCCATGAAATTCACTGATACAATATTTC	NA	PS2015
12	75935110	75935351	1	Cocn4.fastq|160	241	-	160	12	212	190	32.575	0.998603	1	NA	NA	0.696301	0.356164	TAATTAAATGTTTAAAATCAGTTCTGAAGTTACACACATACATACATGTCTTTGGGATGTTGGGATTGAGATTTGGTGTTGGGATCTTTGACTGTGTGATCACAGTGAATTTAACATTAATTTGGCAAGAATTGACATGATACCGA	NA	NA
12	78644438	78644522	1	Ctrl5.fastq|14	84	+	14	2	12	19	40.2857	0.998299	1	NA	NA	0.976471	0.552941	TTAGCAAAGAGAAAACAGCAAAGGGAAAGAGACAGAAAAGGGAGACTAAGAGGAAGAGAAAGAAAAGGAAATGCTGGTAAAAATA	NA	NA
12	79785784	79785875	1	Ctrl5.fastq|7	91	+	7	2	6	6	44	1	1	NA	NA	1	0.340659	CCACATGAACAGCACATATCATCACAAAAATAGTGTTCTTTGAAGAATGCGTAGGTACCACTAGACACCTATTATTAATCATTGTTTCTCC	12|79257772|79845788|SYT1,12|79439432|79845788|SYT1,12|79258448|79845788|SYT1	NA
12	91681236	91681321	2	Cocn6.fastq|1,Ctrl5.fastq|8	85	+	9	4	5	2	40	1	1	NA	NA	1	0.597701	AAAACAGAAAACAAAAAAAATAAGAAAGATCTCAAATGAACAAACTAAGTTGACAACTTAAGGTACTATAAAAAAAGGAGAAACTAT	NA	NA
12	92536923	92537090	2	Ctrl1.fastq|7,Cocn3.fastq|5	167	-	12	12	82	83	30.6667	0.998039	0.952381	NA	NA	1	0.434524	AATTTATTATAGAGAGAAGAAAAATTTCTCATCCAAAATATAGAAATCTGTACAACTTTGCCACAATCAATATACATGAACTGTACAAATTTACACCAGTTCATAATTTACCAAATAAAAGATGACTAACAAAGTTCACAAAATAGATGGTGGTTTGTGGGAAAGACT	12|92534053|92539673|BTG1	NA
12	113901708	113901793	1	Cocn6.fastq|10	85	+	10	2	1	0	44	0.99881	1	NA	NA	0.97619	0.352941	AGACAGAGGCGGCCAGAGACGCAGAGACAGACAATGATTCCTAAGTGTCTTAGGGTCGGTGAGAGACACAGAGATGCGGGACAGC	12|113900693|113909877|LHX5	NA
12	122989645	122989767	2	Ctrl1.fastq|4,Cocn3.fastq|3	122	-	7	6	37	37	38.1429	0.996639	0.979675	NA	NA	1	0.393443	GTGCAGGATTATGTACCAAATGGCCAGATCTTCTAAAGAACATCTACATAACATTTCTTTCATGTTTCAAGAGATGAAAATAACTGTACAAGGTTAAGTACAAAAGTACACAAGACAGCGGA	12|122989189|123007379|RSRC2,12|122989189|123011560|RSRC2	NA
13	27339207	27339292	1	Cocn4.fastq|1457	85	+	1457	22	34	1	43.9945	0.997042	1	NA	NA	0.986438	0.314607	TGTTGCTATTTAAGGAGAGGGAGGAGACTATGAAAAATCACAACACATCCCTCCTTCCCCTTTTAAAATTCACTCTAAACTTCCAGGTT	NA	PS2015
13	30855744	30855940	2	Cocn6.fastq|40,Ctrl5.fastq|1	196	+	41	3	111	110	40	0.989223	1	NA	NA	0.542484	0.470588	TACCCTAAAACTTAGGAAAACATCAATTTCTGACTAATGGAAAAATTAGAAGAAACACTTGAAAGGCATTAGTACATAAAATGGA	13|30776766|30881163|KATNAL1,13|30776766|30881584|KATNAL1	NA
13	49049377	49049676	2	Cocn6.fastq|100,Ctrl5.fastq|62	299	+	162	5	214	217	39.8951	0.998505	1	NA	NA	0.798519	0.305882	CTAAAACTTAGTGACTTAAAACAAACGCTTATTATCTCCATTTCTGTGGGTCAATAATCTAGGCATGACTTAGCTGGGCCAGAGT	13|48877882|49056026|RB1	NA
13	50778517	50778620	2	Cocn6.fastq|15,Ctrl5.fastq|8	103	-	23	3	18	26	44	0.999488	1	NA	NA	0.994118	0.31068	GCTAAGGGCATCTTATTTGAGTAAATATGGGTGTGGTCATTAGGCTTCTGATTTGAAGAGGATGCCTGGTGCCCACAAGAAACCCAAAAACCCTGGAAAACTA	13|50656413|51066897|XTP6,13|50760015|51102200|BCMS,13|50656413|50964427|XTP6,13|50656413|51102200|XTP6,13|50760015|51066897|BCMS,13|50760015|50964427|BCMS,13|50656413|51102670|XTP6	NA
13	53895937	53896304	2	Ctrl1.fastq|8,Cocn6.fastq|8	367	-	16	6	309	295	42.5625	0.998187	1	NA	NA	0.804104	0.348315	TTTGGGGCTTTGGAAATACAATATTACCAAAGTCACTGACATTTTATTCATAGGAGATGAAAAATAATGGATGGGCTACCAAATGCCTTTTCATAAACATCATATTCATGTATTTTGTATAGCCTTTCTCCAAGGTTTCAAAAAACAACTTGTCCTTAGAAACCAGGAGAAAGCACGT	NA	NA
13	57646752	57646814	2	Cocn6.fastq|155,Ctrl5.fastq|11	62	-	166	2	0	3	35.8916	0.998251	1	NA	NA	0.986144	0.333333	CCAGAATTATATGTTCTGGTTCTGCAAACCAGTAGGACTCTTGATTTCTTCCTAAGTTTTAGGGTACATGTGCAAGATCGGAAGATA	NA	NA
13	57791178	57791596	2	Cocn6.fastq|62,Ctrl5.fastq|6	418	+	68	11	333	333	40.4412	0.995623	1	NA	NA	0.93811	0.283784	TTGCTTCTCCCCAAAATTCATATGTTGAGGTCGTAACCTCCAGTGCCTCAGAGTGTGGCCACGTTTGGAGACGGTGTCTTTGAAGGAGTGCTTAAGTTAAAATGAGGTCTTTAGGGTGGGTCCCAGTCCAATGCCACTGGTGCCCTTATAGAAACAGGAAATTTGGATACACAGAGAGACAGCAGGCACACGTGCAGAAACAGAGATGACCATGTGAAGAGA	NA	NA
13	58986827	58987056	1	Cocn6.fastq|9	229	+	9	2	144	144	44	0.998693	1	NA	NA	0.738426	0.435294	CCATAATTCACACTATAAAAATTAACATGTTTAGTTGACATAATGTTACAATAAATGTAAGCACTAAACCCATTAAATTCCTGAA	NA	NA
13	61814120	61814207	1	Ctrl2.fastq|23	87	-	23	2	2	2	44	0.998977	1	NA	NA	0.988235	0.425287	GAGAGAAAATTAGTCCTAACTTAAAGGCTGTTCTGATAGTCTTTAATAAATCTTAAAATAAAATATTTAAAAGATCAACTATCTTCA	NA	NA
13	72012115	72012404	2	Ctrl1.fastq|6,Cocn3.fastq|3	289	-	9	9	204	204	42.6667	0.997386	1	NA	NA	1	0.401384	ATTAGGAGATTGTTGAAAAGAAAAAGAAAATTAAATACAATAACAGTAAACGTGGTTCTCACATTGAAACCAGGCTCAAATAACTAGGCTACCATAGAAAAATTTCCAATTCTTGCATTATGATGTAAAAACAGATTTTTGTACAGATTTTGTACAACAAAATTCGTAATAACCTTTTATCATTTTTAGAAAACTTTAAATATATAGATAAAAATAGACAATTTTCATAGGTCCTACATGAAGATGAGTATGTTCTGTTCCAAGGGCTTGCATAGAGCGCAAATATGGT	13|72012097|72441330|DACH1	NA
13	77618810	77618942	2	Ctrl1.fastq|5,Cocn3.fastq|4	132	-	9	8	48	47	44	0.996063	1	NA	NA	1	0.353383	AAAATGTACAGTGGCTTTATTGACATGTACATTCCAATATGTTTACAGCTGCAAGATAATGAGGCACACTCAGTATTGCACTTCATTAAAATTTCAGGCTCAAACTTAACCTAGAAGTTTAAATGAAACTGCT	13|77618791|77667467|KIAA0916,13|77618791|77901177|MYCBP2	NA
13	79598815	79599202	1	Ctrl5.fastq|1032	387	-	1032	44	350	323	43.9186	0.997802	1	NA	NA	0.470015	0.294872	TGGGATACTAGGCTATGTAGAATCATAGCCTCTGGAAGAGTAATTTAGCATTTCAGTCAGGATCCCCTGCACTTTAAA	NA	PS2015
13	84541901	84542188	2	Cocn6.fastq|13,Ctrl5.fastq|9	287	-	22	5	202	202	44	0.997861	1	NA	NA	0.462067	0.364706	TACAAGAGCATCTCTACTTCTCTACGTAAAATTTATTGACTAAAAACGTTTCATTTTCCAAAACAATTACTTTATGAGACAATCC	NA	NA
13	86504300	86504380	1	Cocn6.fastq|20	80	-	20	2	0	1	40.25	0.9975	1	NA	NA	0.969904	0.488372	GGAAAAATCTGTCAATGTTTTAGGCTTAAAGACATATTTCCATGACTTGATTCTGGTTCGTGTTTCATGTTTTTTTTTTTTATTAT	NA	NA
13	92406448	92406616	2	Cocn6.fastq|31,Ctrl5.fastq|157	168	+	188	7	83	83	41.2128	0.997806	1	NA	NA	0.987538	0.360947	AACTTAGATAAAATGCTGTAGAGAAGCCTTTGAAGGACTTTAAGTGAGTAACATAATCTCTGGAATATCAAATTTGAATTTTAGAAAGTGACTGTCCATTGAGAATGGGAAGAGATTGGAGGGATGTAATCTTAGTGTAGTACGTCCAGAGAAAGATGATAAAGGCTTG	13|92050934|93519487|GPC5	NA
13	100215516	100215628	2	Ctrl1.fastq|3,Cocn3.fastq|7	112	+	10	7	27	30	44	0.988192	1	NA	NA	1	0.495652	TTATAATTGTTCATATCTTCTTACTTTTCTGTGTTGACTTCATTATTCCCATGGTATTGGCCTTTTAAACTATGTGCCTCTGAGTCTTTGAATTTATAAATTTGTTATCTTAATA	NA	NA
13	108938479	108938564	2	Cocn6.fastq|23,Ctrl5.fastq|14	85	-	37	2	2	0	44	0.999046	1	NA	NA	0.989916	0.341176	ATATATTTTACCAAAAGCTTGACTTTGGATCCAGAGTGAAACAGGTGGGGTTGAAATTCTGGTCCCATCACTTTCTGTCTCTGAT	13|108921976|108960832|TNFSF13B	NA
13	110548750	110548954	1	Ctrl5.fastq|58	204	-	58	6	119	140	39.9655	0.999189	1	NA	NA	0.447902	0.494118	AACATTGCATTATATATTCATACAATATAAATAGCACAGAAATGTATTTCTTAAAAAAAAAAAAATTTCAAGAGCCAAACTTGCA	NA	NA
13	113216233	113216340	1	Ctrl5.fastq|171	107	+	171	10	46	24	44	0.995927	1	NA	NA	0.824866	0.371429	ATTTTTTAACTATAAAAAGAGCAAGTATAAAACACCCAGGATCTCTTCAGTCTGCTGAAAACCATTTGATACGAAGGTGTGGAAGCGCGGAACCAGGGAAACCAC	13|113139327|113242481|TUBGCP3,13|113153145|113242481|TUBGCP3,13|113201874|113242481|TUBGCP3	NA
14	20811247	20811503	1	Cocn3.fastq|11	256	-	11	11	171	183	44	1	1	NA	NA	0.778154	0.305882	GTCTGAATTGGGTTATGAGGTCCCCTGCGGGGTACCTCACCTCAGCCATTGAACTCACTTCGCTGGCCGTGAGAGATCGGAAGAG	14|20811229|20811570|RPPH1	NA
14	24099348	24099597	2	Ctrl1.fastq|349178,Ctrl2.fastq|29	249	-	349207	229	209	196	40.7487	0.997194	1	NA	NA	0.415881	0.350877	CCAGCCTGCTGCTTACTCACATCCTCATACTCAGCTGCAGACTGCCTGACAGAAGGG	14|24099323|24112428|DHRS2	NA
14	39650968	39651303	2	Ctrl1.fastq|2,Cocn3.fastq|5	335	+	7	6	250	250	43.4286	0.993296	1	NA	NA	0.576152	0.459459	GACAGAAAAAGGTCTATATCAGAGAGTAGTCGATCAGGCAAAAGATCTTCAAGAAGTGAAAGAGACCGAAAATCAGACAGGAAAGACAAAAGGCGTTAATGAAGAAGCCAG	14|39644386|39652422|PNN	NA
14	39867687	39867795	2	Ctrl1.fastq|2,Cocn3.fastq|4	108	-	6	5	32	23	44	0.996031	1	NA	NA	0.995181	0.290598	TTTATTTTTTCAGAGTTCTGAGGTTGCTGACTGAGCCACAGCACAGCTGTGTACCACAGGTCGAAATTCGACCTTAAATATTACAATCTAGCAGTATCTGGCTGGCCACAGCTGGCC	14|39865576|39901704|FBXO33	NA
14	42593551	42593778	2	Cocn6.fastq|14,Ctrl5.fastq|31	227	+	45	5	147	142	41.4	0.998938	1	NA	NA	0.313279	0.341176	TTTTGTGGGTCAGGAATCAGGGAGCCACTTAGCTGGGTGGTTCTGGCTCATAGTCTTTCATGAGATTGTGGTGAAGCTATTGGCT	NA	NA
14	48507508	48507703	2	Cocn6.fastq|154,Ctrl5.fastq|54	195	-	208	9	132	110	38.976	0.998818	1	NA	NA	0.517746	0.529412	AATTTAATTCATTTACGCTCAAGGTTATTATTGATATGTGATGACTTATTTTCATCTTTTTGTTAATTGTTTTCTGATTGTTTCG	NA	NA
14	48668134	48668385	2	Cocn6.fastq|286,Ctrl5.fastq|21	251	-	307	9	198	166	40.1661	0.99816	1	NA	NA	0.32212	0.423529	AGGTTTGTCTTTTATCCAACTTAAGAAAATTTCAGCAACTCTTTCTTTTAGCACTTTTTTCAGCCCTGACCTCTTTCTCCTCTCC	NA	NA
14	49323140	49323215	2	Cocn6.fastq|2,Ctrl5.fastq|13	75	-	15	2	1	0	37.1333	0.986655	1	NA	NA	1	0.337209	CATTTAGCAAAATACCCTTGAGATCTGTCCAAGTTGTTGCATGTAGCAGCAGTTTACTCCCGCTTATGTCTAAGTTTTAGGGTACA	NA	NA
14	52523515	52523699	2	Cocn6.fastq|14,Ctrl5.fastq|9	184	+	23	3	99	99	41.7391	0.996931	1	NA	NA	0.984314	0.391304	ATAAATAAATAAAATGCCTATCACTGGCCCTAAACATCATAAATACTTATTAACTACTGTCTTGTCTTCCAGAAGATAGAAAAGTATGATTTCAAAATATACACGTGTGAATTCGTATTTAAATTTGCAGAGGAAGAGTATGACAAACATTATGAACTATATAATTTATGACCTTTGAGCTCAC	14|52472444|52535946|NID2,14|52471519|52535946|NID2,14|52479427|52535946|NID2	NA
14	63010033	63010164	3	Ctrl1.fastq|221,Cocn6.fastq|169,Ctrl5.fastq|8	131	-	398	14	50	80	43.9698	0.998008	1	NA	NA	0.973409	0.310606	CCACCTTCAGTGTCCAGTCAATTTTCCTCCTTCAAACTTTGATCATCATTGGCAACAGAATGACCAAACTGAGTGCCCTAGGTTGNGGAAAGAAGGACCATCTTTATTCAAGTACTTTTGTGAATACTTGTC	NA	NA
14	67417509	67417684	2	Cocn6.fastq|1,Ctrl5.fastq|12	175	-	13	5	90	91	43.6154	0.995475	0.763752	NA	NA	0.925575	0.413793	TTTTATTTACCCTCACACTCCCCCAAAAGTAAACATTTTTATCATTTTGAAGGGTATCCTTCAAAAGTTTTCTGTACTTTTCTGTAC	14|66974124|67525733|GPHN,14|66974124|67648525|GPHN,14|67289962|67648525|GPHN	NA
14	67418082	67418366	3	Cocn6.fastq|56,Cocn4.fastq|2,Ctrl5.fastq|3	284	+	61	12	199	199	39.9016	0.99776	0.769473	NA	NA	0.936812	0.385787	ATTAGCTGGGCATGGTGGTGCATGCCCGTAGTCCCAGCTACTCAGAAGACTGAAGCAGGGGAATCACTTGAACCTGGAAGGCGGAGATAAAGAAACTTGCAAGATGCTTCTAAAATTTATATAGATAGAATTGCAAAGGGCAAAAAAACAACCAAAATAGTGTTGAACAAGAAAAAGATCAAAGTGGGAAGACCTGC	14|66974124|67525733|GPHN,14|66974124|67648525|GPHN,14|67289962|67648525|GPHN	NA
14	83931892	83931977	1	Ctrl2.fastq|35	85	+	35	3	8	3	44	0.998319	1	NA	NA	0.987166	0.341176	TTAGATAACTTGATCTTGCTGAAGAAAGAGGGTCTTACATTTGAAGAGATAAATTAGGAAGTATTTTCTCAGCCCCATGATAACG	NA	NA
14	89552628	89552794	2	Ctrl1.fastq|6678,Ctrl2.fastq|2	166	-	6680	49	85	114	43.9678	0.988402	1	NA	NA	0.990803	0.26087	GCCTTGCATTACAGATTACCCAGTTCTAAGATGGTGGAGCCTTCGTCAGCTTAGCCTGCTGAGTGACTGGGCAGAGAAGACTCCCCANNNGC	NA	PS2015
14	91346677	91346774	1	Ctrl5.fastq|17	97	-	17	2	15	12	39	0.998616	1	NA	NA	0.988235	0.42	TGATTCTGAATACCCTAAGTATCTTTTCTGAACATACACTATTTGTCTTTTTGTAACTGGCTTCCTTCTTTAGCATAATATCCTCAATAATCATCTAAGT	14|91337166|91526478|RPS6KA5,14|91337166|91526993|RPS6KA5	NA
14	101841828	101842021	2	Cocn6.fastq|13,Ctrl5.fastq|27	193	+	40	6	108	108	44	0.997647	1	NA	NA	0.734033	0.373626	ACAATAGGATATCTGATTGAGAGTAGTCTTCAAAGTACAGCCCAAGGAGAGAATGACAAACTAGCCCCCGGTAAGATGGGGAAACGTATCA	NA	NA
14	105936853	105936952	2	Ctrl1.fastq|5,Cocn3.fastq|5	99	-	10	7	36	13	39.1	0.988195	1	NA	NA	0.968938	0.477778	TTGTTGTGTTCTGTTGAAGGTGCCATTTTAAATTTTATTTTTATTACTTTTTTGTAGATGAACTTGAGCTCTGTAACTTACACCTGGATG	14|105886185|105937057|MTA1,14|105924606|105937057|MTA1	NA
15	43235221	43235344	2	Ctrl1.fastq|9,Cocn3.fastq|7	123	+	16	12	38	38	43	0.997059	1	NA	NA	0.992672	0.390244	TGGAATTTGAATCAGTGGTATAAACATGTTGCAGTCACTAAATATAGATCATCATCACAGTGAACCAAAATGCATAGTTGTTATGAAATGACAAATGACCACTAAAAGGTGAACTCACAGCCC	15|43235097|43398286|UBR1	NA
15	44690215	44690310	2	Cocn6.fastq|13,Ctrl5.fastq|2	95	-	15	3	10	10	44	0.999216	1	NA	NA	0.994118	0.315789	CTTCTTACCTAAATAGATACTGGAGATACTGTAGGGCATAAGGCAGATCAGATTTCAGTTCTCAGGGAGCTTAAAAGAAATCTTGACTACTGGTT	15|44580908|44707959|CASC4,15|44580908|44695391|CASC4	NA
15	55295455	55295589	2	Cocn6.fastq|2,Ctrl5.fastq|12	134	+	14	4	49	49	40.2143	0.998319	1	NA	NA	0.993277	0.41791	TAGAAATAAGGTCTTTCAGATGCAATCAGGTTAAAATAAGCCATACTCAATTAGGTTGCACCCTAATCAGATATGACTAATGTCCTTACAAGAAGAAAAAACAGATAGACAGAGACATGGAGAAGAAGCTCATG	NA	NA
15	63113913	63114058	2	Cocn6.fastq|19,Ctrl5.fastq|61	145	-	80	3	62	60	44	0.997647	1	NA	NA	0.988592	0.351724	TGGGGTTTACCAGGGCTCTCTCTGCTGGACTCTACCTGGGAGTCTTGGGTTGCCTGATATTGTCAGAGTAAGAGCCAAGTGTGGGTGTTGGGACAACTCCATTTTCTGGTTACGCCTTTGTTTCTGCTTTGTCAGTCAAGTTAAT	15|62939509|63136829|TLN2,15|63032643|63136829|KIAA0320,15|63112684|63136829|KIAA0320	NA
15	64430068	64430174	2	Ctrl1.fastq|4,Cocn3.fastq|5	106	-	9	6	24	21	40.7778	0.997386	1	NA	NA	1	0.348624	GGGGTGGAGTGTTGATATAAATATATAAATACAAATGTATATTTTTCAGGATGTGGTTTAGGAACTGGGAATAACGTTTTCTGTTACTCCTGATGGTGCCATGAAAGAT	15|64388176|64432074|SNX1,15|64388176|64436433|SNX1	NA
15	77648685	77648833	1	Ctrl5.fastq|247	148	-	247	13	63	63	44	0.998236	1	NA	NA	0.988629	0.397351	TAAAAGTCTGAAAAAAAACAAGTATTAGAGAGGCTGTAAAACAACAGGATTTCTCATACATCAATGGTAGGAGAATAAAATTGCATAAGCCCTTTGGAAATACACTTCGTATTATAACTTTAAGTTTAACATTCATTACCCTATGATCGCC	NA	NA
15	80616800	80617043	2	Ctrl1.fastq|1,Cocn6.fastq|30	243	+	31	4	158	210	42.6452	1	1	NA	NA	0.504808	0.661017	AAAAAAAAAAAAAAAAAAAAAAAGAGAGAACAAAACAACCCCATCCTCAGCCAGCAGAA	15|80555409|80634147|LOC283688	NA
15	81411797	81411883	1	Ctrl1.fastq|757	86	+	757	8	23	3	40.0053	0.988257	1	NA	NA	0.991176	0.436782	AATTATGACTTTTAATAAATTAACAGATTTTAATAATGTTATATAATTTTTGAAACTTTATATTAATAGCATACCCATAATTGTAAT	15|81391748|81436161|C15orf26	NA
15	81658643	81658731	1	Ctrl5.fastq|9	88	+	9	2	3	3	44	0.997386	1	NA	NA	0.968341	0.386364	AAAGGAAAATGAAAAGTAAATAGGAAGAGTGGCTTTCTAAAAGGGGAGAACAGCCAGTACAAGTTGTGGGTTAGCACGAGCTGAGCGT	15|81629982|81666418|TMC3,15|81624759|81666418|TMC3	NA
15	87502976	87503066	2	Cocn6.fastq|10,Ctrl5.fastq|2	90	-	12	2	5	5	44	0.99902	1	NA	NA	0.975735	0.422222	TTTGCTTCAATACCCTTTTACAAGACTTATCTTTTTCTTCTAAAGCCAAAATAATGATGCACATTATTCTTATCTGAGTTTCTCTCCACT	15|86685241|87572283|AGBL1	NA
16	7164612	7164809	2	Cocn6.fastq|54,Ctrl5.fastq|32	197	-	86	7	137	112	41.5814	0.998381	1	NA	NA	0.989107	0.363229	TTGAATGTTTCTGAAACGCCTTTTCTTCCTGGGCTGAGAAGTGCCTCATGCCTTCTTCCCCTGCCTCTCTGGAAATGAGAGTCCTTGTGCTGTTTTCCTTTCTACGCTCATGAAGAGTCCTGCTAGGTGCATGGAAACTTTGCTTTCTGTTTACATGTGCTTCTCTGTCTTGCTAACTCGTTGTCCTAAGTTTTAGGGTACATGTGCAAGATCGGAAGAGCTC	16|6069131|7763340|RBFOX1,16|6823809|7763340|RBFOX1,16|6069703|7759783|RBFOX1,16|6069131|7703949|RBFOX1,16|6533793|7703949|RBFOX1,16|6533473|7759783|A2BP1	NA
16	7930538	7930878	2	Cocn6.fastq|85,Ctrl5.fastq|5	340	-	90	11	268	255	38.4778	0.988219	0.997067	NA	NA	0.686069	0.37415	ATGAGTTTTTAAACATCACCAATGTGTTGGTTCTTCATCAGATTTTCTGAAGTATCACATATTTTGGAGGACCCAGTTTGGAACTCCACATAGGATTGTATTTATCTGTATGTGCTTGAAGAAAAGTAATGTTGAAATAAAATTCTT	NA	NA
16	8116171	8116274	1	Ctrl5.fastq|23	103	-	23	2	18	18	44	0.998465	1	NA	NA	0.988235	0.330097	GCTGGTCCCTTTGGCAGAAGCACGTTATCTTCAAATATTCACATAGGTGACTCCTGGTCATTATTCAACCTCCATTCCCATGCCACCTCCTCAGATCAGCCCA	NA	NA
16	14195768	14195923	2	Cocn6.fastq|8,Ctrl5.fastq|10	155	+	18	4	70	70	42.2222	1	1	NA	NA	0.992157	0.36129	AGTGTCCCTATTAGAAAGTTTGAGTTCCTCTCCAATTTAAATCAAGGTACTATATTTAGGTATTTTGAAAAATACATAACAGCTGTTTGCTGAGAGGCACTAATGGGACTGGTGGTCAATTGTAGGGAAGAAACAAAAGGAGAAAAATAGAGGAG	16|14165195|14360630|MKL2	NA
16	48004069	48004202	2	Cocn6.fastq|24,Ctrl5.fastq|2	133	+	26	3	48	48	44	0.99718	1	NA	NA	0.985337	0.330827	TTTGTTGACTAAATACATGCTCAAATGCATAAATTAAATAATGAATAAATCTGTTAATAGAAATCCGTCTAGAACTAGCATTTGTTTTAATGAGATCCAGTGCTATCGGCAGCCAAGTGTCTCAGCCTCTTCC	NA	NA
16	55985707	55985812	2	Cocn6.fastq|96,Ctrl5.fastq|19	105	+	115	3	20	20	44	0.998159	1	NA	NA	0.988889	0.409524	AAGCAAAAACTGAAGGATATACACAGAGAAAGTGTTAATCTACAATCATGGTAAGAGACCTTATTATTCATCTCTCAGAAATCACCCAATCAAATAGCTGTGGAT	16|55880065|55989943|CES5A	NA
16	59713297	59713367	2	Cocn6.fastq|14,Ctrl5.fastq|3	70	-	17	12	6	9	37.4118	0.993572	1	NA	NA	0.950864	0.694118	TAGTTTTCACTCTTCTAACTATTTAGCTTGATTCCCATTTCCAGCCTTTTTTTTTTTTTTTTTTTTTTTTTTTTTTTTTTTTTTT	NA	NA
16	69738394	69738534	2	Ctrl1.fastq|6,Cocn3.fastq|2	140	+	8	7	64	55	43	0.993618	1	NA	NA	0.993902	0.421429	AGTTTGTTCTCTGGGGGAATTTCATTTGCATCTATGTTTTTAGCTATCTGTGATAACTTGTTAAATATTAAAAAGATATTTTGCTTCTATTGGAACATTTGTATACTCGCAATTATATTTCTGTAAACAGCTGCAGTCAA	16|69726771|69738553|KIAA0827,16|69598996|69738553|NFAT5	NA
16	72787954	72788048	2	Cocn6.fastq|5,Ctrl5.fastq|8	94	+	13	3	9	9	44	0.99819	1	NA	NA	0.992157	0.329787	ACTCTCCTGGCTCTTGGCAGGCCTCAGATCCTTACCGACTGTTCAACAGAGACGTGAGTTCCTGCCCAGGGACATGTAGGCCTCTCTGCCAGGC	16|72699067|72821759|AK021563	NA
16	84495340	84495607	2	Cocn6.fastq|4,Ctrl5.fastq|36	267	-	40	7	206	201	43.75	0.998529	1	NA	NA	0.566777	0.317647	ACTCCCCGCACCACGACGATGACGTTCACTTGTTTTGTGTTTTTCGATCTCTTCAACGCCTTGACCTGGGGTCACTAATGTAGAA	16|84493211|84497793|UNQ5929,16|84438032|84497793|ATP2C2,16|84440193|84497793|ATP2C2,16|84402132|84497793|ATP2C2	NA
17	1957429	1957515	1	Cocn3.fastq|250	86	-	250	9	3	29	44	0.998187	1	NA	NA	0.988374	0.340909	CCACTTCCGGAGTAGTACTGCGAGCAGCGGCGCGACAGTGCGGGGTCCCCTTTCTCCCAGAAGAGACGTCACCCACACAAACCTGNNA	17|1957447|1962981|HIC1	NA
17	7494548	7494627	2	Ctrl1.fastq|7,Cocn3.fastq|3	79	-	10	7	27	0	35.2	0.995397	1	NA	NA	0.968755	0.342105	TACCATTTGGATTTTTTTATTCTCTTTTTAAAAACTGTACAGTGAAAAATAAATACGCCTTCTCATCCACCAGACAAGGTTATTTCCTCCCAACTCCCCTGGGAGACCTTGTCA	17|7494547|7518215|FXR2,17|7486964|7496107|MPDU1	NA
17	9526711	9527009	1	Cocn6.fastq|21	298	-	21	2	232	213	37.1429	0.98557	0.993311	NA	NA	0.310345	0.435294	TATTTGGAATGTTTAATCCATTTACATTTAATATAATCTTTCATATGTTTGTATTAAATCTTTATACAAACTCCATCAAACTCCA	17|9479943|9546776|WDR16	NA
17	28253655	28253743	2	Cocn6.fastq|17,Ctrl5.fastq|2	88	-	19	2	3	3	44	0.998762	1	NA	NA	0.990588	0.375	AAGTTCAAACTCCAAACTCCCAAGCTCAGTAGTCCCTGTGCAGCCCTAGCTGCCTCCTCGCCTTTATCTCTTACTACTGTCCCATACA	17|28000929|28257018|SSH2,17|27974711|28257018|SSH2,17|27952964|28257018|SSH2,17|28002847|28257018|SSH2	NA
17	33131850	33132101	1	Ctrl5.fastq|15	251	+	15	8	166	198	43.7333	0.993725	1	NA	NA	0.924955	0.406504	AAAAAAAAAAAAGTGAGAGAGAAGATGGTTACAGCATAGGGGCTGGGGGTTAGGGACTTGAGGCAAAAGAGGATCATAAAGAATCTAGTAGGCCATATTAAGAGTTTGAATTTCACTCTGAAA	NA	NA
17	51173625	51173797	2	Cocn6.fastq|17,Ctrl5.fastq|10	172	+	27	9	87	86	42.3704	0.998267	1	NA	NA	0.989932	0.508772	GCTAACACTATAATACACCAAGAAAAAAAAAAACAGAAAAGTTTTGGAACCTTGACTAGGGAAATATTTATCACCTAAGATATACAAAGCATAGACCATAAAATAAAGCTTGATAACTTGTGTAGGTATTGAAATATAAAGAAAATAGAAGAAAGAAGAAGAAAGATGAAG	NA	NA
17	53399606	53399725	2	Ctrl1.fastq|2,Cocn3.fastq|4	119	+	6	6	78	35	40.6667	0.994048	1	NA	NA	1	0.408537	ATTTAAATGTTTACTATAGACCAAAAGGAGAGATTATTAAATCGTTTAATGTTTATACAGAGTAATTATAGGAAGTTCTTTTTTTGTACAGTATTTTTCAGATATAAATACTGACAATGTTGTTCAGAGGAGTGCTTGGGGGCTTTTGAAATCTTTAATATTTT	17|53344975|53402426|HLF,17|53343170|53402426|HLF,17|53342320|53402426|HLF	NA
17	56080878	56081326	2	Ctrl1.fastq|15,Cocn3.fastq|8	448	-	23	18	363	364	37.8261	0.989905	0.946548	NA	NA	0.951765	0.322695	TTCAAAGAAAAACGGCAATAGCCAATTGGAAACCTACTTATTCTTCAACTCCAATTTTGTTTTCTTTAAATTTAGAAGTGACTTACTGATTTACTATTTTAAACAAACCCCCCCTTTTCCCCTTTAAATGTTTACCATCTACTCGTGCTGAATCCTTCCAAGGAGATTGCTCCAGCGTATATCTCCAGGTCCTCGCTTTGCTCCTTTTACCAAAAAATGCAAAACACAATTCCATCGTGCATCTTAAGGGCTCCAATCGTCAAAAATAGGAAAAAAATTCTT	17|56078279|56084707|SRSF1	NA
17	60946473	60946557	1	Cocn6.fastq|43	84	-	43	3	2	18	35.6977	0.988013	0.931373	NA	NA	0.989899	0.305882	TAGCTAAGAGGCTCCTGGATTCCCGACCCACAGAAACTGTGAGATAATAAATGTTTGCTGTTTTAAGCTGCTAAGTTTTAGGGTA	NA	NA
17	64361324	64361409	1	Cocn6.fastq|70	85	+	70	6	15	1	44	0.998283	1	NA	NA	0.988528	0.344828	TCTGGAAAGTCCCGAAATTCAGTGTTCTGTTGGATTTCTGGCATCTATTGAGCAAGACAGTTGGGATAATGAGTCTTGGTATTAAGT	17|64298925|64771238|PRKCA,17|64298925|64806862|PRKCA	NA
17	64588499	64588675	1	Cocn6.fastq|25	176	+	25	2	91	91	40	0.999059	1	NA	NA	0.916807	0.447059	CATTTTATCAAAGAAAAGTTTATTTTTACACCCACCCTCCTCAAAAAATAGAAAAAGAAAGGAAGCAAAGACATAAGCCTGGTAC	17|64298925|64771238|PRKCA,17|64298925|64806862|PRKCA	NA
17	65325181	65325285	2	Cocn6.fastq|95,Ctrl5.fastq|12	104	-	107	20	43	19	39.6449	0.996738	0.990476	NA	NA	0.987728	0.462963	CATCTTCAGGCAAGGTAAGGGTATTCTTTAACACTTCTATAAAATCTAAGGTTTCAGGGGGATCTTGACTTCAAGATTTTTTTTTTTTTTTTTTTATTTATTATACTC	NA	NA
17	65325611	65325933	2	Cocn6.fastq|65,Ctrl5.fastq|13	322	-	78	8	237	237	43.7436	0.996375	0.993808	NA	NA	0.652972	0.294118	CCCCTCTTTTCCAATCCAGTTAGGGGCCTGACATTAGCATAACAGACCAGGTTATTGAGGTTGACTGTTCGACCTCCCCTGGAGC	NA	NA
18	825574	825659	1	Cocn4.fastq|216	85	+	216	12	31	1	36.8935	0.996719	0.922481	NA	NA	0.986167	0.352273	AAAAAGTAGCCAGGTGTGGTGGCAGGCGCCTGTAATTCCAGCTTCGAGAGGCTGAGAGAGAAGAATCGCTTGAACCCAGGAGGGGTCC	NA	NA
18	8611894	8611979	1	Ctrl5.fastq|62	85	+	62	2	5	0	44	0.998672	1	NA	NA	0.98902	0.305882	AGTACTTTAGTACTCAGTGCGTGCTTCTAACTGTGGGATGTTCAGAGAATGATCATGGCCCCTGGCCTGCTGCAGAGCGGGAAGA	18|8609434|8614502|RAB12,18|8609442|8639380|RAB12	NA
18	9954444	9954802	2	Ctrl1.fastq|6,Cocn3.fastq|7	358	+	13	12	274	278	44	0.988049	1	NA	NA	0.525471	0.423529	ACATTCAGTCCTTTATGAAATTCATAAATAAAGAATTGTTCTTTCTTTGTGGTTTTAATAAGAGTTCAAGAATTGTTCAGTCTTG	18|9913954|9960018|VAPA	NA
18	22169486	22169632	2	Cocn6.fastq|65,Ctrl5.fastq|22	146	+	87	4	61	63	44	0.990497	1	NA	NA	0.990196	0.310811	CCTAAAACTTAGATGTTAGTTATTTTACCAGGTTAGCTGATGGTAACCTAGGGAAGGCCTACTGCAGTGGGGCAATGAGTGAGTTAAATTTGAGTGGACCTGAATGGGGCCATCTCTGGAGAGCTCTAGGAAGCTAAGGGCAGATGGA	NA	NA
18	24939705	24939811	2	Cocn6.fastq|9,Ctrl5.fastq|28	106	-	37	2	47	21	34.2432	0.99841	1	NA	NA	0.988235	0.333333	TGGCCAAGTTCCATACCTCTCCTTGCTTGGTCATTAGCTGCATAATGAGGCTGATGAGGGTGATCACTGGGCTGTTGTGAGTCTTAAATGATTTTACCTTCTAAGTTTTAGGGTACATGTGCAAGATCGGAA	18|24916342|25175128|AK127888	NA
18	26383146	26383252	2	Cocn6.fastq|2,Ctrl5.fastq|10	106	-	12	2	21	21	40	0.99902	1	NA	NA	0.992157	0.273585	CTTTCTCTCTTTCTCACTCTGAGATCACTTAACCTGGGAGGATCTAGCTGCCATGTTGTAAGGCAGCCCTGTGATGAGAAGCTAAGGCTTACCAGCAACCACATGA	NA	NA
18	30223209	30223552	1	Cocn6.fastq|7	343	-	7	2	258	258	39.7143	0.998319	1	NA	NA	0.833333	0.482353	CTTTTTGGGGAGGGTTTAAATTATAAATTTAATTTTCTTAATAGTTACGGGGCTATTCAATTTATCTATTTCATATTGGCTTATT	NA	NA
18	32428340	32428425	1	Ctrl5.fastq|21	85	-	21	2	3	0	43.8095	0.997759	1	NA	NA	0.985294	0.435294	TTCGTCTGTAAGTAGTTGGAGTAAAAGGATTCGTCTGTTGGCATCTGGGATCCTTGAATTTTATATGTCATGTTTATTGTTATTA	18|32073253|32471808|DTNA,18|32073253|32448778|DTNA,18|32397925|32471808|DTNA,18|32398127|32438362|DTNA,18|32398246|32448778|DTNA,18|32290195|32448778|DTNA,18|32335939|32471808|DTNA,18|32335939|32448778|DTNA,18|32398246|32471808|DTNA,18|32173281|32471808|DTNA	NA
18	35566488	35566574	1	Ctrl2.fastq|865	86	+	865	21	35	2	44	0.998248	1	NA	NA	0.953299	0.364706	AGCCTCCTGCCATGCCAGAGGGGTACAAAGAAAAATAATGTGTCAAGACAGGGCCTCTGGGCAGGAATGAAAAGAATCAAGACTG	NA	PS2015
18	41499590	41499878	5	Ctrl1.fastq|9,Ctrl2.fastq|3,Ctrl5.fastq|3,Cocn3.fastq|2,Cocn4.fastq|1	288	+	18	6	233	203	42.6111	0.994706	1	NA	NA	0.855009	0.317647	ACTCTTGGAAGCCATAAGCCTGTTATGTAGAAATACAACAAAAGCAACTGCCAAAAAATCTGGGTGCATGTGCGTGTGTCTGTGT	NA	NA
18	47913899	47914642	2	Cocn6.fastq|6,Ctrl5.fastq|32	743	-	38	6	685	697	35.8158	1	0.7549	NA	NA	0.478554	0.482353	TTCTTGGGTTTTCTGTTCTTTTTTGTATTTCTCTTTGCATTTTAGTATACTCTAAGTTTTAGGGTACATGTGCAAGATCGGAAGA	18|47901391|47920538|SKA1	NA
18	49691782	49691868	2	Cocn6.fastq|24,Ctrl5.fastq|8	86	+	32	3	3	0	43.875	0.998157	1	NA	NA	0.957335	0.529412	AAGCAACCACAGCATTCCTAAAGTATAAGGACTCTGAATAAAAATTAAGTTATAACATAGAACAATAAAAGAAGAAAAAAATTTG	NA	NA
18	52894129	52894224	2	Ctrl1.fastq|4,Cocn3.fastq|3	95	+	7	7	24	10	43.7143	0.987548	1	NA	NA	1	0.302752	CCACTTTGATTATGTTATGTTTCCGATGATATAAACATTGGAAGGCACAGTGGTAACATTGTAGCATTCTAACCGTGTACCTCTGAAAATCCCAGGGGAGGGTAACAAG	18|52889561|53253336|TCF4,18|52889561|53069437|TCF4,18|52889561|52946887|TCF4,18|52889561|53303185|TCF4,18|52889561|53255860|TCF4,18|52889561|53071226|TCF4,18|52889561|53257045|TCF4,18|52889561|53068921|TCF4,18|52889561|53178000|TCF4,18|52889561|53089723|TCF4,18|52889561|52989036|TCF4	NA
18	60393611	60393696	2	Cocn6.fastq|139,Ctrl5.fastq|14	85	-	153	4	1	13	43.9739	0.988388	1	NA	NA	1	0.494118	TACATAGAGAAGCTAGTTTTGTTTACTAAGTCACTTATATTTTCTTTATCTGTTCACTTTTATATCAGTCTTTTCCTCTAAGTTT	18|60382671|60647666|PHLPP1	NA
18	67836491	67836651	2	Cocn6.fastq|4,Ctrl5.fastq|14	160	-	18	2	112	75	32.0556	0.998693	1	NA	NA	0.92905	0.352941	TTCAATACAAAATGTCTCAAGTCCAAATATCAACTCTTTCTCAAAGCCTAAGATACTAACTACTTTCTTCTTCCCCAAACCAACT	18|67833669|67872962|RTTN,18|67671042|67864974|DKFZp434G145,18|67671042|67872962|RTTN	NA
18	69025669	69025884	1	Cocn6.fastq|21	215	-	21	3	130	130	40.1429	0.99888	1	NA	NA	0.915893	0.458824	TTATGTTTTTCAGGAAATTTGTCCATTTCATCTGCACTTTCAAAATATTGGTTCAAAGTTGATATTTTCTTAGTATCTATAGTGA	NA	NA
18	76878111	76878360	2	Cocn6.fastq|10,Ctrl5.fastq|5	249	-	15	4	163	164	42.1333	0.996088	1	NA	NA	0.690267	0.41	GGAGACTTTGGGGTCGTTTCTCATTTTTTACCATTATAAATATTGTTAAACAATATGATTGTTCATAAGCATTGTTATAATGAACAATGTGATTGTTAAC	18|76847306|77037268|ATP9B,18|76829396|77089302|ATP9B,18|76873240|77123359|ATP9B,18|76829396|77137628|ATP9B,18|76829396|77138282|ATP9B	NA
19	8553766	8553993	2	Ctrl1.fastq|56,Cocn3.fastq|38	227	+	94	36	143	145	35.8723	0.994057	0.980263	NA	NA	0.727041	0.436364	ACCAGACCTCTGAATTTGTATTTTTTCTTGTTAACCATTTTAATTTGTTGGCTGGATGTATAAAGATGTTAAAAAAATTCAGTTGCTTTTTTGGGGTAATTTGAATTAAA	19|8552185|8553994|DKFZp547H118,19|8509802|8553996|HNRNPM,19|8528476|8553996|HNRNPM	NA
19	23074753	23075105	6	Ctrl2.fastq|161,Ctrl5.fastq|317,Ctrl1.fastq|44,Cocn4.fastq|471,Cocn3.fastq|9,Cocn6.fastq|103	352	-	1105	36	271	298	43.9873	0.997579	0.831478	NA	NA	0.985868	0.367347	TTGATATATTATGAGACATGCATTTGTCTAAATATTCCCAAATCTGGTCCAGCACCACAGGGTTTGTTCTAGAATTCTCCCCCGCTTTTTCCTTTTTTAACTTCAGAGGAAAGCAGGCAGTAATGACCTTATGTATAGTGTGTGTTT	NA	NA
19	33087929	33088012	1	Cocn3.fastq|6	83	-	6	5	10	0	44	0.997992	1	NA	NA	1	0.34375	ACTGTTTTCTTTTCCATCATTTGGCACATATCCAAGGCACATTAGAAAATTAGAAATCATAAATTACTTTGTAGAAAAATAATCAGCCCCTCCCTT	19|33087906|33166102|ANKRD27	NA
19	35441269	35441355	1	Ctrl5.fastq|65	86	+	65	3	1	1	38.6769	0.99783	1	NA	NA	0.987115	0.360465	AATGCGTTACCAAGAGAACTGCTGTGCAAGAAATGCTAAAGGGAGTCCTTCCAGTTGAAATGAAAGGACACTGGACAGTAACTCAG	NA	NA
20	47664636	47664701	1	Cocn6.fastq|13	65	-	13	5	0	6	30.6923	0.990459	1	NA	NA	0.946529	0.494118	GGCCCACATAGTCATATCTTTGGCCTTTCTCTGTGTGTGTCTCTCTCTTTTTTTTTTTTTTTATACTCTAAGTTTTAGGGAACAT	20|47662837|47713486|CSE1L	NA
20	48031470	48031904	1	Ctrl5.fastq|219	434	-	219	14	363	349	43.8995	0.995857	1	NA	NA	0.839305	0.341176	GCTTCTTCTCTCTGTGAGCCTCAGTCTCCCCATGAGTAAGATGGAGCAAAACCCAATGACATTGCAGGGAAATAAAAAGGAAAAT	20|47988504|48100490|KCNB1,20|47988504|48099183|KCNB1	NA
20	51923893	51923978	1	Ctrl2.fastq|115	85	+	115	4	27	0	44	0.988147	1	NA	NA	0.988235	0.258824	CAAGAAAAATCCTGGTCCCCATTGGATGGGCTTAGGTGGTCTTTCAGGGGCAACAGCACTGCATCATAGCAGCTGTTTCGACCCT	20|51801821|52111869|TSHZ2,20|51588945|52111869|TSHZ2	NA
21	18772534	18772882	1	Ctrl1.fastq|206	348	+	206	14	263	263	44	0.99788	1	NA	NA	0.95557	0.309091	AGTAAGGCCTTCACATATGCTTTACCACAGTAAGTGGCTTACTTCAGTAAGGCAATCAACAAACACAGAACTCTCTTTCCTCTTATTTCTTGAGGCATGGGGAAGAGAGA	NA	NA
21	23283682	23283768	1	Ctrl5.fastq|15	86	+	15	7	34	2	40.2667	0.99211	1	NA	NA	0.967167	0.423529	AATTCTATTATTTTGGCAACGATCTCTGACACAAAAAAAAAATGAACAGAAAGATCAAATTTGTGATCTTTAACATTTTCAGACA	NA	NA
21	27827171	27827596	2	Ctrl1.fastq|357,Cocn4.fastq|7861	425	-	8218	133	393	364	39.7151	0.997463	1	NA	NA	0.729579	0.488889	CAACCTGTCATCTAGGTTTTAAGCTCTGCATTTCAACTTAACAATATTTTCAACTTACAGTGGGTTTATCTGGATGTAGATAGTACTGGCAAGTCTCATTCCCTTACTTCTTTTTTTTTTTTTTTTTTTTTTTTT	NA	PS2015
21	39051354	39051441	2	Cocn6.fastq|15,Ctrl5.fastq|7	87	-	22	2	2	2	39.9545	0.999465	1	NA	NA	0.992157	0.333333	AAAATTAGCTATCATGTTGTGAGGACACCAAGCAACTTATAGAGATGTCCACGTAGCAAGGAACTGAGGCCTCCTGTCAACAGCCAT	21|38996785|39288696|KCNJ6,21|38996785|39285557|KCNJ6	NA
22	27505815	27505901	1	Ctrl5.fastq|15	86	-	15	2	1	1	44	1	1	NA	NA	1	0.395349	GGACATAACAGTGAGCAAAATAGATGAGATCTTTTTGGAGCCTCAGTCTAGCAGGGTAGATAACCATTAAACAATAAACACTTAAT	NA	NA
22	35104303	35104388	1	Cocn4.fastq|52	85	-	52	6	2	35	43.9231	0.996134	1	NA	NA	0.967276	0.458824	ATAAACATCAGGTAGGCTGTGCTTCTTTCCTTTCTTTAAGCATTCTCAGTACTTCCCAGCTGTGTTCTTTTTGTCTTGTTTTATC	NA	NA
22	49709106	49709247	1	Ctrl5.fastq|6	141	+	6	2	56	56	44	1	1	NA	NA	1	0.41844	AAAATAAGAGGCAGACCGTCTCCTAATGTATCATTCACTCAGTCCTCTTCTATACTACACAAAACTTCTGCCTTTCAACAAAAAGGTGAGACAGATGAAAAGCCATGAAGAATAAATATACACACCGTCAAAAAACAAGGA	NA	NA
X	19377471	19377556	1	Ctrl5.fastq|8	85	-	8	2	0	34	44	0.994608	1	NA	NA	0.982745	0.317647	AAAATCTTCTGAATTAGCAACTGTTCGTACTTGTAGTTAAAGAGTTACACCAGCAACAGGTCCTCAGCAGAACTCTAGTTGGTAC	X|19373068|19379825|PDHA1,X|19362010|19379825|PDHA1	NA
X	26330183	26330246	2	Cocn6.fastq|74,Ctrl5.fastq|70	63	+	144	16	13	10	39.4722	0.996248	1	NA	NA	0.959545	0.588235	AAAAAAAAAAAAAAAAAAAAAAAAAAAAAAAGTTCGCTTATAGTCCTGTTTGAATCCCTAATCCAAAG	NA	NA
X	27252130	27252216	1	Cocn3.fastq|15432	86	-	15432	35	4	36	40.1558	0.998077	1	NA	NA	0.987096	0.397727	ACTAGGAAACTCAAATATGGATCAGGTAATGGTTGATATTAAGAAACAATTGTTAATTAAGTATGATAATAGTATAGTGATTATGTTC	X|27193032|27417114|BC024027	NA
X	30985083	30985174	1	Ctrl2.fastq|11	91	+	11	2	6	6	44	0.995722	1	NA	NA	0.985525	0.472527	GGAAGTAGGGAAAAAACAGTGTAAAATAGGGAAACAGTGTAAAATACAGAAGAAGACCCGGAAGCTCAAACTTGAGAGACTGGGAAGAAGA	X|30845558|30993201|TAB3	NA
X	37497270	37497354	2	Cocn6.fastq|22,Ctrl5.fastq|4	84	+	26	3	0	3	39.6538	0.9977	1	NA	NA	0.990664	0.404494	ACCCTAAAACTTAGGGATATGTTTAAACTTGGAATGAGAGAGAGAGAGAGAAAGAAAGAGAGAGATAATATGATGGGAGGTCACTCTCT	X|37430821|37536750|LANCL3	NA
X	49790175	49790509	2	Cocn6.fastq|43,Ctrl5.fastq|154	334	-	197	19	306	249	35.5838	0.99797	0.747015	NA	NA	0.459118	0.541176	TTCTGCCTTCCTTTTACACTCTTCGTTTTCGTAGTTTCACCTTCTGTGTCTTTCTTTGATTTCTGTCTCTTCCAATTTCTCTCTT	X|49687224|49863892|CLCN5	NA
X	54917769	54917833	1	Ctrl5.fastq|11	64	-	11	2	9	0	32.6364	0.99858	1	NA	NA	0.992157	0.319149	TTTGTAGTTTGGAGACCCTAAGATTAGTCACACGTAGATTCATATGTTTGATCAGCTAAGTTTTAGGGTACATGTGCAAGATCGGAAGAGCTCG	NA	NA
X	58151504	58151763	1	Ctrl1.fastq|65	259	+	65	7	174	174	39.5077	0.998371	1	NA	NA	0.54418	0.317647	GGAGACACCTTTCTGACTCCAGGCATTCTAATAATAGAGATACCAAGGCGACATCAGGCATTCTAATTATAGAGACACTTGGCCT	NA	NA
X	69988915	69989175	2	Cocn6.fastq|3,Ctrl5.fastq|7	260	+	10	4	175	175	43.1	0.996471	1	NA	NA	0.711032	0.472441	CAACTAAAGCAACAGTTAAAGGAAAATGTATAGCTATAAACATCAGTAATTTTTAAAAGATCTCAAATCAATATGCTAACCTTTCACCTTAGGAAAAGGGAAAAGGAAGAGCAAACTAAGCATAAAT	X|69748789|70128567|TEX11	NA
X	85434388	85434476	1	Cocn6.fastq|38	88	-	38	4	3	3	44	0.998452	1	NA	NA	0.99095	0.393258	CTAATCATCTAATTAGGAATGATGTGTTAAAGCAATGGTTTTGAATCAGGAGAGAGAAGAATGCAGGAAGCAGAAAATGGGAGCTAAGC	X|85403454|86087605|DACH2	NA
X	109810134	109810220	2	Cocn6.fastq|4,Ctrl5.fastq|98	86	+	102	5	8	1	39.9804	0.99827	1	NA	NA	0.988592	0.267442	GGAATCCAAGAACAGCTTAACTGAGTGTTTTGGTTTCAGAGACTCTCATGAGGCTGCAATCAAGGCCTCAGCTGGGATTGCAGTCA	NA	NA
X	125079913	125080340	2	Cocn6.fastq|99,Ctrl5.fastq|227	427	-	326	23	388	363	36.227	0.997754	1	NA	NA	0.741613	0.439252	CAGTTCTTCCCCTTCTTTGCAATCTCCATTGCATCAATCTCAGTGCACAGGCTTATCACGTTTCTCCACATTGTAATTTCATTCACTTCCTTTTATTTTTGCATTTT	NA	NA
X	134168165	134168252	2	Cocn6.fastq|21,Ctrl5.fastq|1	87	-	22	4	2	16	44	0.99132	1	NA	NA	0.9816	0.275862	TACTGTGCTAACATGCCTCTGCCACCCCATCTATCTCTGGGAAAAGCTCAATATCCCGATAGATTATCCTAAGGTGGGCTTGCAGGG	NA	NA
X	140209033	140209283	1	Cocn6.fastq|18	250	+	18	2	165	165	42.2222	0.995425	1	NA	NA	0.622222	0.376471	CTGAATGGGATATATAGCAGATTAGACACTGAGAAGAAAATACCAACACTACAGGTTGAATTTTGTTCCCCCAAATTAATATGTT	NA	NA
X	143411336	143411588	1	Ctrl5.fastq|28	252	+	28	2	167	167	44	0.997899	1	NA	NA	0.929186	0.411765	TAACAGGTTCAAAATAAGGTTTGTCATGATTCATTCTGCAAAACATGAGCATTGCTATGCTAATCTTTCTATCTTTTCTGTTATT	NA	NA
X	144414104	144414238	2	Cocn6.fastq|68,Ctrl5.fastq|8	134	-	76	5	63	65	39.8684	0.998764	1	NA	NA	0.985607	0.422819	AGTGTGTATTTTTTACCTAGTTCATTGAATTGTAAAGTTAGCTTGTTTGAGTTCTTTGATTTTTCTTAATTTAGCCATTTACCACTATAAACTTCTATCCTAGAACTGCCTTTGCTGCATACCCTAAGTTTTAGGGTACATGTGCAAGA	NA	NA
Y	21174525	21174842	2	Cocn6.fastq|5,Ctrl5.fastq|5	317	+	10	5	232	241	41.1	0.992506	1	NA	NA	0.910714	0.272727	CTAAAACTTAGCTTGGCGTGGTGTGCACCTGTACTATCTACTCAAGAGGCTGTGGAGACAGCATCACTTGAGTCCGG	Y|21094584|21239302|TTY14	NA

## Sheet: New_Diff_from_Orig
Chrom	Peak_Start	Peak_End	Sample_Count	Samples	Peak_Width	Ins_Strand	Total_Reads	Unique_Alignments	Start_Spread	End_Spread	Mean_MapQ	Mean_Matchpct	Mappability	Ref_Ins	Nonref_Ins	Consensus_Score	Consensus_Homopolymer_Frac	Consensus_Seq	Gene_Symbol	1000 Genome_Nonref_Annotation
1	10351153	10351238	2	Cocn6.fastq|64,Ctrl5.fastq|14	85	-	78	2	0	5	44	0.998633	1	NA	NA	0.985784	0.352941	CATTGCTGAGTTGAATGAAACTTGGGAAGAGAAGCTTCGTAAAACAGAGGCCATCAGAATGGAGAGGTCAGGAGGTTAAAATCTG	1|10271673|10441661|KIF1B,1|10270763|10441661|KIF1B,1|10270763|10368655|KIF1B,1|10292307|10441655|KIF1B	NA
1	12744772	12744959	1	Ctrl5.fastq|26	187	+	26	5	102	102	39.9231	1	0.875002	NA	NA	1	0.287234	ACATCTGTCTTAGTCTGTTTGCATTGCTATAAGGGAATACTTGAGGCTCAGTCATTTATAAAGAAAAGAGGTTTATTTGGTTCATGGTTCTGCAGTCTGTACAGGAAGCATGGCACCAGCGTCTGTTTCTGGTGGGAGACCCAGGAAACTTCCAGTCGTGGTGGAAGGCAAAGGGGAGCAAGCATCGA	NA	NA
1	19379890	19379976	2	Cocn6.fastq|7,Ctrl5.fastq|62	86	+	69	2	1	0	44	0.998128	1	NA	NA	0.952249	0.270588	CTGCCAAGTGATTTTTTCCAGCAGGAACATCAAGGGAATCAAGGGAGTTCTCAGCCTCAGCCTGGACTGATTCCCCTTGAGGGTG	NA	NA
1	25008546	25008725	1	Cocn4.fastq|2379	179	+	2379	27	94	95	38.9176	0.997835	0.562043	NA	NA	0.986498	0.455556	ACTGGCCACCTGAGACAAATGCATATTTGATTGCTTCCTCTGCCCTCTTTTATTTATTTTATTTTATTTTATTTTTTGAGACAGGGAGTT	NA	NA
1	35945548	35945750	2	Cocn6.fastq|5,Cocn3.fastq|1	202	+	6	2	117	171	37	1	1	NA	NA	0.380952	0.787879	AAAAAAAAAAAAAAAAAAAAAAAAACACAAGAAAAAAAAAAAAAAGAGCTAGAGAAACAAGAGGAG	1|35899090|36023037|KIAA0319L,1|35932208|36023003|KIAA1837,1|35925974|36023551|KIAA1837,1|35930145|36023037|KIAA0319L	NA
1	39392492	39392701	2	Cocn6.fastq|10,Ctrl5.fastq|8	209	+	18	4	124	124	39.5556	0.999346	1	NA	NA	0.907407	0.382609	TAAAGCGAGACCCTATCTCAACCAATCAATCAATAAAAGAATGCTTGTGGTGCTCGCTTCAGCAGCACATATACTAAAAACCGGACCAATACAGAGAAGATTAACATGGTCTCTA	1|39351478|39395185|RHBDL2,1|39351478|39407456|RHBDL2,1|39381174|39407456|RHBDL2	NA
1	51380781	51381184	3	Ctrl5.fastq|1,Cocn3.fastq|5,Cocn4.fastq|8	403	+	14	4	318	350	36.0714	0.995117	0.552722	NA	NA	0.888582	0.275862	CCCACTCCTGTAATCTAGCACTTTGGAAGGCTGAGGCGGACAGATCACCTGAGGTCAG	1|50906934|51425936|FAF1,1|50906934|51425525|FAF1	NA
1	52189214	52189340	2	Cocn6.fastq|2,Ctrl5.fastq|17	126	-	19	3	41	41	39.3684	1	0.537357	NA	NA	1	0.325397	CTTTCTTCTTCCTTTTTTAAGAGACAAGGTGTCTCACTCTGTTGCCCAGGCTGGAGTGCAGTGGCCCAATCATAGCTCATTGCAGCCTTGAATTCCTGGGCTCAAGTGATCCTCCTGCGTTAGCCT	1|52042850|52254891|OSBPL9,1|52082545|52254891|OSBPL9	NA
1	55663933	55664019	1	Cocn4.fastq|153	86	+	153	12	36	2	43.8954	0.997673	1	NA	NA	0.954567	0.352941	CGTGTGCCACCATCCCCAGCCTATATTCTCATTTTAGAAAGATACTCCATGTTCTCTCAAGCAGTATGTTCTAATCTGTCTTAAT	1|55532031|55681039|USP24,1|55532031|55680762|USP24	NA
1	57018601	57018686	1	Ctrl5.fastq|34	85	-	34	2	0	6	44	0.996886	1	NA	NA	0.970829	0.305882	TCAAGGTTGGATTCTTCTGCGAATGAAGAAAGTCCCTTTTCTTCGCTGAGCCTGTATTAGAGAGATGAGGCTAGACTAGCTGGTC	1|56960418|57045257|PPAP2B	NA
1	59117929	59118014	1	Cocn6.fastq|12	85	-	12	2	0	24	44	0.99902	1	NA	NA	0.992157	0.341176	GTCTGTGACTTGGACTTGGGTATCAGTTCTCCCATCTCAAAGTGAGGAGACTAAACTAAATTGTTCCTTAAGTTTCTTCCAGCTC	NA	NA
1	70084803	70084888	1	Cocn6.fastq|21	85	+	21	2	1	0	44	1	1	NA	NA	1	0.329412	CCATCAAAATGTATGTCCCTTTCATCTGTGATTTCACTTTCTCCTGATCAGCAGTTCTCAAACGCTGGTCCATGGACCTGAAATG	1|70032867|70340687|LRRC7	NA
1	74917228	74917365	1	Cocn6.fastq|40	137	-	40	7	69	79	39.35	0.99639	0.705454	NA	NA	0.979948	0.517647	TCTACATAAATAATTATGTCATCTGTTAATAAAGAATTTTCTTCCTTCCTTCCTTTCTTTTCTTTCTTTCCTTCCTTCCTTCCTT	1|74663895|74930609|FPGT-TNNI3K,1|74663895|75010116|FPGT-TNNI3K,1|74701070|75010116|TNNI3K	NA
1	76906654	76906916	2	Ctrl1.fastq|9,Ctrl5.fastq|1	262	-	10	2	177	177	35.4	0.997647	0.691032	NA	NA	0.925735	0.341176	CCCAACCACTTGGGAGGCTGAAGCAGGAGAATCACTTGAACTTGGGAGGTGGTGGTTGTGGTGAGCTGAGATCATGCCACTGCAC	1|76540388|77096669|ST6GALNAC|III,1|76540388|77042892|ST6GALNAC3,1|76540388|77096669|ST6GALNAC3	NA
1	86741789	86741874	1	Cocn6.fastq|31	85	-	31	3	2	1	31.0323	0.99695	0.792666	NA	NA	0.962604	0.395349	ACTTTCTACACCTATCTCTTTCTCTACCTCCTCTTAAAGGCCAATAACTCTTAGATTTTCCCTTCTGAGGCTATTTTCTAAATCCA	NA	NA
1	92141736	92141821	1	Cocn6.fastq|12	85	-	12	2	0	25	44	0.997059	1	NA	NA	0.98268	0.435294	AAAGATTTATTAAAGATTTATTTTCAATTTTTACTGCTTCTTGAAATAGTTTTGCAACATTGCATTTTTACTAGGAAGTCATCAG	NA	NA
1	95199525	95199601	1	Ctrl5.fastq|44	76	-	44	7	4	5	38.4773	0.997264	1	NA	NA	0.948581	0.505882	TCGTGTGTGTGTACATGTATGTGTTTGTGTGTGTATGGTGTGTATCGAGGACTAAGCTCTGATTTTTTTTTTTTTTATTATACTC	1|95123088|95285834|BC030750	NA
1	97128277	97128337	1	Cocn4.fastq|900	60	-	900	14	3	11	36.7733	0.997016	0.740014	NA	NA	0.993234	0.623529	CTGGGATTACAGGCATGAGCCACAGTGCCAGCTGGCCCTTTTTTTTTTTTTTTTTTTTTTTTTTTTTTTTTTTTTTTTTTTTTTT	NA	NA
1	97279978	97280136	2	Ctrl1.fastq|4,Cocn3.fastq|2	158	-	6	5	73	73	41.3333	0.996055	1	NA	NA	0.988636	0.373418	ACTGACAACCAGGTGGGACCAAAGTTTATGTGCCTTTAGTCTTAATTTACCTTGCATTGTAATATTCAGTTTTAATAAATCTTCAAAATATTTTGTATTTAGGAATAGATCTGACTTTAATAAAAACATGGCTCAGAATCTACAGGTCAAATTTATTT	1|97279224|97280180|PTBLP,1|97250614|97280605|PTBLP,1|97188272|97280605|PTBLP,1|97187174|97280605|PTBP2	NA
1	98710947	98711090	2	Cocn6.fastq|1,Ctrl5.fastq|12	143	-	13	5	111	61	35.6154	0.998201	1	NA	NA	0.859498	0.523256	TTTTCTTAATAGTGTCTTTTGAAGAGCAGTTTTAGTTTTTATGGTTCCAATTTACCAATTTTTTAATGAATTGTGATTTTTCTGTC	NA	NA
1	100636761	100636846	1	Ctrl5.fastq|14	85	+	14	2	3	0	44	0.999129	1	NA	NA	0.952941	0.505882	AGAATACTGAAAATTTGAACCACACAATGAATAAACTTACTTAAATGATAAATAAAGAACTATATCCTACAATGACAGAATACAT	1|100614412|100643771|LRRC39,1|100614412|100643800|LRRC39	NA
1	102700945	102701030	2	Cocn6.fastq|5,Ctrl5.fastq|1	85	-	6	2	38	0	38.1667	1	1	NA	NA	1	0.447154	AAAACAATGACATAGCATTTTCCTGCCCTTGAAACACAAGTAATATTGTAATTTGAGTTTTTTCCAGCCAGTTTTACAGATTAGTAGAAGTAGTTATTTTCTTTTTTTTTTTACATTTTATTT	NA	NA
1	113891895	113892152	2	Cocn6.fastq|46,Ctrl5.fastq|7	257	-	53	12	180	172	39.0377	0.998254	0.871617	NA	NA	0.38115	0.329412	GGACACTGAAAGGTAAAGCCAGAGTTAAATTTTAGGGAGTCTTGGATGCCACACTGAGGAGTTTGGGCTTTATTCAATAAGCAAA	NA	NA
1	114519939	114520309	2	Ctrl1.fastq|4,Cocn3.fastq|3	370	-	7	5	285	285	44	0.988152	1	NA	NA	0.869048	0.4	ATTCAGCTTGAAAAATAATCTCACTATATGTAGCAGTACATTATATGTACATTATATGTAATGTTAGTATTTCTGCTTTGAATCCTTGATATTGCAATGG	1|114496498|114520491|HIPK1,1|114506008|114520491|HIPK1,1|114471995|114520491|HIPK1,1|114472438|114520491|HIPK1,1|114493766|114520491|HIPK1	NA
1	118294152	118294237	1	Cocn6.fastq|43	85	-	43	3	3	8	44	0.999453	1	NA	NA	0.989916	0.341176	AGAAGGGGGAATGATATCATTGACTTGTATTGGGAACATATGCGGAGAAGCCAGTGTTGGAGAGAAAGAACATGAGCTAAGTTTT	NA	NA
1	152458082	152458405	1	Ctrl2.fastq|12	323	-	12	6	238	238	35.8333	0.996078	0.860268	NA	NA	0.817662	0.320988	CCAAGGCAGTACTTATAGTCCAATTTTCCTACCTTGGCTCATGCACAAGTTTGCCTAGTTGCCATGGTGCCTGCTTTTCTCCCTGTGTCACTTCCACTGTCTCCTGAATAACAGTCTCAGGTTTGTCTTCTGCTTTTGTGGGGAGCCAGGACACCCAGACAG	NA	PS2015
1	157860110	157860316	1	Cocn6.fastq|508	206	+	508	15	123	121	30.122	0.99752	0.881643	NA	NA	0.358802	0.4	CCAAAACCTATAAACTATGCAAATGTCCTTTAATGGATGGATGGTTAAACAGTGCTTCATTCTGTGATTAAAAAGGAATAAACAA	NA	NA
1	158831279	158831583	1	Cocn4.fastq|128	304	+	128	11	241	219	36.8125	0.997418	0.826769	NA	NA	0.701701	0.294118	ATTCTAATGTAAACTATGCTCTTTAGCCAGTAAAACTATATCAAGCCAGGTGTGGTGTCTCACGCCCATAATCCCAGCACTTTGG	NA	NA
1	163228314	163228403	2	Cocn6.fastq|10,Ctrl5.fastq|12	89	+	22	2	4	4	44	0.997326	1	NA	NA	0.988119	0.370787	TCCACTGAAGCTTCCTGTGGTTTGGCCTGATAAGTTTTTCTATTAGCTGTTCACCTTAAGTTATTTAACCAAAACATCCACACCCTTGT	NA	NA
1	163678511	163678597	1	Cocn6.fastq|7	86	-	7	2	1	1	39.8571	1	1	NA	NA	1	0.453488	TTTTTTTTTACCAATATATTACATTTCTATATGTCACAGGCCTAACAATGCAATTATATGCATATTGTTTTATACAATTACTCCTT	NA	NA
1	173598276	173598575	1	Ctrl5.fastq|27	299	+	27	3	214	214	33.6296	0.998693	0.721208	NA	NA	0.861375	0.388235	CCAAGTCCCTTCAAATACGTAGAAAGCCTTCCCAAGAAGGACAGGTACAAACAAGCCCAGACTGCACTACCTACAATAAATACCT	1|173577474|173639001|ANKRD45	NA
1	181307478	181307564	1	Ctrl5.fastq|17	86	-	17	2	1	1	38.7059	0.997924	0.947318	NA	NA	0.988235	0.313953	CCAAAATGCTGGGATTACAGGAGTGAGCCACAGCACCTGGTCCCCTTTGTGGTTTTGATGTGCATTTCCCTGATGATTAGTGATGT	NA	NA
1	183061043	183061123	2	Cocn6.fastq|3,Ctrl5.fastq|26	80	-	29	3	2	0	44	0.987483	1	NA	NA	1	0.329412	GGGTACCACTGTGAAATCCCCAGCAGTAAGTAGGTTTTCTAAAAATCAAGTGTGTATTTCTACTTGCCTAAGTTTTAGGGTACAT	1|182992594|183074191|LAMC1,1|182992594|183114727|LAMC1	NA
1	198995341	198995707	1	Ctrl5.fastq|149	366	-	149	8	302	281	31.5168	0.9987	0.882351	NA	NA	0.625964	0.35625	TTTTAAGAAGATAAACTATGCTCTCAGTTGAGATAGACTGTCTTACTCAGCCAACACTCAGTTTTCTTTGATATCTTTCTCATTCCTCAAAACAATAACAAAGGAAGATGAAAACCTAGAAAAAATTACATTAGGTCTCTCCACTATTTGCAAGATGCCA	NA	NA
1	202812061	202812144	1	Cocn6.fastq|43	83	-	43	4	0	6	39.186	0.988502	1	NA	NA	0.992202	0.292135	GCACTGCCACCAAGCCCTCCCACAAACTACAGAAATGTGAGTGAATCAATGGCGGTTGTTTGAAGCCACTAAGTTTTAGGGTACATGTG	NA	NA
1	212946046	212946130	1	Ctrl5.fastq|9	84	+	9	2	0	2	38.6667	0.988063	0.96471	NA	NA	1	0.471264	CCTAAAACTTAGTACAAAACCACAAGAGTCCGAATAGCCAAAGCAATACTGAACCAAAATAATAAAGCTGGAAACATCATACTACCC	1|212899494|212965139|NSL1	NA
1	218251343	218251421	2	Cocn6.fastq|2,Ctrl5.fastq|5	78	-	7	2	0	39	34.4286	0.990842	1	NA	NA	1	0.282353	AGCCTTTGCCACAAGCCACCCCCATGGAAATTTTATTACACTCTAAGTTTTAGGGTACATGTGCAAGATCGGAAGAGCTCGTATG	NA	NA
1	222749456	222749637	2	Cocn6.fastq|28,Ctrl5.fastq|2	181	+	30	4	96	96	44	0.997647	1	NA	NA	0.937545	0.352941	AGAGATGAATAGCCAAATGATTCAGGCTGAACATGCAGCTGATATATTAAGTTTAAGGTGTAAGAATGAGGGTTTGGGACAGCGA	1|222742634|222763275|TAF1A,1|222731243|222763275|TAF1A,1|222731649|222763275|TAF1A	NA
1	228054263	228054406	2	Cocn6.fastq|5,Ctrl5.fastq|2	143	+	7	4	60	58	44	0.998319	1	NA	NA	0.991453	0.358621	GGTCAGGAGACTGGAAGGAGCAACTTCCAGAAAAAATCAGGGACAAGAAGATTGGAGAAGAGACACCCAGTGGACTTATGGAAGTGGGTACAAAGTGTGAGAACATTTCATTGCATGCTAAAGCCCAACTGAGACCATCCACCCC	NA	NA
1	245016695	245016884	2	Ctrl1.fastq|9,Cocn3.fastq|10	189	-	19	15	104	104	42.7368	0.998135	1	NA	NA	0.973043	0.405405	GAATTCTTTTTATTGCAAACAAACGTCTAAATTAATTTCTCCACCCACTTTCTTTAGAAAGAAAAAGAAATCAGCAGGCTAAGGAGATACCCATTCAAGAACTGACATGATTAAAAAATTAAGATATAAATGGGTGACTCACAATTTC	1|245013601|245023776|HNRNPU,1|245013601|245024393|HNRNPU,1|245013601|245027827|HNRNPU,1|245013601|245021576|HNRNPU	NA
2	16086804	16086927	2	Ctrl1.fastq|4,Cocn3.fastq|4	123	-	8	8	38	63	30	0.991176	0.790323	NA	NA	1	0.414634	CCTGTATACTTTAGTATGACGCTGATACATAACTAAATTTGATACTTATATTTTCGTATGAAAATGAGTTGTGGAAGTTTTGAGTAGATATTACTTTATCACTTTTTGAACTAAGAAACTTTT	2|16082045|16087129|MYCN,2|16080682|16087129|MYCN	NA
2	17066084	17066189	2	Cocn6.fastq|3,Ctrl5.fastq|3	105	-	6	2	48	20	31.5	0.991228	1	NA	NA	1	0.390977	TTTCTTTTTCCTTTATTCTTCCTTTTACTCTCTTACCCTACTTCATCCTTTTACTCCAGGCTCTCATGCTACTGTGAGTTCAAGACCCAATAATGCCTAAGTTTTAGGGTACATGTGCAAGATCGGAAGAGCT	NA	NA
2	24798253	24798338	1	Cocn6.fastq|23	85	-	23	2	4	0	44	0.999488	1	NA	NA	0.984314	0.470588	TGAGAATATGTATAACTCTTTTGGCATCTCTGTTTGCTAAGTTCTCTGTCAGTTCTGGGTCTGTTTTTATTGATATTCTCCTGGT	2|24787178|24993570|NCOA1	NA
2	25138899	25138984	1	Cocn6.fastq|13	85	-	13	2	0	21	44	0.99819	1	NA	NA	0.988235	0.4	ACCTTGAGAGCTCTCTGCCCCTCCTGCTCTGTTCCCAAAGCTGCCTCCCAGGCACTGCTTGCATGCCAAGGTCAGGCTCCCCTGG	2|25042038|25142055|ADCY3	NA
2	26663965	26664046	2	Cocn6.fastq|1,Ctrl5.fastq|9	81	-	10	2	56	0	35.4	0.998765	1	NA	NA	0.96341	0.384	TCATACATCCTTCCCTTCTTCCTCATCTCCTTACTCCTATCCTTCCTGCCTTTCTTCCTTTAAGAATTGCATTCTAAGTTTTAGGTGTACATGTGCAAGATCGGAAGAGCTCGTATGCCGTCTTC	2|26624783|26667816|DKFZp434F1830,2|26624783|26679579|CCDC164	NA
2	45708598	45708683	1	Cocn6.fastq|16	85	+	16	2	12	0	40	0.997794	1	NA	NA	0.989916	0.458824	ACTTAGGGAACGTGTACATTTTGAGACAGAGAAGAAAAGGAGGAAGTAATGAAAGAGGCAGAGAATAAATGACGAGGACAGCAAA	2|45615818|45795154|SRBD1,2|45615818|45838433|SRBD1	NA
2	57215831	57216019	4	Cocn3.fastq|3,Cocn4.fastq|1,Ctrl5.fastq|1,Ctrl1.fastq|2	188	-	7	3	103	103	34.4286	0.991597	0.553028	NA	NA	0.608333	0.352941	CGCCTTCTGGGTTCAAGCGATTTCCCTGCCTCACGGTGAGATCTTGCCTCACTGCAACCTCCGCCTCCTGGGTTCAAGCGATGTC	NA	NA
2	61705068	61705332	2	Ctrl1.fastq|8,Cocn3.fastq|5	264	+	13	11	186	182	41.4615	0.989931	1	NA	NA	0.722222	0.41844	TTTTAAATGTAAACCAAGTTTATTTTGCCTTTTAAGTAGTGTTCTTAAAGCACTACAGCTTGGTAAACAATGTAAATTAGTATAAGTCATCTCAAAAGCCAGAGTTCTGTTTTCGTTGTTGTTGTTGTTGTTTTAATGAGT	2|61705068|61764245|XPO1,2|61705068|61765369|XPO1,2|61705068|61721878|XPO1,2|61705068|61713104|XPO1,2|61705068|61765418|XPO1	NA
2	66799168	66799595	2	Ctrl1.fastq|3,Cocn3.fastq|3	427	+	6	6	367	342	40.8333	0.989379	1	NA	NA	0.842857	0.289941	CTTTCTAGCCTGGGGCTTGAATTTGCATGTCTAATTCATTTACTCACCATATTTGAATTGGCCTGAACAGATGTAAATCGGGAAGGATGGGAAAAACTGCAGTCACCAACAATGATTAATCAGCTGTTGCAGGCAGTGTCTTAAGGAGACTGGTAGGAGGAGGCATGGA	2|66664807|66799891|MEIS1,2|66666452|66799891|MEIS1,2|66798526|66799360|MEIS1,2|66662531|66799583|MEIS2,2|66664868|66799891|MEIS1,2|66662531|66799891|MEIS1	NA
2	67415928	67416110	2	Cocn6.fastq|12,Ctrl5.fastq|1	182	-	13	2	97	97	44	0.988235	1	NA	NA	0.777778	0.352941	AGACTGTACACTCCCCATTGACTAAGCCTCCTGTTCCTCTCTTGCAGAGTATCTCTACCTATCACATTCCTCTTTAATTCTTCCC	2|67313577|67516376|BC040863,2|67350488|67442451|AK123766	NA
2	71076749	71077067	1	Ctrl5.fastq|9	318	-	9	3	290	233	39.3333	0.998693	1	NA	NA	0.782579	0.29932	ATCTGGAAATTACATCTCCATGTCCACTACATAGGATAGTTGATCCTGACATTTGAAGGAAGAAAGTTCACTGACACAGAAATAGGGTATAGTAGGTAGTCTCAATGATCCCTGCCTTCATTTCCTGTGAGCTTGGAATCATGACCT	NA	NA
2	78438864	78438949	1	Ctrl5.fastq|13	85	+	13	2	11	0	40.1538	0.99896	1	NA	NA	0.972973	0.376471	ATCTGAGTCCTTTTGAAGACTTGGAAAGATGTCTTAGGAAGAATGCGTATAAAAAGCTCACACTGTGAAGACTACAATAAATACC	2|78245156|78517815|BC030125	NA
2	85280613	85280882	2	Ctrl1.fastq|7,Cocn3.fastq|3	269	-	10	10	184	183	43.2	0.990684	1	NA	NA	0.920772	0.342391	TGATTGTAATTTCAGGTCTGTCACTCTTGTTACATTGTGTACATTCAAAAGGAAGAGAGAAATATATATGATAATCATTTCCACTTAACTAATTTTTTACTTCTAGCAGGTAAATGTAGGTAGCAGTGCAGGGTGATCTCTGCTTCCTGTACCTTGACATGCAAAAGGCTCTCCTAATACTCCA	2|85198230|85286595|KCMF1	NA
2	85462949	85463034	1	Cocn4.fastq|106	85	+	106	4	7	1	39.9057	0.997225	0.878285	NA	NA	0.986867	0.302326	GCCTAGGTAACATAGGGAAAGTCTGTCTCTACCAGAAATAAAAACCCACCAGGCTGGGTACTGTGGCTCATGATTGTAATCCCAGT	2|85360582|85537511|TCF7L1	NA
2	91778936	91779003	1	Ctrl5.fastq|79	67	-	79	4	4	1	32.8481	0.997337	0.867647	NA	NA	0.959769	0.269663	TCCTCCCAGTTCAGCCTCCTGAATAGCTGGAACTATAGGTACACATGGCCTTGCCTGGCTAAGTTTTAGGGTACATGTGCAAGATCGGA	NA	NA
2	104389396	104389481	1	Cocn6.fastq|11	85	+	11	3	2	0	40	0.99893	1	NA	NA	0.994118	0.364706	TGAATTATCAATTTCCGGCAGCAACTTTCAATCCCTTGTCATCTGACAGTGACCAGTCAGTCATGAAATAAAATTAAAAAATCAG	NA	NA
2	117659253	117659557	3	Cocn6.fastq|71,Cocn4.fastq|1,Ctrl2.fastq|1	304	-	73	4	219	246	42.8493	0.998211	0.751028	NA	NA	0.204405	0.56044	TTCTTCTTCTTCTTCTTCTTCTTCTTCTTCTTCTTCTTCCTTTTCTTCTTCTTCTTCTTATACTCTAAGTTTTAGGGTACATGTGCAAGAT	NA	NA
2	126931730	126931815	1	Cocn6.fastq|18	85	+	18	3	1	1	32.3889	1	0.703488	NA	NA	1	0.430233	GTGTCTATATGACTGTGTATTTCTGCCTGTGTCTCTGAGTGTGTCTATGTGTGTATATGGCTGTGTGTATCTCTCTGTGTCAGCAG	NA	NA
2	137909747	137909831	2	Cocn6.fastq|35,Ctrl5.fastq|42	84	-	77	3	3	20	44	0.988041	1	NA	NA	0.983771	0.395349	AATCTTAAGTACTTTTTAGATTACCACAAAAATACTCATCTAGCTTCTTTTACTTTAACAACACTTACCTTTCCTAAGTTTTAGGG	2|137748461|138435287|THSD7B,2|137813989|138169604|THSD7B,2|137523114|138421145|KIAA1679	NA
2	147369559	147369623	1	Cocn6.fastq|13	64	-	13	5	0	5	39.6923	0.984002	1	NA	NA	1	0.625	AGGGATAATTTAACTTCTTTTCCAATTTAAATGCCTTTCATTTCTTTTTTTTTTTTTTTTTTTT	NA	NA
2	152395961	152396028	2	Cocn6.fastq|7,Ctrl5.fastq|3	67	-	10	3	8	0	33.4	0.986427	1	NA	NA	0.988235	0.352273	TTTCTGCTTCGGGCTTACTGCAATTACCTTAAGATGCCTTGAAATCCTAGAGCTATGTTGCTAAGTTTTAGGGTACATGTGCAAGATC	2|152341852|152591001|NEB,2|152341852|152589699|NEB,2|152341852|152440280|NEB	NA
2	183300952	183301093	2	Cocn6.fastq|2,Ctrl5.fastq|28	141	-	30	9	58	56	43.8333	0.993546	1	NA	NA	0.983802	0.411348	ATACTCCCTCCACTCCAAGTGCACTGTAGTAATCTATCCTTGGCAATCTCATCTTTGGAATTACTATCTTCTTTTGAATATCAATGTATCATTACTATTAATTGTTCTATGACATGCCATAGTTACCATAATTTTTTTGTA	2|183032660|183387465|PDE1A,2|183007182|183387113|HSPDE1A,2|183007182|183387507|PDE1A,2|183007182|183387253|PDE1A,2|183129027|183387465|PDE1A	NA
2	184599777	184599862	2	Cocn6.fastq|10,Ctrl5.fastq|1	85	+	11	2	28	0	38.9091	0.997861	1	NA	NA	0.990588	0.435294	TTGACTGTGGTGGTCACATGAATGTACACATGATAAAATCACAGAATACACACACACACACACACACACATAAAACTGATGAAAT	NA	NA
2	186319071	186319147	1	Cocn6.fastq|11	76	+	11	6	6	0	38.9091	0.996296	1	NA	NA	0.965602	0.578947	AAAAAAAAAAAAAAAAAAACCTAGGTATAACCTTAACCAAGAAGGTGAAAGATCTCTACAATATAAACTGTAAAAC	NA	NA
2	193713872	193713957	1	Cocn6.fastq|58	85	+	58	2	0	2	40.1379	0.999189	1	NA	NA	0.990588	0.45977	GCACAGTTTTATTCCTGTCTCTATATCTCCGTATCTCTATATCTCCATATCTTTATATCTCTTATCTATCTATCTCTATTACCTACA	NA	NA
2	194071966	194072183	1	Cocn6.fastq|18	217	+	18	2	132	132	44	0.999346	1	NA	NA	0.808824	0.529412	ATCAAATACAATAAAAAACAAAAGTGTTTATTGTCTGAATATAATCAACTACTAAATTTACAAAATCACTAGAAACATAAAAGAT	NA	NA
2	194805011	194805105	2	Cocn6.fastq|47,Ctrl5.fastq|12	94	-	59	4	8	22	43.9322	0.995181	1	NA	NA	0.965379	0.376344	TTGGTCCAGTTTTAAGTAAATTTCTTCAATACTGTTGGCAATGTGTGTCTATGCTTTGCACAGCCCTTCCCTCTGACTAGCATGCCCTTCCTA	NA	NA
2	197349283	197349369	1	Ctrl5.fastq|39	86	-	39	3	4	1	44	0.998797	1	NA	NA	0.983824	0.325581	CAAATCCACAAATCCCTGTTCTTATCCTTCACTGCCCTATAGACTTAGATAATACCATCCCAGGAATCAAGGGGTCTCCAGAAAAT	2|197063976|197457335|HECW2	NA
2	209430590	209430804	3	Cocn6.fastq|20,Cocn4.fastq|1,Ctrl5.fastq|2	214	+	23	8	129	162	30.2174	0.997008	0.949466	NA	NA	0.865793	0.531034	TAAATAAATAAATAAATAAATAAATAAATAAATAAATAAAAAAAAAAAAAGAAAACTCGCCACCTTTACTGACGAGAAAAATAAACACGAGGGATTAAGTTATGTGGTTTTTAAGGCAAAAATCTTTCCAGTCCAAGGAAAAAGC	2|209353736|209704818|PTHR2	NA
2	222963730	222963815	2	Cocn6.fastq|28,Ctrl5.fastq|80	85	-	108	2	3	0	44	0.999129	1	NA	NA	0.986765	0.4	AATGGAAAATGCTATTTAATTCCTTTTCAGGAAACCAAGATGTTGCCATTGGTATAAAAAGCTTATCAAAAAAGATAATTTATCC	NA	NA
2	228007551	228007625	1	Cocn6.fastq|984	74	-	984	17	2	24	38.6209	0.997368	1	NA	NA	0.977911	0.366667	AATAATATAGACACATAATTTTAAAAATTCAAATGGTGCCAAAGAGTGTAACAGGAAAACAAATGTCCTCTTCCTTTTTTTTTTTCTCTT	2|227867426|228029275|COL4A4,2|227867426|228012300|COL4A4	NA
3	2051754	2051849	2	Cocn6.fastq|3,Ctrl5.fastq|9	95	-	12	2	10	10	44	0.988235	1	NA	NA	1	0.368421	TATAATTAATATCATGTTAGTTACGTATATAACAATAACAGGAGACTCTCAAGGGTGGAGAGAAGGCAGATGCAATAGGGGCCTCAAGACCCAGG	NA	NA
3	5588264	5588346	1	Cocn6.fastq|12	82	-	12	3	0	3	39.9167	0.997967	1	NA	NA	0.986555	0.588235	TATTTTTTTTACTTTTCACTTAAAGGTGTCCTGTAAGTCCCTTATGCTTCCTTTCCTCATTTTAATTTTTTTCCTTTTTTTTATT	NA	NA
3	7346081	7346161	1	Cocn6.fastq|71	80	-	71	3	4	5	44	0.997535	1	NA	NA	0.98783	0.435294	TTTAGAACATTCTCATTATTTACAGAGGTCTTATATTTCGTGATGTGCTTGATTTTCCTCCCATTATGCGGCTAAGTTTTAGGGT	3|6902801|7735373|GRM7,3|6902801|7783218|GRM7,3|7340370|7724023|GRM7	NA
3	8497043	8497129	1	Ctrl2.fastq|392	86	-	392	11	2	36	44	0.998317	1	NA	NA	0.987433	0.306818	AGGCCACCCACACCATGCTCCACAGGGAGCAGCTGTGTTCTTTCAACTTTTACAATGCCCATTCCAAAAGTCTTGCTACACAAAANNT	3|8262833|8543344|LOC100288428,3|8235936|8543344|LOC100288428	PS2015
3	10845833	10845918	1	Cocn6.fastq|12	85	-	12	2	0	10	44	0.997059	1	NA	NA	0.989916	0.282353	AACCAGCTGCCACGTTCTGAGGATACTCATGCAGCCCTATGGAGTAGTCTATATGACAAAGAATTGAGGCCTTTTGCCAACAGTC	NA	NA
3	19379467	19379639	1	Cocn6.fastq|6	172	+	6	3	90	120	43	0.994834	1	NA	NA	1	0.314815	ACACACACGCAGAGAGAGAGAGGCGGGGGGGGAGAAAGAGGGAGTTATTCTTGTTTGTTTCCTAATACTTTTATCACTGCACTTATAGTCAAGAGCAAAAATTCTAGT	3|19190016|19577135|KCNH8,3|19190016|19492896|KCNH8	NA
3	21803180	21803364	1	Ctrl5.fastq|13	184	-	13	2	99	98	44	0.988256	0.923215	NA	NA	0.5	0.388235	GTGTCTGTCACTTAGCTTCAACCAATAATAGTCATGAGAGAATGCAGATCCAATTTTCTCATTGGATTCTTCCTTTTTTTCTAGC	3|21478461|22414123|ZNF385D	NA
3	23317017	23317145	2	Cocn6.fastq|20,Ctrl5.fastq|9	128	-	29	2	62	43	35.3793	0.988334	1	NA	NA	0.983251	0.380952	TTTAGGGAGGACCCTTAAGATGATTTATATTTTAAAAAGAATGACTTACCTGCTTTGTGGACAGTGGGTTTGTAAAGTATGAAATTTTCTATTGCTCTATAGTTTCAGCAGTCTTATTCTAAGTTTTAGGGTACATGTGCAAGATCG	3|23244783|23632296|UBE2E2,3|23244652|23632296|UBE2E2	NA
3	25639602	25639721	2	Ctrl1.fastq|7,Cocn3.fastq|2	119	-	9	9	34	37	44	0.992157	1	NA	NA	1	0.491803	ACATGACATTTCAATGAGTAAAAAAGAGCATAAAACTGTATGTGTAAGAACAAAATGTTAAAAGGCCTACCACAATAATAAAAAACCATCAATTACATCATCACATTAAAATAAGCCAGATG	3|25639474|25705831|TOP2B,3|25639474|25661553|TOP2B	NA
3	36310900	36311173	2	Cocn6.fastq|5,Ctrl5.fastq|3	273	-	8	3	251	188	41	0.99684	1	NA	NA	0.92549	0.294118	AGCACACCTCCAGAAAAGGGAGGCAGCTCAGCCATGTGAAAGCTGTCCATTCGGTTTACTTTCACTCTGAAAGTTTCAAAGTCTA	NA	NA
3	40083885	40083973	1	Ctrl5.fastq|10	88	+	10	2	3	3	44	0.990588	1	NA	NA	0.979304	0.477273	TAAAGTCCAATGTCCATGAAAGAAAAGCCTGACAGATTTAACTGCAGAAAAATTAAGCATTTCTAAATGAGAATAAACACCATAAACA	3|39851302|40301811|slac2-c,3|39851302|40301811|MYRIP,3|39851977|40204453|slac2-c	NA
3	41823593	41823663	2	Cocn6.fastq|18,Ctrl5.fastq|139	70	-	157	9	1	8	34.7707	0.996139	1	NA	NA	0.962747	0.517241	ATTATTCTCACAGTAACCTTTCTGATTTTCACTTCATCTTCATAGCGATTCTGAATTTTTTTTTTTTTATTATACTCTAAGTTTTAG	3|41288089|42003660|ULK4	NA
3	47411583	47411668	1	Ctrl5.fastq|11	85	+	11	2	0	2	40	0.99893	1	NA	NA	0.987952	0.359551	ACAACAACAACAAAAACAGGACCCAGGCACAGAGCTGGTAAGTGGAGGTGCTGGGGATCCACCCCAGGGTAGTGTCACACACCAACACA	NA	NA
3	63322195	63322246	5	Ctrl1.fastq|16944,Cocn6.fastq|268,Ctrl2.fastq|10151,Cocn3.fastq|5090,Cocn4.fastq|13	51	+	32466	12	9	8	34.5674	0.980237	0.929792	NA	NA	0.960107	0.725275	AAAAAAAAAAAAAAAAAAAAAAAAAAAAAAAAAAAAAAAAAAAAAAAAGACTCTATGAGGAACAGACCAGCATAGCAGTCAAAGCAAAGGA	3|63263913|63602597|SYNPR	NA
3	67793152	67793599	6	Ctrl2.fastq|2,Ctrl5.fastq|12,Ctrl1.fastq|408,Cocn4.fastq|96,Cocn3.fastq|37,Cocn6.fastq|15	447	-	570	13	383	362	36.8772	0.985378	0.88673	NA	NA	0.309966	0.482353	TAATTAGGTTGTTTATTTGAAATCCTTGTACATTTTTGATGTAGTCATTTATTGCTAAAAACTTCCCTCTTAGTACTGCTTTTGT	3|67705120|67998136|AL832184,3|67705120|67797534|BC038210	NA
3	76298353	76298473	2	Cocn6.fastq|1,Ctrl5.fastq|27	120	+	28	2	35	35	39.0357	0.988235	1	NA	NA	1	0.366667	CTTAGTGTAGTAAGAAAGAACATCACCACCACACAGTACTAACAGTGCCTCAGAATTGGGAAGTCAAAATGGATATTTATACAGTTGGAGAGTCAGGACTTGAGCGGTTAAAACTGAGAT	NA	NA
3	76695182	76695531	2	Cocn4.fastq|1,Ctrl5.fastq|10	349	-	11	2	264	264	44	0.997861	1	NA	NA	0.751393	0.317647	GAAATGCTGTGCTAAGTGTTCGAGACGTGATTCCTCAGGTAATTGAGATTCTTTCACAACTTTAGGAAGAAGAATGAGATGATCA	NA	NA
3	89508645	89508775	3	Cocn6.fastq|2,Cocn4.fastq|1,Ctrl5.fastq|4	130	-	7	5	48	81	30.8571	0.996639	0.698221	NA	NA	0.853247	0.494118	TCCTTCCTTCCTTCCTTCCTTCCTTCCTTCGTTCCTTCCTTTCTTCCTTNCTTTCTTTCTTGACAGTGTTTCACTCTTGTCGCCC	3|89156673|89531284|EPHA3,3|89156673|89531139|EPHA3	NA
3	90395002	90395087	1	Ctrl5.fastq|33	85	+	33	3	3	2	39.8182	0.99893	1	NA	NA	0.989542	0.344828	TTTGAAGATGTTTCCTATTTCCCCATAAGACTGTAAGGGCTCAAAAATATCCCCTGGCAGAATCTACAAAAATTGTGTTTCAAAAGA	NA	NA
3	105207807	105207892	1	Ctrl5.fastq|60	85	+	60	3	12	1	44	0.997255	1	NA	NA	0.988706	0.360465	AATGGATCCATTTATCTGTTACAAACTTGTTTAAAGCATGAGAGTTTATCACAAAGATAAAATTTTGGTTAAGAGTATGTTATACG	3|105085712|105244230|ALCAM,3|105158181|105264154|ALCAM,3|105085712|105295744|ALCAM,3|105085712|105271676|ALCAM	NA
3	109754698	109754785	2	Cocn6.fastq|2,Ctrl5.fastq|5	87	-	7	2	40	2	38	1	1	NA	NA	1	0.616162	TTTCTTGTTGATGTATTACTAAGTCTTTTCTTGAAGAATTAGTTACTTACTCCAGTCTCCTCTGTCTGGCTTTTTTTTTTTTTTTTTTTTTTTTTTTTT	NA	NA
3	118473223	118473308	2	Cocn6.fastq|1,Ctrl5.fastq|13	85	+	14	2	30	0	44	0.993277	1	NA	NA	0.977443	0.482353	TGAAAAAAATGCCAACTGTATACAAACTAAGATATACTCATCTCAGGAAAATTTATTCCAAAACACAAACATTCATTGAAAATGA	3|118227372|118529680|EU250752	NA
3	120591589	120591674	1	Ctrl5.fastq|11	85	+	11	2	0	1	40	1	1	NA	NA	1	0.430233	CAACCAACCAAACAAGAAAACCCCCCCAAAACAAAACAAAACACAGGAACAATCTGTGATTCATGCTTTTTCCACAGAGGATCTGT	NA	NA
3	120808297	120808382	2	Cocn6.fastq|2,Ctrl5.fastq|9	85	-	11	2	0	8	40	0.998819	1	NA	NA	0.987013	0.482353	CTGATGAGAAATCTACTGTCATTGGAAATTTTCTCCCATAGTTAAGGTGTTGTTTTTTCTCTTGCTGCTTTAAAGATTTTTTTTT	3|120627049|121143608|STXBP5L	NA
3	122625212	122625515	1	Cocn4.fastq|1503	303	+	1503	27	218	221	44	0.996891	1	NA	NA	0.969475	0.344444	CATGTTGGACCTTTTCCTCTGATGTCTGTGATCCTTATGTGCCGATTCGTACCACCCTCCTTGTGAGGGAGCACATTCTGAGATTCAAAT	NA	NA
3	128888407	128888637	2	Ctrl1.fastq|26,Cocn3.fastq|20	230	-	46	33	164	148	41.913	0.996477	0.930736	NA	NA	0.9943	0.357447	CTTTAGTCAAAACTCCCCTTCCTCCTCCAGCTTTATTGGAATAGTTTAAAATTACATTTCTATTTTCTAGGACTTCAGTTGCTTTTTCCATCTGACTTTTAAAAACTGATTACAGCAAATGAAACACAGTTGTCTAAGTGATATAGTATACAAAAATAACATCTTGATTTCTGTGAAAATGCATTTCTCTGCAATTCCTGAATAGCTCCAAATTATGCTAACTCTGAGCATCGGA	3|128886657|128902810|CNBP,3|128886657|128890614|CNBP	NA
3	128888506	128888637	2	Ctrl1.fastq|24,Cocn3.fastq|18	131	+	42	21	63	56	43.9286	0.998235	1	NA	NA	0.968513	0.373134	AAAAACTGATTACAGCAAATGAAACACAGTTGTCTAAGTGATATAGTATACAAAAATAACATCTTGATCTCTGTGAAAATGCATTTCTCTGCAATTCCTGAATAGCTCCAAATTATGCTAACTCTGAGCATCGG	3|128886657|128902810|CNBP,3|128886657|128890614|CNBP	NA
3	130318501	130318591	2	Cocn6.fastq|3,Ctrl5.fastq|3	90	+	6	2	5	5	44	0.998039	1	NA	NA	0.988235	0.311111	TGAACCTATCTATCCTCCCTGGAGTAAAAGTTGATGTTAAAGAGAAACTCTGTCAATGCTGCATAATTACCGTCACACATCTGTCTGTTC	3|130279177|130395888|COL6A6,3|130300833|130395888|DKFZp667J1615	NA
3	135867724	135867895	2	Ctrl1.fastq|4,Cocn3.fastq|2	171	+	6	6	87	88	44	0.996008	1	NA	NA	0.992683	0.408046	AACATGCTATCCCAAACTCCTCAGTATTCTACAACATAGAATTAGAAAACTATCATTTATTGATAGATTTAAGGTGTAATACAGGTTTCCAAAAATGTGGCAGTGAGAATACCAGCATAAAAAAGAGAAACTTGTGCTAAAAACAACCTGAATTCATCATTGGCAATATTACAG	3|135867759|135913310|MSL2,3|135867759|135914688|MSL2	NA
3	135867783	135867895	2	Ctrl1.fastq|5,Cocn3.fastq|1	112	-	6	6	32	27	44	0.997917	1	NA	NA	0.990769	0.427083	GATAGATTTAAGGTGTAATACAGGTTTCCAAAAATGTGGCAGTGAGAATACCAGCATAAAAAAGAGAAACTTGTGCTAAAAACAACCTGAATTCAT	3|135867759|135913310|MSL2,3|135867759|135914688|MSL2	NA
3	161629019	161629515	5	Cocn4.fastq|7,Cocn6.fastq|68,Cocn3.fastq|11,Ctrl5.fastq|265,Ctrl2.fastq|647	496	-	998	28	413	411	31.6293	0.997766	0.691651	NA	NA	0.644084	0.364706	AAAGATGTGATGCCTGATATTCAGTAGCTCTCATTGCCATGAGGTACAGAAAAGGGTCATTATTGAAAAAGTTGGAGAACAGAAG	NA	NA
3	173274470	173274657	3	Ctrl1.fastq|28609,Ctrl2.fastq|1,Cocn3.fastq|7770	187	-	36380	138	115	131	38.263	0.997726	0.870473	NA	NA	0.979898	0.280423	TGTAGTCCTAGCTACTAGGGAGGCTGAGTAGGAGGATTGCTTAAGCCTAGGATGTCAAGGTTGCCTTGAGCTATGATTGCACCACTGCACTCCAGCCTGGGTGACAGAGCGAGGACCTGTCTCAAAAAAAGGAAAAATTGCTGTTGACTTCTAAGTGTAATGCTATTGTGCCTGAGAAAATATTCTTTT	3|173116243|174001116|NLGN1	NA
3	181773187	181773239	6	Ctrl2.fastq|5,Ctrl5.fastq|2659,Ctrl1.fastq|1,Cocn4.fastq|8,Cocn3.fastq|4,Cocn6.fastq|526	52	+	3203	11	7	11	34.025	0.980162	0.941346	NA	NA	0.986082	0.862069	AAAAAAAAAAAAAAAAAAAAAAAAAAAAAAAAAAAAAAAAAAAAAAGATCCAAAGTTG	NA	NA
3	185527709	185527794	1	Ctrl5.fastq|32	85	-	32	3	0	17	44	0.998529	1	NA	NA	0.989542	0.372093	CTTCAAATTTTTTAAATTCAAAAGACCAGTCCAGAAAATAGAGTTGGCTATTTTTGCAGAAGCGTTAAGATCCATCACAAATGAGT	3|185361526|185538919|IGF2BP2,3|185361526|185542827|IGF2BP2	NA
3	185635163	185635405	2	Ctrl1.fastq|6,Cocn3.fastq|3	242	-	9	8	159	159	40.4444	0.987994	1	NA	NA	0.904658	0.394558	ACACACAGGCTTCGATCTTCAGAATACCCTGGATTCAGTAGAAAAACCTTTTAAATGAAGTTTTTTACAATAGAAACTTCTCAGCAGTCAAAATTTGGACTGTAAAAAAATACATGCAAAACATACTTTTCTGAAAACACTTAACTT	3|185632357|185655924|TRA2B,3|185632357|185643052|TRA2B,3|185632357|185655208|TRA2B	NA
3	190709696	190709781	2	Cocn6.fastq|44,Ctrl5.fastq|25	85	-	69	4	0	33	38.0435	0.996996	1	NA	NA	0.98733	0.383721	GGTTACTTCTTTCCCTTGTGTGAGGGGGCAATATTTTGTTTCCATATGCATGGAGGGCCTTTTGAACCTGGTCTAAGTTGATAATA	NA	NA
3	194375187	194375272	1	Ctrl5.fastq|51	85	+	51	2	1	0	44	0.988233	1	NA	NA	1	0.482353	CTTAGGAAAGCAGAAATAAAAACAAAATGTCAGGAAAAATAGGTATGATTTAACAATCAAGCCTGGCAACTCAAAAAGAACCCTG	3|194361516|194393206|LSG1	NA
4	1205247	1205343	2	Ctrl1.fastq|3,Cocn3.fastq|4	96	-	7	6	41	14	41.7143	0.988576	1	NA	NA	1	0.325397	TTTTTATTTCTTTAAAATAATTCATACAAATGGTTACAGTCACAAACATGATTTTAACCAAAATATTGCTAGCCTACCACATGAGCAGGACGGCACCACGCAGGCAAGGGTCTGCCAACCCCTGCC	4|1203907|1212379|AX747592,4|1205227|1232132|CTBP1,4|1205227|1242908|CTBP1,4|1205235|1242908|CTBP1	NA
4	16952884	16952971	1	Cocn6.fastq|20	87	-	20	4	6	2	37.25	0.998228	0.841475	NA	NA	0.984173	0.352273	GCAGGAAGGGGCCATGAGCCAAGGAATGCAGGCAGCCTCTAGAAGCTGAAAAAGGCAAGGAAACAAATTCTTCCCTCAAAGGCTCCAG	NA	NA
4	17693692	17693777	1	Cocn6.fastq|35	85	+	35	2	6	0	44	0.998319	1	NA	NA	0.989305	0.270588	ATAACTGGGCTGGTCTCATACATGTACAGGCCACCTTAAGCTCTGCAGTGAGGAGTGGTCCATGTACAACATGAAGACTGGCAGT	4|17633708|17783135|FAM184B	NA
4	22080126	22080828	6	Ctrl2.fastq|1332,Ctrl5.fastq|2681,Ctrl1.fastq|115,Cocn4.fastq|1288,Cocn3.fastq|1775,Cocn6.fastq|433	702	-	7624	84	626	617	39.2138	0.988773	0.652369	NA	NA	0.650348	0.459677	GCCTGGGTGAAACGGCAGAACTCCATCTCAAAAAAAAAAAAAAAAAAGATATTAAATAACAAAGACATTCAATAGTGCCATTATTCAACAGTGATGACAGGAACTACAGGGTACTTTGATAACA	NA	NA
4	24529140	24529665	2	Ctrl1.fastq|38,Cocn3.fastq|22	525	-	60	53	454	446	43.7	0.996645	1	NA	NA	0.690732	0.4	GACAGAAGATTGTGTCTACAGAAGCACAAGTTGTAACATTTCACAACTTCTAAAAGGAATGTCAACAATTACAACGATCTAGATC	4|24529087|24586184|DHX15,4|24529087|24540773|DHX15,4|24529087|24535822|DHX15	NA
4	43812597	43812783	2	Cocn6.fastq|3,Ctrl5.fastq|5	186	+	8	4	101	101	32.875	0.997059	0.674026	NA	NA	0.966813	0.397849	AAAAAAAGAAAAAGAAAAAGAAAAGATGTTTAATTGACCCACAGCTCCACATGGCTGGGGATGCCTCAGGAAACTGACAATCATGGTGGAAGACACCTCTTCACAGTGCAGTAGGAGAGAGAATGAGCACAGAGCAAAGTGGAAGGCCCCTTATAAAACCATCATATCTCATAAGAGCTCACTCAC	NA	NA
4	48052864	48052949	1	Cocn6.fastq|10	85	+	10	2	0	2	44	0.998824	1	NA	NA	0.994118	0.275862	GACTCTGGTGGAAATGCTGGGATAGAGACGTTCTCTCCCTCTGGATAGTATAGTATGTCAAGTTAAGGTATGTGACCACAACATCCC	NA	NA
4	54070383	54070633	2	Cocn6.fastq|5,Ctrl5.fastq|10	250	+	15	2	165	167	39.9333	0.999197	1	NA	NA	0.787029	0.423529	CTTGGAACTATCCAATATCTGCAGAAAGTTTCTAACATGGAATATGGAAGATAAAACAACTTTTTTTAAAAAAGCAATTTGGAAA	4|53739150|54232242|SCFD2	NA
4	56748024	56748110	1	Ctrl5.fastq|6	86	+	6	2	1	0	44	0.998062	1	NA	NA	0.964706	0.329412	TCCTTTCACATTGTATAAAGAAAAGTAAACCATGGAGACCCTACAGCGGACCCAGGTTCCACTGCTTGCTACTCGAAAGCCAAAC	4|56719815|56771244|EXOC1	NA
4	58819437	58819542	2	Cocn6.fastq|10,Ctrl5.fastq|1	105	+	11	2	20	20	44	0.99893	1	NA	NA	0.992157	0.447619	AGACTACTTTTACCAAAAGGTGAGGAAGCCCACTTCAAAATGAAGCTAAAAGAGGACATCAGAGCTGAGGAATGAAGAAAAAATGATGGGTGAGAAAGAAGGAGA	NA	NA
4	73941546	73941693	2	Ctrl1.fastq|3,Cocn3.fastq|4	147	+	7	6	62	62	39	0.996639	1	NA	NA	1	0.353741	TTATGTAAACAATTGTACATTTATTTGCCATTCTAAAACTTCAGGATCAAGTTTACATAATTTTGCTAAATTTCCGTGTTTGCTCAGAAGCAGTTTACAGTACTAAAACCAACCAGCCAAAGAACAGCGTCAACAGAAAGTTATGTC	4|73940501|74124502|ANKRD17,4|73940501|74088787|ANKRD17	NA
4	76924408	76924493	1	Cocn4.fastq|34	85	-	34	5	1	30	44	0.99819	1	NA	NA	0.991793	0.364706	TGGAAGCCTAGGGCTGCTCTTCCAGGCAGCTGTTGTGAGTGGGATGTGGTTGGGTGAACATCTGTGTAGACATGGGTATTGCTAA	4|76922622|76928641|CXCL9	NA
4	80162237	80162418	2	Cocn6.fastq|5,Ctrl5.fastq|1	181	-	6	2	96	96	37.1667	0.998039	0.608176	NA	NA	0.714286	0.4	TGGGTCCACTTGTACATAGATTTTCTTCTGCCACTGCCACCCCTGAGACAGCAAGACCAACCCCTCCTATTCCTCCTCCTCAGCC	4|79892901|80229698|BC036848,4|80116989|80220718|AF088011	NA
4	81940272	81941018	6	Ctrl2.fastq|138,Ctrl5.fastq|52,Ctrl1.fastq|312,Cocn4.fastq|227,Cocn3.fastq|2,Cocn6.fastq|18	746	-	749	37	713	661	43.6649	0.99327	0.536043	NA	NA	0.651392	0.39604	TGAAAATCTCAAGTGTTTTATAGACCATAAATTCTCCCAACACCCTTCATGAGAAAAAGAATTACTCTCTCCATTTAACAGGTAAACTAGAAACTAGCATA	NA	NA
4	88263551	88263665	2	Cocn6.fastq|13,Ctrl5.fastq|6	114	+	19	2	29	29	39.9474	0.999381	0.985507	NA	NA	0.992157	0.342105	GAAGTGAGGCAAAAAGTACTGGATGTGCCAGGCAGAGTGACTCACGCCTGTAATCTTAGCAATTTGGGAGGGTTAGGCGGGAGGATCACTTGAGCCCAGGAGTTGGAAACCAGC	4|88257690|88312455|HSD17B11	NA
4	99823004	99823089	1	Ctrl5.fastq|10	85	+	10	2	0	1	32.4	0.99881	0.522481	NA	NA	0.988095	0.360465	ACCTAGGTGTTAGAAAGCTTACCTGTTCTGTAGGGGATGTTTAATATAGTGTTCTGGGTTAGCAACCTCCTGATTAGATTCCGTTC	4|99799606|99851786|EIF4E,4|99807501|99851786|EIF4E,4|99799606|99850243|EIF4E	NA
4	103151904	103151990	1	Cocn3.fastq|49	86	-	49	6	4	34	43.9184	0.997599	1	NA	NA	0.988235	0.395349	TCTAAAAAGTGAGTCAGATTGTCTCTGGGAGCAAAGAAATTTACCTTAAAAAAGTATGGAAGATTGCTCATCTTGGAAAAAGCCAA	NA	NA
4	104717782	104717867	1	Cocn6.fastq|35	85	+	35	3	19	0	36.6857	0.99755	0.906731	NA	NA	0.98571	0.282353	GCCCAGGTGTTCAAGGCTACAGTGAGCTATGATCACACCGCTGCACTTAGCCTGGGCAACAGAATAAGACCCTGTCTCACAGAGA	NA	NA
4	112049792	112050003	2	Cocn6.fastq|34,Ctrl5.fastq|11	211	-	45	4	143	126	42.5111	0.999163	1	NA	NA	0.610294	0.406977	TGTGTGACTATGTGATTTGCTTTAATCAATGAAATATGTCATCTCTAAGCTGAGTTTTTCAGAGCTACCGCTTGCTTTGCCATATT	NA	NA
4	120866958	120867043	1	Cocn6.fastq|13	85	+	13	2	10	0	40	1	1	NA	NA	1	0.4	ACATTCATACAAAATGTTTATAGCAGCATTGTTCATAATAGCCTAAAAGTGGAAACAAATCATATGTTTGTCAACTGATGAATGA	NA	NA
4	122838309	122838475	1	Cocn6.fastq|15	166	-	15	3	81	81	44	0.998431	1	NA	NA	0.990588	0.331325	CTAGTTGCTAAGGATGTATTAGATCTTCTCTCCAAACCCAGGATTTTGTCACTTTTCCAAGGTTCTAAGTTTTGAAAACAGCATTTCATAGACCAATGCAATCATTATTTGAACTCACGAATATCAAAGTTGAAGGCTCCCTGGGTATATGTGACAACTTTCTAGG	4|122800182|122854197|TRPC3,4|122800182|122854268|TRPC3,4|122800182|122872909|TRPC3	NA
4	123571979	123572292	2	Cocn6.fastq|12,Ctrl5.fastq|4	313	+	16	4	228	228	38.375	0.998529	0.832767	NA	NA	0.90087	0.318182	AAAAATACAAAAATTATCTGGGCATGGTGGGAGGAACCTGTAATCCCAGCTGTTCAGGAGGCTGAGGCAAGAAAATGGCTTGAACCCAGGAGGCTGAGGCTGCAATGAGCCAAGATGACACCACTGCACTCCAGCCTGGTGACACATTGAGACT	4|123540137|123610315|BC045668	NA
4	127524595	127524677	1	Ctrl5.fastq|11	82	-	11	2	3	0	44	0.997783	1	NA	NA	0.968627	0.341176	CAGCTAAGCCATGCCCAATGTCCTGATCCATAGAAATGTTAATATAATGTTTATTGCTTTTAAGCAGCTAAGTTTTAGGGTACAT	NA	NA
4	153419087	153419172	1	Cocn6.fastq|19	85	+	19	2	12	0	44	0.998142	1	NA	NA	0.989916	0.4	ACATCTAGAAAAAAACACAGGTCATCTTTTGTGTAAATGTTTTATGTGTACAAAAACAGCAGGGAAATAATCGTAAGGACTTTAG	4|153242409|153456316|FBXW7,4|153242409|153456185|FBXW7,4|153332311|153456343|FBXW7	NA
4	156743151	156743224	1	Cocn6.fastq|11	73	-	11	5	0	21	39.1818	0.989965	1	NA	NA	0.988881	0.393258	AGTGTTTTCTCCTTTCCCCCCAATAAATTTTGTTCCCCCCTCATCCTTCAAAGTGTCTGTGTGTCTAAGTTTTAGGGTACATGCGTGTG	NA	NA
4	160281011	160281280	2	Ctrl1.fastq|2,Cocn3.fastq|4	269	+	6	5	186	186	44	1	1	NA	NA	0.645726	0.329412	AGATGTTATCTAAGCATTAAGTAATTGTAGAACATAGGACTGCTAATCTCAGTTCGCTCTGTGATGTCAAGTGCAGAATGTACAA	4|160188997|160281301|RAPGEF2	NA
4	167560016	167560101	2	Cocn6.fastq|18,Ctrl5.fastq|48	85	-	66	3	3	13	39.9848	0.998924	1	NA	NA	0.98733	0.364706	ACTGTGTTTAAAATTTGTTTATGACAATCTAGGCTTTTCCTAGCATGCACCTCCAAACTCTTCCAGCTTTTACCCCTTACCCAAT	NA	NA
4	169375722	169375930	2	Cocn6.fastq|25,Ctrl5.fastq|2	208	-	27	3	164	123	41.8148	0.996514	1	NA	NA	0.95084	0.411765	CTATTAGCACACATTAGACAATCAATATCCTTAGCTAAGGGAATTAATAAATGTGTTATCAGTCAAGAGAAAGTCAAAGATGGGA	4|169277885|169401638|DDX60L,4|169311252|169401638|DDX60L,4|169277885|169393960|DDX60L,4|169317109|169377303|DDX60L	NA
4	180824832	180824984	2	Cocn6.fastq|14,Ctrl5.fastq|16	152	-	30	6	67	67	41.8	0.993842	0.97002	NA	NA	0.989216	0.434211	CTTTTCTTTCTAGGGGTTGGGGACAGCTCCTGGCAGCTGTTACTCTACTTTCTGCTTCTGTGGTTTTGCTTGTTCTTGACACTTCACATTAATGCGATCAAGTAATATGCAGTCTTTTTTATTATTATTGTTACACTCTAAGTTTTAGGGTA	NA	NA
5	1950825	1950940	4	Ctrl1.fastq|1,Ctrl2.fastq|7,Cocn3.fastq|1,Cocn4.fastq|1	115	-	10	2	30	30	44	0.996471	1	NA	NA	0.988235	0.33913	GAGGTGGTTATGGTTGCGCATTGAATATGCTTGGGAGAGGCAAAGATGGATGGCGTAGTCTCTACCCTCACACCCAGTGCTGAGCGCGAGTCGTCCGCTGTGTGTGCGTCATCTG	NA	NA
5	11158124	11158270	2	Cocn6.fastq|4,Ctrl5.fastq|4	146	+	8	2	61	61	44	1	1	NA	NA	1	0.321918	TGTACTTTAATAAAGGTGGTAGCCTATATCCTTTCAAACACCACGAAGACATACTTATGCTACTATATTAATCAGAGAGCATTTTAACAGACAGAGCTAGCCAGGTCCTTATTGATTACACTTCTACAATTGCTTCTGAGACAGTT	5|10971951|11904110|CTNND2,5|10971951|11385341|CTNND2,5|10971951|11588960|CTNND2	NA
5	11488881	11488966	1	Cocn6.fastq|38	85	+	38	2	26	0	43.7895	0.998762	1	NA	NA	0.989542	0.352941	ATGACTGTCCTTGGAGAATGCCATACTAATAAATTGTCATATACTACATAATCTTTTCCAAATGTCTTTTGTCACCCAGCATAAT	5|10971951|11904110|CTNND2,5|10971951|11588960|CTNND2	NA
5	16779056	16779141	1	Cocn6.fastq|36	85	-	36	3	0	5	38.9722	0.998358	0.984314	NA	NA	0.989253	0.356322	CCAAAGTGCTGGGATTATAGGCATGAGCCACCGCGCCTGGCCATCTTCCTTTCACCCAATAAAACCCTGCTCTACTCACCCTTCATA	5|16662015|16936385|MYO10	NA
5	26474513	26474604	2	Cocn6.fastq|27,Ctrl5.fastq|10	91	-	37	5	6	23	43.7838	0.997377	1	NA	NA	0.989706	0.384615	TGTACCCTTGAAATGATTGACAAAATTTGACATTAAGATATCTGATTTTTGTAAGTTGATCTAACAATCTAACCCTAAGTTATCTCAGTTT	NA	NA
5	44158785	44159038	2	Cocn6.fastq|5,Ctrl5.fastq|3	253	-	8	2	170	168	38.125	0.997023	0.634974	NA	NA	0.84134	0.352941	CATCCTGAATCCCTGGGATTCCTCTGAAAAAAATGCCTCCTTTTTCCTCCTCTGTCCTCTCTTCACTGACAGGTAATTGTGTCTC	NA	NA
5	62120309	62120399	2	Cocn6.fastq|8,Ctrl5.fastq|1	90	-	9	2	5	5	44	0.997386	1	NA	NA	0.990588	0.3	TCTTTCCTCCATGGCTGGCCAAATAAAAGGGCGTTTTATGTCAGAGCAACTGCCCTCAGAAAGCTTTTCTGATTAGAAATGACAATTCTC	NA	NA
5	65061982	65062067	1	Ctrl5.fastq|14	85	+	14	2	22	0	39.6429	0.99916	0.715905	NA	NA	0.992157	0.352941	GCAGGTAGGAACTAATCAGGCATCTGTCTTTATTCATGTAGTCTCAAGGTGTCTGTATTTGTCCATTTTCACACTGCTATAAAGA	5|65018022|65089459|NLN,5|65018022|65125111|NLN	NA
5	72209984	72210215	2	Ctrl1.fastq|8,Cocn3.fastq|8	231	-	16	12	190	146	43.25	0.997785	1	NA	NA	0.991238	0.382114	TTGAAGTCTAACTCTGTGCTAACAGATCTTCATTTTAAATAGAATACGGTTTTAATTTTTGATAAGCTGCTGAATTTTAAAGAGAGTTTTTTTGGGGCCACCAAATATTTTGGATCATGCAGAGAATATATATTGTACTGTAGTAATTTTGTATTTACATTTGTATGATGTGACATAATAGATGTGAATGTTAATCACTGCTTGACTATGTTAATAAAGTTGTTTAACTATAAAAAAAAAAAAAAA	5|72144019|72210215|TNPO1,5|72143929|72210215|TNPO1,5|72112417|72210215|TNPO1	NA
5	75951989	75952059	1	Cocn6.fastq|31	70	-	31	2	0	1	37.9355	0.999065	0.616566	NA	NA	0.963529	0.682353	TAGATATGTTGTTGTTTTTGGGGTTTTTTGCTGGTTTTTTTTGTTTGTTTTTTGTTTTTTGTTTTTTTTATTATACTCTAAGTTT	5|75904919|76003957|IQGAP2,5|75904943|76003957|IQGAP2,5|75699148|76003957|IQGAP2,5|75904919|75967808|IQGAP2	NA
5	79066916	79067152	2	Cocn6.fastq|1,Ctrl5.fastq|5	236	+	6	3	151	151	41.3333	1	1	NA	NA	0.577778	0.341176	TTTATTGAGCATTTACTATGTGCCAATCACTAGCCCAAGTACTTTAGGTATGTTGCCTCATTTAATCCCCACAAAAACTCTTAAG	5|78985658|79096049|CMYA5	NA
5	91100640	91100725	1	Cocn6.fastq|19	85	+	19	2	5	0	44	0.988197	1	NA	NA	1	0.364706	CTAAAACTTAGGTATGAGCAGAAGAACTAAGAAAATCCCTGGCTTCACCATTATACTTGTCCCAATTATCAAGCAACAGCAGTGT	NA	NA
5	107278741	107278876	2	Cocn6.fastq|3,Ctrl5.fastq|3	135	-	6	4	50	50	44	0.998039	1	NA	NA	0.991111	0.340741	TGCCTCTCTGGGTATTTGCTTGCTCTTGCTGGCTCTTCTTTGCCTTGGTATCACGTAAATGTAGGTGAGCCCAGGCTCTGTCATTGCTTGACTCCCACTACACAACACTTCCTGTATCCTGCAGACTTCAATCAA	5|107213952|107703654|FBXL17,5|107194733|107717799|FBXL17	NA
5	115171434	115171519	1	Cocn6.fastq|6	85	-	6	2	0	3	44	0.998039	1	NA	NA	0.988235	0.376471	TTTTTGAGGTTCTACTTTTCTCAGTGCCGTCAGATGCCAACCCTGTTTCTTACTGCTTCTTTCAGCACAGATGCTGATACCATGC	5|115163893|115177548|hAPG12,5|115163893|115177548|ATG12	NA
5	119018626	119018711	1	Ctrl5.fastq|25	85	+	25	2	26	0	44	0.996706	1	NA	NA	0.963842	0.305882	CAATGAATCAAAGAAAGGGTTTATCTAATTAACTTGATGTTTTTGCCCTGTACCTCAGACTGTAGCCAGCACACACCCTGCCACA	NA	NA
5	121816030	121816115	2	Cocn6.fastq|11,Ctrl5.fastq|2	85	+	13	2	2	0	44	0.990023	1	NA	NA	0.988235	0.329412	GTACAGAGGAGGACATCTCTGTTTCGTACCTCAAAAGAGTCAAGTTTCCTTTTGGAACTATAAATCTAATAGGTTACCAAATGGA	NA	NA
5	122568214	122568302	2	Cocn6.fastq|11,Ctrl5.fastq|1	88	-	12	2	3	3	44	0.998039	1	NA	NA	0.990588	0.363636	GTCTATCAGATTCTAAGAGAGGTATGTTAAAAAAACTTCCTACTAGAAGTATGATACATGCACACTTCCTACTAGAAGTGTACATTTA	NA	NA
5	124156329	124156414	1	Ctrl5.fastq|31	85	-	31	2	0	14	40.3871	0.997723	1	NA	NA	0.98914	0.388235	TTCATGTGGCCTTCTTTCCTGTGTCTCTGTGCCTTCTATTCTGTCTCTCCCAAGACACTTTCATTAGCTGAAGGCCAACTCTAAT	NA	NA
5	124908353	124908438	1	Cocn6.fastq|31	85	-	31	2	1	0	37.0645	0.997723	1	NA	NA	0.985882	0.423529	ATAAAAATAAAAGAATCCTAGCATTCATATCAATAAATGAAGAGATATCCTTTTGTATATCTGCATTTGGGAAAGATAAAGTTTC	NA	NA
5	124915400	124915669	2	Cocn6.fastq|10,Ctrl5.fastq|1	269	-	11	4	184	184	39.3636	0.99893	0.852063	NA	NA	0.6375	0.286486	CAGCATGATGTCATAGAACAGGGAGAGCATGGCCATCAGACAGCCCCAGGTTCCATTCTGGCTCTGTTATCATAGCTATTATTACAGTTCCCTGTGTTTCATAAAACAATAAATACAGAACCACATACATCATAGCAGGGGTCCCCAATCCCCAGGAACCAGGTTCCATCCTGGCTCTGTTATTT	NA	NA
5	133726154	133726492	2	Ctrl1.fastq|5,Cocn3.fastq|1	338	+	6	6	314	252	40.3333	0.998062	1	NA	NA	0.454731	0.364706	AAAGAAAAAGTCCTTCAGTTTAGAACCTACAAAAGCTTGTGTATCTTGATTAATGTACTTTTTATTGCATGGTGTGAACTAAGTT	5|133706869|133727799|UBE2B	NA
5	133726205	133726471	2	Ctrl1.fastq|3,Cocn3.fastq|4	266	-	7	7	181	181	41.2857	0.994958	1	NA	NA	0.746499	0.44697	TAATGTACTTTTTATTGCATGGTGTGAACTAAGTTATTGCTGCATAAATTTGTAATATATCCTGTTTGTATTTTTTTCCAAGTGTATAATGTTGGTGTGGAGTTTTCATGACAGAATATACACATTTTGTAA	5|133706869|133727799|UBE2B	NA
5	138705246	138705363	2	Ctrl1.fastq|5,Cocn3.fastq|3	117	-	8	5	32	35	43.5	0.988111	1	NA	NA	1	0.383333	TTTCTTTTAACAAAGCTAGAACAGTTTTGGCTTCTTAAACTTCATATTTGAGTAGGTTAAGCTGCCATACGTGTTCAGTGTGAATAGTGTTTAAGTTGAAAATATTGTAAAAAAATTATA	5|138678130|138705409|PAIP2,5|138677518|138705409|PAIP2,5|138702884|138719039|SLC23A1,5|138678133|138705409|PAIP2	NA
5	155485323	155485568	2	Cocn6.fastq|12,Ctrl5.fastq|7	245	-	19	2	160	160	44	0.994427	1	NA	NA	0.829144	0.423529	TATCTTACAAAGAATAAAGCTGAAGTGAGAGGGAGTGGGATACCTCACATTAAAAGAGATTTCAAACTAAACCAATGATCCTTAA	5|155135062|156022061|SGCD	NA
5	156822446	156822552	2	Ctrl1.fastq|4,Cocn3.fastq|2	106	+	6	6	23	21	41.3333	0.988188	1	NA	NA	1	0.416667	ATATTTACGCTTGTGATCAAATAATGATGTTAAATTCTTAAATCCTATTTGCTATGCAGCTGAAGATGATATTTTGATTTGTATTTTGGGGGTACCTGTGTTGAGTCG	5|156693090|156822606|CYFIP2,5|156810263|156822606|KIAA1168,5|156822541|157002783|ADAM19,5|156693186|156822606|CYFIP2,5|156723680|156822606|CYFIP2,5|156696361|156822606|CYFIP2	NA
5	156822451	156822552	2	Ctrl1.fastq|5,Cocn3.fastq|1	101	-	6	6	19	16	41.1667	0.98814	1	NA	NA	1	0.403846	TACGCTTGTGATCAAATAATGATGTTAAATTCTTAAATCCTATTTGCTATGCAGCTGAAGATGATATTTTGATTTGTATTTTGGGGGTACCTGTGTTGAGTCGA	5|156693090|156822606|CYFIP2,5|156810263|156822606|KIAA1168,5|156822541|157002783|ADAM19,5|156693186|156822606|CYFIP2,5|156723680|156822606|CYFIP2,5|156696361|156822606|CYFIP2	NA
5	158243488	158243573	2	Cocn6.fastq|3,Ctrl5.fastq|6	85	-	9	2	0	14	43.5556	0.998435	1	NA	NA	0.971831	0.294118	GAGGAAGAGTGAAAGAAATGCCCTTCCATCCTTCACTGACTTCACTCAGTGTGAGCTGTGGCTCAGGCATTGCCCCTGGTGGGAG	5|158122922|158523614|EBF1,5|158122922|158526788|EBF1	NA
5	168880949	168881034	1	Ctrl5.fastq|10	85	-	10	3	0	32	44	1	1	NA	NA	1	0.390805	AGTGTAATCTTCTTTTTCCAGCATTGTAAAGTGGCAGTTTAAGCTGTTGATTTGAGATTTGTTTTAATATCAACAGTAACAGGTAAA	NA	NA
5	169066864	169067068	1	Ctrl5.fastq|13	204	+	13	3	119	119	39.8462	0.997285	0.87064	NA	NA	0.357101	0.305882	CAGGCTGCTGTAGCAAAATACCACCAACTGGGTGGCTTAAACAACAGAAATGTATTTTCTCACAGTTCTCGAGGCTGGAAGTCTA	5|169064250|169510386|DOCK2	NA
5	170728014	170728099	1	Cocn6.fastq|36	85	+	36	2	2	0	40	0.99902	1	NA	NA	0.989916	0.305882	ACAATTCCTGTAGGTCAGGAATTTGCAGCTGGGTTTCAGGCTGTCTCTCTCTCACAGGCTGTGATCATCTCAAGGCTTGACTGGG	NA	NA
5	171566904	171566965	1	Cocn6.fastq|10	61	+	10	6	7	0	39.2	0.993127	1	NA	NA	0.977381	0.661538	AAAAAAAAAAAAAAAAAAAAAACCCAAAAATAAACAAGTGGGATACATCAAACTAAAAAGTTCTG	5|171469073|171615346|STK10	NA
5	173969158	173969264	2	Cocn6.fastq|11,Ctrl5.fastq|3	106	+	14	5	21	24	37.7857	0.998319	0.842425	NA	NA	0.895724	0.652174	AGAAAGAAAGAAAAAGAAAGAAAGAAATGAAAGAGCGAGACTCTATCTCAAAGAAAGGAAAGAAAGAAAAGAAAGAAAGAAAAGAGAAAAGA	NA	NA
5	174425489	174425574	1	Ctrl5.fastq|16	85	+	16	2	16	0	40	0.997624	1	NA	NA	0.984791	0.352941	TGCATCAACTGATTTAGCTGACTTTGCAAGTTGGTGACTTAGGCTGGGCTCAGCTGGTTGATTCTTCCGTAGGTTTGACTGGGCT	NA	NA
5	179382479	179382617	2	Ctrl1.fastq|5,Cocn3.fastq|2	138	+	7	6	53	58	40.1429	0.98813	1	NA	NA	1	0.440559	TTTTTTTTTTATTTTATTATTTATTTATTTTAATACAAAGCTTTGGCATTAGCAATTTTATGAAAAAATAAAATGTACTAAAAATAAACGCTTGTGTGGCATGATTGGTAAATGATGCACAAAAATAGGTTCTTTTTTCCTTC	5|179382473|179499109|RNF130	NA
5	179382501	179382624	2	Ctrl1.fastq|7,Cocn3.fastq|4	123	-	11	9	42	40	38.4545	0.988104	1	NA	NA	1	0.379845	TATTTTAATACAAAGCTTTGGCATTAGCAATTTTATGAAAAAATAAAATGTACTAAAAATAAACGCTTGTGTGGCATGATTGGTAAATGATGCACAAAAATAGGTTCTTTTTTCCTTCAAGGCAATCAG	5|179382473|179499109|RNF130	NA
5	179394266	179394561	1	Ctrl1.fastq|277	295	-	277	6	210	210	43.9567	0.997282	1	NA	NA	0.791603	0.376471	TGGTCATGGCCCACAGGCACAGGGAGTCGTAATCATTAACATAAAGATAGCAAACATCCAGTTTAAAAGAGTAAACTATTACTTT	5|179382473|179499109|RNF130	PS2015
6	2415526	2415785	2	Cocn6.fastq|46,Ctrl5.fastq|94	259	+	140	14	179	176	39.8214	0.998433	1	NA	NA	0.627085	0.552941	AAAAAAAAAAAAAAAAAGGATCAAATGGAAAACTTTATAAATACTCCAAATGGCGGAAACAGGAAGTGGAATAAAAATGATGTGG	6|2399099|2481403|AJ420566	NA
6	8118770	8118924	2	Cocn6.fastq|30,Ctrl5.fastq|1	154	-	31	3	69	69	43.871	0.998482	1	NA	NA	0.991444	0.311688	ACTGTTCCTTTTGATTGGAAGACCAGTAACTAGAGTGACGCATTATCTGGGTCTCACTTTCTCAACATGCAATGGTGGGATAGGCATAGAATGGCCACTATAGATACTCCTGTTCAAAAAGAGTGAAGGGACCCCCTTAAAAGAAGTATCTAAG	NA	NA
6	11117523	11117591	3	Ctrl1.fastq|12,Cocn4.fastq|11,Ctrl2.fastq|1	68	-	24	5	0	4	31.4583	0.984778	0.538456	NA	NA	0.96791	0.462687	GTAGCTGGGACTACAGGCGCCCGCCACTACGCCCGGCTAATTTTTTGTTTTTTTTTTTTTTTTTTTT	6|11094265|11138969|LOC221710	NA
6	13621880	13622175	2	Ctrl1.fastq|4,Cocn3.fastq|3	295	-	7	7	219	210	43.7143	0.991315	1	NA	NA	0.852562	0.403727	AGGTCATAACCACACTGTTGACATGTAATACTGTTATAATACAACAGTTAAACTTGTGAGTCTACAACAGAAGTCATCTGTAGTTAAACAGGAAACAAAGTTGAAAAAGACCATGTTAAAACAAAACTACTGGGACTAACAGGTTGGGATTGTAAGTAGCA	6|13621729|13711796|RANBP9,6|13621729|13697128|RANBP9	NA
6	17438478	17438678	6	Ctrl2.fastq|13,Ctrl5.fastq|1,Ctrl1.fastq|5,Cocn4.fastq|9,Cocn3.fastq|391,Cocn6.fastq|1	200	-	420	15	124	144	31.9024	0.99851	0.703911	NA	NA	0.989971	0.363636	CCCAGCTACTCGGGAGGCTGAGGCAGGAGAATTGCCCCAACCCAGGAGGTGGAGGTTGCAGTGGGCCGAGATCGTGCCACTGCACTGC	6|17393735|17551835|DKFZp686D0714,6|17393735|17558023|DKFZp686D0714,6|17393735|17558023|CAP2	NA
6	37851213	37851298	1	Cocn6.fastq|78	85	-	78	5	0	30	30.3974	0.993661	1	NA	NA	0.931898	0.388235	AGAAAGTACCCAGACTACAAATGAGTTTTGTTTGCAGATATTTTAAATAATGAAGACTGTAGAAATCTACCCCGTATTTAAATGA	6|37787306|38122399|ZFAND3	NA
6	62270721	62270810	1	Ctrl5.fastq|20	89	-	20	2	4	4	38.35	0.999412	0.81604	NA	NA	0.987654	0.41573	GCTTTATTAAGTTCATTTGCTGAGAACATGTTTTCCTGGATGGTGTTGATGCTAGTACATGTTCTTCAGTGTCTGGGTATTGAAGAGTT	NA	NA
6	64881146	64881389	1	Ctrl5.fastq|102	243	-	102	10	158	166	44	0.993413	1	NA	NA	0.991721	0.353909	TACATCTATATACGGAAAGTAAGTGGAATTTAAAGACAGTGTAATCTTATAGGGATCTGTGGGCCCTTAAAACATTTTTAGTTTAGAATAATGCCTGGAGTAGTCAACATATAATGTCATAATGATCTTGAATTCAGGCTCCTTAGGCTGCATTTTGCATTCTAAAAATGAATGAGTTGGTTGAATGAGTGTATAAATACATTTCAATTATAGCCATATCTATGCTTTACATAAAAAATCAAA	6|64429875|66417118|EYS,6|64429875|65531616|EYS	NA
6	74523636	74523848	2	Cocn6.fastq|2,Ctrl5.fastq|6	212	+	8	2	127	127	44	0.998529	1	NA	NA	0.896919	0.364706	CCAATTTTATGGGACTGTTCTTCAGCTGCTTCAGGAATACTCTATAATTTAATCATTATACTTTAAGAAAGAGTTGACAAATGTC	6|74405507|74538041|CD109	NA
6	74933234	74933319	1	Cocn4.fastq|10	85	+	10	2	0	2	44	0.994089	1	NA	NA	0.983112	0.436782	CTATCTATAGTTTTCATTTTCATTCTTTTACTAGGGCTTTTTGCAGATCAGAAATACTTAATTTGAAGAAGTTCAATTTATCAGATA	6|74779166|75400443|AF086303	NA
6	75876796	75876881	1	Cocn6.fastq|35	85	-	35	2	0	33	44	0.997098	1	NA	NA	0.986456	0.423529	ACCCTCAGCTCTTGAGGTTAATTCCCATTTGAAAGTCTTCTTTAGCTGTCTTTACTATGTAAATGGTCATACACCTTTCTATTTT	6|75794041|75912543|COL12A1,6|75794041|75915623|COL12A1	NA
6	92669298	92669471	2	Cocn6.fastq|22,Ctrl5.fastq|6	173	-	28	3	142	88	35.25	0.997899	1	NA	NA	0.963399	0.364706	AAAGTACTTTTAAACAATATCACTGTTTGCACCAGAAGCAATGAGATCACTAAAGGGATACAAAATCCTTCTCCTACCTTCTATG	NA	NA
6	97933301	97933386	1	Ctrl5.fastq|8	85	-	8	2	0	3	38.5	0.995481	1	NA	NA	0.984314	0.494118	CAGCTTTGATTATTTCCTTTAATCTGCAGAAGCTTTTTAGTTTGATGTAATCTTACTTGTCAGTTTTTGCTTTTGTTGCCTAAGT	6|97753512|98156726|AK091365	NA
6	107067423	107067501	1	Cocn6.fastq|19	78	-	19	8	0	7	37.9474	0.996498	0.658816	NA	NA	0.987265	0.494118	CAAGGATGAAAATCTTTATGATGATCCACTTAATGAATAGTAAGTATACTTTTCTTCATTTTTTTTTTTTTTTTTTAATATACTC	6|107018902|107078366|RTN4IP1,6|107018902|107077373|RTN4IP1	NA
6	113033883	113034024	2	Cocn6.fastq|8,Ctrl5.fastq|2	141	-	10	2	82	56	39.4	0.998824	1	NA	NA	0.892157	0.376471	CATTATTTTCCAAAATATGTGAAAGTAGGGATAGATGGAAATTAATTTACTTTGAACATTTAATCATCTACACTGCATGGAGACA	NA	NA
6	126806657	126806742	1	Cocn6.fastq|58	85	+	58	2	23	0	39.6379	0.998377	0.988372	NA	NA	0.988927	0.388235	CCAACACTCTTTGAATGCTTGGAAACCTTTCCCAAGAAGGATAGATGCAAAGAAGCCCAAACTGTGAAGAGTACAATAAATACCT	6|126698800|127440994|AK127472	NA
6	131870542	131870628	1	Ctrl5.fastq|60	86	+	60	4	12	1	44	0.997208	1	NA	NA	0.984759	0.302326	GACGCGCCTCTTGGGAAATGGATTTGTAAGAAAATTACCATTCATTTAGGCAAACTGACTACTCTGAGTTAGATCTCTGAGGATAC	NA	NA
6	136169344	136169478	2	Cocn6.fastq|104,Ctrl5.fastq|1	134	-	105	3	51	67	44	0.998653	1	NA	NA	0.988235	0.404412	AAACACCTTGAAATAATTGCCTATACTCTTTGTTCCCAATTCTTCTTTCGTTTTTCTTAACCTTTCAACTTTCTACTACACTCAACCTTCTTTTGTTAAAGACACAAATGATTACACATTCTAAGTTTTAGGGTAC	NA	NA
6	139693460	139693630	2	Ctrl1.fastq|7,Cocn3.fastq|3	170	+	10	6	90	85	42.4	1	1	NA	NA	1	0.388571	AAATGTTTTGTACAAAAATACTGTCAAAATTTCCTAAAAAGCTTTCAACACAGTAGTATCTTTTCATGTACTGAATATAACTATTAGCACAGTGTCAAAAATGTTGAAGACAGAAACAAAATAAAAATCTGTGAAATGTTTGCCACTGACGACATTCCACACCCTATTATTGTCT	6|139693396|139695785|CITED2,6|139693396|139695350|CITED2,6|139693396|139695499|CITED2	NA
6	145497325	145497592	2	Cocn6.fastq|14,Ctrl5.fastq|10	267	+	24	3	182	182	36.1667	0.996569	0.635557	NA	NA	0.933294	0.507937	AAAATACCAATGACATTCTTCACAGAAATAGAAAAAAAATCCTAAAATTTATATGGAACCACAAAAGACAAAGAATATCCAGAGCTATCCTGAGGAAAAAGAACTAAACTGTAGAAATCACATTAT	NA	NA
6	149478694	149478779	2	Ctrl1.fastq|6,Cocn3.fastq|1	85	-	7	2	3	0	44	0.989916	1	NA	NA	0.952941	0.341176	ACATATATATCAGGTTTAGCCTTTGCCCATTGACAATATCAGTCTTAAGAGCACTGACTTGAAGAAGTGATCTAAAATAGTATCT	NA	NA
6	149732563	149732718	2	Ctrl1.fastq|2,Cocn3.fastq|4	155	+	6	6	70	72	43.3333	0.99407	1	NA	NA	1	0.43949	AGTAGGCCTTGTTTTTCAGCTTCCTCTGCAGTTCTATGTGAAGATTGATAAATCAGTTTTTACTTGTTTTATTAATAAAACGTAATTTGGATATCTTGAGTTGATGGTTTTGTGATTTAGCTGGGTAAACTATCTTTGTAACAGATAAGTTATTTAT	6|149539758|149732747|TAB2,6|149663820|149732747|TAB2,6|149639062|149732747|TAB2,6|149639435|149732747|TAB2	NA
6	152360227	152360478	1	Cocn4.fastq|5829	251	-	5829	68	166	201	33.5064	0.99715	0.823346	NA	NA	0.949757	0.344086	ATCACATGGTCGTAGCTGTTATTGATGACTACCTTCTTCTACAACCCATTCTGTTTTCCCTTTGCCTCTAGCAAGTACCTCAGCAGGGTCATG	6|152265307|152382259|NR3A1,6|152163731|152424408|ESR1,6|152163858|152424408|ESR1,6|152128813|152424408|ESR1,6|152201789|152424408|ESR1,6|152011630|152424408|ESR1,6|152163731|152424408|NR3A1,6|152163731|152420056|NR3A1,6|152126807|152424408|ESR1,6|152128453|152424408|ESR1,6|152265307|152424408|DKFZp686N23123	NA
6	170208947	170209032	1	Ctrl5.fastq|23	85	+	23	4	16	0	30.6957	0.998876	0.833818	NA	NA	0.966377	0.505882	CTGACACCCCCACCACTGAGACCCCCAGCACTCATACCTCCAGCACTAACAGCCGGGCACTGACCCTCCCAGCACTGACACCCCC	NA	NA
7	10672462	10672547	2	Cocn6.fastq|31,Ctrl5.fastq|10	85	+	41	2	14	0	39.0244	0.988522	1	NA	NA	1	0.329412	TACCCTAAAACTTAGCAACTTAAAACAACAAACAGGCATTATCTTACAGTTATGCTGTATCAGGAATCTGGGTGTGGCTTAGCTG	NA	NA
7	11169409	11169495	1	Cocn6.fastq|21	86	+	21	3	6	0	44	0.997205	1	NA	NA	0.954003	0.4	GATAGATAAAGCATGTATGCATTAATTATGATATCAAATTTAAAGTGTTAAATGCCATTAAGAAGTATAGGTAAGGTACAGTGGG	7|11148513|11209250|PHF14,7|11013498|11209250|PHF14	NA
7	26229969	26230109	2	Ctrl1.fastq|5,Cocn3.fastq|2	140	-	7	7	79	58	37.5714	1	1	NA	NA	1	0.309859	TTCTTAAATGAAGGCACCAACAAGAACTACTTTCAGATGGTACAGAATTTCTTATTTCTTGAAGACTCTGTGGTTGACCACTTCTTCATTAGTTACCTGCAGCAAGACACCTTCCATTTTACTACCAACACCACTGAAGGAA	7|26229555|26240413|HNRNPA2B1	NA
7	26231533	26231960	2	Ctrl1.fastq|43,Cocn3.fastq|29	427	+	72	43	397	344	42.4167	0.993845	1	NA	NA	0.862736	0.374269	AATTTTTAAAGGAAAAACGTTATGTCTTATTACACCATGATCCTGGCTAATAGCTTTTCAAAACTTTTGAGAAAAATCTTAAAAAAGGTTTCACATGTCACCTGAAACTTACAAATTTAACATTATCAAAGAAGGAATGCTTCTACACTCTTACAAAGACCTGTTTCTATT	7|26229555|26240413|HNRNPA2B1	NA
7	88333839	88333929	2	Cocn6.fastq|10,Ctrl5.fastq|10	90	-	20	4	4	5	33	0.993557	0.652953	NA	NA	0.963416	0.511364	TAATTTCTAAGTATTTCATTTTATATGTGAATATCTTAATGGGATTACTTTTTAAATTTGTTTTTCACACTGTTCACTGTTGGTATAT	NA	NA
7	92134726	92134807	1	Ctrl5.fastq|14	81	+	14	5	7	0	39.3571	1	1	NA	NA	0.989412	0.505882	AATAAAAAAAAAAAAAAAAGAAAAAAGAAAAGGAATATGCTACTATAATTCCTGTATGCATGTATTCATTTATACCCAGTTTCAT	7|92116336|92157845|PEX1,7|92126026|92147356|PEX1	NA
7	124953285	124953437	2	Cocn6.fastq|4,Ctrl5.fastq|2	152	+	6	2	67	67	32.3333	0.996078	0.762475	NA	NA	0.988235	0.467105	AAAGGGGAAGGAGAGGGGAGAACAGCAGCGCAAGTGGCTGGCAGAGGCAGGGAAAGACCAGCAGAGAGAAGGAGAGAGACAAAGTCAAAGACAGAAGGAAAGAGAGAAAGAGACAAAAAGTCAAAGAGAGAGACAGAGAGAGGAAGAGATGG	NA	NA
7	136864671	136864756	1	Cocn6.fastq|21	85	+	21	2	6	0	44	0.997717	1	NA	NA	0.984016	0.458824	AAATAAGTACAAAAGTGACCACTAGAAAAAAAATGCAAATCTTCCTAGATGCCTTATTTTTCTTACGAATCAAAGAGGAAAGAAT	NA	NA
8	15964875	15964960	1	Cocn6.fastq|28	85	-	28	2	0	26	40.2143	0.998134	0.994186	NA	NA	0.986939	0.388235	ATACAGTACATCATGCATATAAAATGTGTTAGTTGACATTATTAGTAATACAAAAATGGTTAATTGACTATTTATGTTATTGGTA	NA	NA
8	16497535	16497621	1	Cocn4.fastq|784	86	+	784	32	36	2	38.088	0.997368	0.976744	NA	NA	0.986741	0.3	GGCCTCCCAAACTGCTGGGATTACAGGCCTGAGCCACATCACCCAGCCTACCACAGTCTTAGCGTCCACTGTTTTGGAATGAATAGNTNT	NA	NA
8	18770658	18770743	2	Cocn6.fastq|28,Ctrl5.fastq|8	85	-	36	2	3	0	44	0.997314	1	NA	NA	0.971429	0.352941	TCAATTACCTCCTAATTGCTAGATGCTTCAGTCTTTATTGGACTGGACTCATCCATGGCATGTCTCTGCAACTACTGCCACCTTT	8|18384812|18871196|PSD3	NA
8	28975859	28976171	2	Cocn6.fastq|24,Ctrl5.fastq|1	312	+	25	2	227	227	43.76	0.998588	0.627389	NA	NA	0.488462	0.317647	AAATTAGCCAGGCATGGTGGCGCACACTTATAATCCCAGCTGCTCGGGAGGCTGAGGCAGGAGAATCACTTGAACCCGGGAGGCA	8|28968089|28998197|AF086219,8|28924794|29120610|KIF13B	NA
8	31920274	31920365	1	Ctrl5.fastq|36	91	-	36	2	8	6	44	0.999346	1	NA	NA	0.990588	0.406593	TCTTTATGCTTAATGCAGATATAATTCATATTTGTTTTATCAAAGTCATTTGATAACCTCTTCAATGACAAATCCCTGATTACAGATGTAT	8|31497267|32600770|NRG1,8|31883734|31957254|BC037250	NA
8	34177950	34178035	2	Cocn6.fastq|14,Ctrl5.fastq|56	85	-	70	2	0	29	44	0.998905	1	NA	NA	0.984664	0.270588	ACTGTGGAATGTACTGGGAATGGAACATCTTGATGTAAGGAGGAGCTAGCAGGATCAGCCTAGACTCTGTTCCAGTTCCCCCCTA	NA	NA
8	36756115	36756200	1	Cocn6.fastq|34	85	+	34	2	1	0	44	0.995844	1	NA	NA	0.986541	0.388235	GTCTGAAATTTGCATTTGTTTCAGTAATGCGTTTTAGGATTGAAAGTGTCAGAGTAACTGACTTCATTGTTCAGGTCCTTGTCCA	8|36641841|36790550|KCNU1,8|36641841|36793643|KCNU1	NA
8	48500375	48500493	1	Cocn6.fastq|1894	118	-	1894	15	77	35	37.5301	0.997423	1	NA	NA	0.960137	0.539007	AGTCAGTTGGGCTTATTTGTGTAGTATATTTCTGGGTTCTTCTGTTTCATTGATCTATGTGTCTATCCCTTCAATAACACCATATAATATTGGTTATTATAGTTATAAAATAAGTTTTTTTTTTTTTTTTTTTTTTTTTTA	8|48352884|48648475|KIAA0146,8|48206455|48625749|KIAA0146,8|48173541|48648475|KIAA0146,8|48173541|48511758|KIAA0146,8|48173541|48625749|KIAA0146,8|48173541|48508568|KIAA0146,8|48189518|48648475|KIAA0146	NA
8	54893249	54893338	3	Ctrl5.fastq|9,Ctrl2.fastq|1,Cocn3.fastq|1	89	-	11	2	4	9	33.4545	0.995655	0.772267	NA	NA	0.961796	0.393258	CTCCCTGAGACACAACAATATTGAAATCAGGCCAATTAATAACCCTACAATGGCCTCTAAGTATTCAAGTACAAGGAAGAGTCAACATG	8|54879115|54897077|TCEA1,8|54879115|54935008|TCEA1	NA
8	55871624	55871894	2	Cocn6.fastq|118,Ctrl5.fastq|158	270	-	276	18	195	185	36.4565	0.99866	0.772803	NA	NA	0.978165	0.376623	TCTGATGGTTTTATAAGGGGCTTTTCCCTTCCTTCGCTCTGTCCTTCTCCTTGCTGCTGCCATGTGAAGAAGGATGTGTTTGTGTGTTTGCTTTCCCTTTCACCATAATTGTAAGTTTCCTGAGGTCTCACCAGCCATGCTGAACTGTAGGAGA	NA	NA
8	60958787	60958872	1	Cocn6.fastq|6	85	+	6	2	6	0	44	1	1	NA	NA	1	0.352941	TCAAACCCAAGTCCCTTAACTCTGGAGGCTACACTATAACCTTACAAACTGTGCCCAACATGTACTGAAGAAGAATTACTATGAG	NA	NA
8	61975631	61975716	1	Ctrl5.fastq|21	85	+	21	2	2	0	39.8095	0.997759	1	NA	NA	0.989542	0.352941	AGGTTAAATATCTTGCTCAAGGTCACACAACTAGAGCCAGAGATCTTAAAACCATGCTACGTAAGTAAGACAAAGGCTTTGCTCT	NA	NA
8	70355102	70355726	2	Ctrl2.fastq|96116,Cocn3.fastq|6	624	-	96122	141	572	570	38.8155	0.998097	0.798558	NA	NA	0.257354	0.481481	CTCCATCTCAAAAAAAAAAAAAATCTAAAACAGAAATCTGAGGGGCTAGCATTT	NA	NA
8	77078093	77078180	2	Cocn6.fastq|5,Ctrl5.fastq|4	87	+	9	2	2	2	44	0.998693	1	NA	NA	0.987952	0.37931	GCTACTTAAATCAGATGACAGTGTCTCACAGGACAACACTAGTTACAAATATAACTTCCATTCCAAATATGTATTTCAATATATATC	NA	NA
8	79928648	79928760	1	Cocn6.fastq|6	112	-	6	2	27	27	39.1667	0.998039	1	NA	NA	0.992157	0.4375	ACTCTCTATCCCTATCTCTTTGTCTACCTCATTTTTAAGGCCAATAATGCTTATAAATGCCCTTTTAAGGCTATTTTCTAGATCCTGCAGACTTGCTTAATTGTTTCTTATT	NA	NA
8	79929070	79929489	1	Cocn6.fastq|7250	419	-	7250	100	380	334	38.6297	0.997762	0.996429	NA	NA	0.337288	0.305882	CCAAAGTGCTGGGATTACAGGCATGAGCCAACGTGCCAAGTGCCTTGTATTCAAGCTCACTAATTCTTTCTTCTGTCTGATCAGT	NA	NA
8	80076389	80076493	3	Ctrl1.fastq|1,Cocn6.fastq|8,Ctrl5.fastq|5	104	+	14	3	20	77	37.2143	0.998319	1	NA	NA	0.539804	0.613333	AAAAAAAAATAAAAAAAAATAAAATAAACTTCTAATTACGCAAAAACAGAAGGTACAGAAACAGCCAATCATCTA	NA	NA
8	80082623	80082686	2	Cocn3.fastq|1,Ctrl5.fastq|5	63	-	6	5	16	9	30.3333	0.997354	0.960938	NA	NA	0.95834	0.636364	AATACCCAGAGAAATGCGTCTCTATATCTTCCCTTACGTTCTTTTTTTTTTTTTTTTTTTTTTTTTTTTTTTTTTTT	NA	NA
8	83743651	83743834	1	Ctrl5.fastq|21	183	-	21	2	161	98	37.9524	0.997199	1	NA	NA	0.90098	0.388235	CATGTTGGTCCACTTGGTATCCCACAAGTCTCTTACGCTCTGTTCACATTTCACAATCTTATTTCTGTCTTTTCCTCAGAGCTGA	NA	NA
8	95143196	95143282	2	Cocn6.fastq|10,Ctrl5.fastq|19	86	-	29	3	1	1	44	0.997981	1	NA	NA	0.987203	0.406977	TGGTAGACAGTCGGGCATGAGTACCTGCCAGGACAGGAAAAAAAAATGAAAATACAACTTCAGACCCTGGATTAGCAGGAATAAAG	8|95139393|95229531|CDH17,8|95139393|95220815|CDH17	NA
8	98711997	98712080	2	Ctrl1.fastq|2,Cocn3.fastq|6	83	-	8	6	58	0	32.75	0.993763	1	NA	NA	1	0.300699	AGTTTCTCAGTCTACCACTTCTGATTATCAGTGGGATGTTAGCCGTAATCAACCTTATATCGATGATGAATGGTCTGGGTTAAATGGTTTGTCTTCTGCTGACCCTAGCTCAGACTGGAATGCACCAGCAGAGGAGTGGGGGA	8|98703179|98742488|LYRIC,8|98656406|98742488|MTDH	NA
8	103586684	103586773	2	Cocn6.fastq|3,Ctrl5.fastq|17	89	-	20	2	58	4	30.45	0.998824	1	NA	NA	0.941939	0.341176	AATTCAGTCCCATTGACACCTTGATTTTAGGACTTCCGACCTCCAGAATTGAAAGAAAATAATTTGTGTTGTTTTAAGCCTCTAA	NA	NA
8	125145565	125145808	1	Ctrl5.fastq|27	243	-	27	7	160	169	38.7778	0.999031	0.796318	NA	NA	0.556899	0.376471	ATACCTCAAAATAAGAGCCGTTTATGAAAAATTCACAGCTGAAATCATACCCCGGGGAAAAGTTGGAAGCATTCCCCTTGAGAAC	8|125058313|125183763|AK057332	NA
8	128001603	128001781	2	Cocn6.fastq|4,Ctrl5.fastq|2	178	-	6	2	93	93	44	1	1	NA	NA	0.521739	0.4	TTATGCTACCCTTTTTAAAACTTTATTATCTTAGAGGTGAACCATTGCAAACTTCTAAATTTCCCACTTGAAGTCTTTGTCCCCT	NA	NA
8	129353484	129353571	2	Cocn6.fastq|10,Ctrl5.fastq|4	87	+	14	2	2	5	39.0714	0.998289	0.933774	NA	NA	0.94472	0.367816	CCTGAAAGCTGCATCTCCTAAGCAATTTTTCTGGGAGAGAGAAGCAACACACACACACAAACACATACACTCACACACACACTCTCT	NA	NA
8	134763534	134763619	1	Ctrl2.fastq|33	85	-	33	3	0	33	44	0.998574	1	NA	NA	0.992157	0.305882	CTGAAGAACACAGTCTTCAGAAGAAGTCTGTGAGGACACAGTTGTCCCATTTTACAGAGAACGATGTTGTGCTCAGCCTCAGAGA	NA	NA
8	137466129	137466222	1	Cocn4.fastq|35	93	+	35	7	43	36	37.3714	0.990026	1	NA	NA	0.996032	0.354839	CCTCGAAATCCTCATCTCAGGTGGTCCACCCGCCTCGGCCTCCCAAACTGCTGGGAGATTACAGGCGTGGGCCCCTGCAAGGGGCCTCAATGG	NA	NA
9	7529353	7529439	1	Ctrl5.fastq|51	86	-	51	2	0	1	44	0.999311	1	NA	NA	0.986275	0.395349	AGTTGCATTTTTACACTTTATCAAAACATAGAATGTTTACATACTATTCTCTCATCCATGCCCCACCCTTATTTTAGTCTTGAATC	NA	NA
9	10379043	10379129	1	Cocn6.fastq|14	86	-	14	2	0	1	36.9286	0.997489	1	NA	NA	0.979412	0.488372	GTTAATTCCAAAGTATTTAATTTTATTTCTGGTATTGTAAATGGCATTCCTTTTTAAATTTCTTTTTTCAGATCAGTCACTGTTGG	9|8314245|10612723|PTPRD,9|8528151|10612723|PTPRD	NA
9	16469738	16469995	2	Cocn6.fastq|1605,Ctrl5.fastq|97	257	-	1702	40	175	172	37.5758	0.996338	0.535785	NA	NA	0.429296	0.304598	TTGCCCAAAATGCTGATAGCAATATGGACAATAAAATTCAGATGACGTGGTCTCAGATGAAGATGAGGAACTTGAAGGGAACTGGAGCAAAGGTGACTTTTGTTATGTTTTAGCAAAGAGACTGGCAGCATTTTGCCCCTGCTCTAGAGATCTGTGGAACTTTGAAGCCTTGAG	9|16409500|16575354|BNC2,9|16409500|16870786|BNC2,9|16418540|16870786|BNC2,9|16435552|16870786|BNC2,9|16435552|16728163|BNC2	NA
9	17778333	17778880	2	Cocn6.fastq|4,Ctrl5.fastq|12	547	+	16	4	464	462	44	0.999265	1	NA	NA	0.854545	0.376471	CTCTGGAAGGATGAGACTGATAGAGAATAATACCTAATGTCAGATGTGATCAGTGCAGTGAATTAAAATGAAGAGTAAGAGGGGG	9|17578952|17797122|SH3GL2,9|17735700|17790395|SH3GL2,9|17735700|17797122|SH3GL2	NA
9	28459360	28459445	1	Cocn6.fastq|32	85	+	32	2	9	0	44	0.998897	1	NA	NA	0.989916	0.317647	GGATTCTGGGCTAAAGAGATTTGGTAACAAGTTGAGAGTCAGTAGGGATAGTGATACGCTTCAGCTCATTGGGTAGTTGTGAAAA	9|27948527|28476023|LINGO2,9|27948527|28719303|LINGO2	NA
9	30671852	30671937	2	Cocn6.fastq|12,Ctrl5.fastq|199	85	-	211	8	4	28	43.91	0.99803	1	NA	NA	0.987574	0.270588	TAAATGGCCAGAGGCGTCTGGGGTGAGCAATAAGCCTACGTCGGCATCATTGGAAAAGGCTGTCACTCCTTCCATTCCTGAAGCA	NA	NA
9	35392543	35393318	5	Ctrl1.fastq|146,Cocn6.fastq|138,Cocn4.fastq|342,Ctrl5.fastq|115,Ctrl2.fastq|117	775	+	858	55	690	690	43.6562	0.997703	0.712052	NA	NA	0.662461	0.322404	AAACCAAACACCGCATATTCTCACTCATAGGTGGGAATTGAGCAATGAGAACACATGGACACAGGAAGGGGAACATCACACTCTGCATTCACCAAATGTTTATTGAATATTTTCTCTGTGCCTGGCTCTGTGCTGGTTATTGGAACCCAATGAGATGAACAAGGCATAGCACCATCCCTAAGA	9|35161988|35405332|UNC13B	NA
9	75533786	75533871	1	Ctrl5.fastq|62	85	-	62	2	2	0	44	0.998482	0.950388	NA	NA	0.988235	0.388235	ACAGGTTGCTTTAGCATTCTAAATTTATGTGATGTTTGTGCCACAGTAAAATTTCATTTGGGAGAAACACCAAATGGCTTTTTTT	9|75515577|75695358|ALDH1A1,9|75515577|75540528|ALDH1A1,9|75515577|75568233|ALDH1A1	NA
9	78501813	78501899	1	Ctrl2.fastq|6399	86	-	6399	30	4	34	40.097	0.997154	1	NA	NA	0.98607	0.377778	CAAACTCTTCCCAGAATAATTTCAGTTTGCAGAGTTTCAAGATGGGTCCTTATGGAGTTCTTTTTCTCTTCTTCCATTAAACTGCNNNNT	NA	NA
9	82311801	82311886	1	Ctrl5.fastq|15	85	+	15	2	34	0	44	0.98902	1	NA	NA	1	0.305882	CCGTGAACATCCAGGAAAGAGATTTTTGCCGACCCTCTCCACTTTTGTTTTTAGGGCAGTCAAACTCATGTACCACATGAGATTT	9|82186877|82341656|TLE4,9|82189787|82341656|TLE4,9|82186877|82341656|KIAA1261	NA
9	102560284	102560773	6	Ctrl2.fastq|460,Ctrl5.fastq|29,Ctrl1.fastq|326,Cocn4.fastq|541,Cocn3.fastq|86,Cocn6.fastq|229	489	+	1671	73	409	433	35.9066	0.989086	0.74555	NA	NA	0.515609	0.357143	GGGGGAGGGGGGAGGGATAACATTAGGAGATATACCTAATGCTAAATGACAAGTTA	9|102348067|102582171|AK057451	NA
9	110974771	110974834	1	Ctrl5.fastq|59	63	-	59	2	1	0	35.9153	0.998381	1	NA	NA	0.985271	0.313953	CAATGGAAGACTTACAGTCATTTCTGTGGAAAACATTCCATCTAAACACTCTTTCATCCTAAGTTTTAGGGTACATGTGCAAGATC	NA	NA
9	112717863	112718113	3	Ctrl1.fastq|1,Cocn6.fastq|67,Ctrl5.fastq|122	250	+	190	12	165	164	43.8316	0.993124	0.854067	NA	NA	0.947433	0.436782	TCTTTGATTGTGTTCCTGAGGTCATGTGGTTGTAGAATACTACTATTCTGTATTGTCCACTTTTTTATCTTCCTAAGAGCAATAATC	9|112629646|112900819|AKAP2,9|112542576|112934791|PALM2-AKAP2,9|112542576|112900819|AKAP2	NA
9	116222865	116222983	2	Cocn6.fastq|20,Ctrl5.fastq|3	118	-	23	3	33	33	44	0.998977	1	NA	NA	0.992157	0.5	TTTTTAGTTAAAACACTTTAAATCTTTGTTATTTTCTAAATAAATTATCCCCTTGAACTTTCTACTCTAATTCCATCGATCTGTCTTTTCTTTTTAGTTTTATATTATTTAACACCAT	9|116207010|116360018|RGS3	NA
9	120553417	120553501	2	Cocn6.fastq|2,Ctrl5.fastq|6	84	-	8	2	0	4	38.875	0.998512	0.970588	NA	NA	0.994118	0.517647	TATTCTGGATTGCTTCCTTTGCTGCGAAGAGGCTTTTTGGTTTGATGTAATCACACTTGTTTATTTTTGCTTTTTTTTTTGCCTA	NA	NA
9	125606853	125607077	2	Ctrl1.fastq|7,Cocn3.fastq|10	224	+	17	13	139	139	31.4118	0.999308	0.8	NA	NA	0.99819	0.330357	TTTTATTTTGTGCATGCAAATACATGTCAAGTACTGCAAACTTTTTCCATCAATTTTCTCTCAAACACTGAAAATCATGATGCTCTATTTTGTGAACAGCCAAAGCTAATATCTCTTCACTTCAGTGCTACAGCAAAAACACACAGAATTCACTCTTTGCTATTCACTATCATCACAACCCTCATTGTTCCATCTCTGCCCTCCCCCCATATACAGGCCTTATA	9|125606834|125610773|AL833455	NA
9	126635188	126635273	1	Cocn6.fastq|19	85	-	19	2	0	13	44	0.998031	1	NA	NA	0.987527	0.341176	CAGGGAATTAATCCCTCTAGGGGGATGCAAACAAACTTCAAAGGGAAGATTATGCCCAGACACTAGTACTGTACAGCGTAAGGTT	9|126141932|126692417|DENND1A,9|126175549|126692417|DENND1A,9|126163869|126692417|DENND1A	NA
9	130444938	130445021	2	Cocn6.fastq|4,Ctrl5.fastq|9	83	+	13	2	12	0	44	0.997063	1	NA	NA	0.962386	0.270588	CTAAAACTTAGTCTTTAGGTAACTGTGGACAGCAGAAGCTAGGGGCAAAGGATTCCCTCCTTGGTCTGCCCTGCTGCATCTCTCA	9|130374485|130454995|STXBP1	NA
10	2267861	2267946	1	Ctrl5.fastq|9	85	+	9	2	0	1	39	0.994756	1	NA	NA	0.98112	0.302326	AAAGAGGGGAACAGGGACTCCACACGAGGCAGAGCTCGTGATCCTGCAGACTTCCTGCCTCACAGATTGAATCCCAGTTTCCACAC	NA	NA
10	14291448	14291533	1	Cocn6.fastq|18	85	-	18	2	0	32	44	0.999346	1	NA	NA	0.971735	0.388235	GACTGTCTTACTCTGGGGCCCACATGCTGAAGCCCCAGTCTGCACTGCCCATGCCACCCCAGTGTCCATCTCCTCATGTCCAATT	10|13685705|14372866|FRMD4A,10|14124945|14504143|KIAA1294,10|13693892|14372866|FRMD4A	NA
10	21633144	21633514	2	Cocn4.fastq|5,Ctrl5.fastq|69	370	+	74	4	290	285	37.7568	0.997774	0.908924	NA	NA	0.98902	0.282609	GAGGATTGCTTGAGCCCCAGGAGTTCAAGGCTGCAGTGAGCTGTTATCACGCCACTGCACTCCAGCCTGGGCAACATAGCAAGACCTTGTCT	NA	NA
10	25374494	25374579	1	Ctrl5.fastq|13	85	-	13	2	0	3	40	0.99819	1	NA	NA	1	0.423529	CTGTCTCAAAGCAAACAAACCAACTAACAAACAAACAAACATTATATTGAGCATCTACTATATATCAGGTGCTATACTAAGTTTT	NA	NA
10	28908677	28908814	2	Ctrl1.fastq|7,Cocn3.fastq|1	137	-	8	5	54	51	44	0.988267	1	NA	NA	1	0.323741	TCAATTCAGGGGAAAGATACAAGATTGATTTGTAAAACCCTTGAAATGTAGATTTCTTGTAGATGTATCTTCACGTTGTAAATATGTTTTGTAGAGTGAAGCCATGGGAAGCCATGTGTAACAGAGCTTAGACATCTGA	10|28822434|28909923|WAC,10|28821426|28909923|WAC,10|28822423|28909923|WAC	NA
10	35028732	35028817	1	Cocn6.fastq|52	85	+	52	2	32	0	43.9038	0.988099	1	NA	NA	1	0.305882	TAAATCCTGTGCAAGATTCTATGCATAGAGGATCTCTCTGCACATACCACACAGAATGTTTTCTGAAGCTTGCTGGAAAATATTC	10|34601187|35104253|PARD3,10|34606034|35104253|PARD3,10|34398487|35104253|PARD3	NA
10	36762196	36762356	1	Cocn6.fastq|6	160	-	6	2	75	75	37.3333	1	0.723692	NA	NA	1	0.36875	GAGTTTCGCTCTTGTTGCCCAGGCTGGAGAGCAATGGCGCGATCTGGGCTCACCACAACCTCCGCCTCCTGGGTGGGTGTGGCTTTTTAAAAGAAAAAATAGTTTTGATTTCTTCCACAGTTCACAGTTCTCAGATGAGACTTTTTTTTTTTTTTTTTTT	NA	NA
10	43403679	43403740	6	Ctrl2.fastq|2,Ctrl5.fastq|4,Ctrl1.fastq|13,Cocn4.fastq|5,Cocn3.fastq|2,Cocn6.fastq|53	61	-	79	10	4	8	34.7468	0.98252	0.909836	NA	NA	0.992854	0.588235	GAAGTCATTATATGAAAAAGATACTTGCACACGCATGTTTTTTTTTTTTTTTTTTTTTGCCCCCCTTTTTTTTTTTTTTTTTTTT	NA	NA
10	53939704	53939789	4	Ctrl1.fastq|2,Cocn6.fastq|11,Ctrl5.fastq|3,Cocn3.fastq|1	85	-	17	3	4	11	37.4118	0.994464	0.946114	NA	NA	0.986275	0.341176	CCAAAGTGCTGGGATTACAGGCGTGAGCCACCGTGCCCAGCCTAAATAGATTTTCTGTACCTTTTGATTTCTCTTTCCTTTCTGA	10|52834233|54055274|PRKG1,10|53806623|54055274|PRKG1,10|52750944|54055274|PRKG1	NA
10	54161099	54161187	2	Cocn6.fastq|12,Ctrl5.fastq|19	88	-	31	2	53	3	42.9677	0.988615	1	NA	NA	0.9375	0.341176	TGATTTTAAGACTATTTCCTCGATCTCTCCTTCATGCACCTGAAGTCAATTCCACACAGACTTCACATAGAATTAATGTCTAAGT	NA	NA
10	68218829	68218914	2	Cocn6.fastq|18,Ctrl5.fastq|1	85	-	19	2	0	31	39.1053	0.998762	1	NA	NA	0.990588	0.305882	AAGACCAGCTCCTCATCTTTGTCCTCCTCCTTAGCCTACTCAACCTGAAGACAACAAAGATGAAGACTTTTGATAGTCCATTTCC	10|67679724|69455949|CTNNA3,10|67679724|69425416|CTNNA3	NA
10	69334275	69334356	1	Ctrl5.fastq|6	81	-	6	5	19	8	30.5	0.997942	0.675823	NA	NA	0.951993	0.6	CCTTTCCCTTCTGTTTTCTGTCACTTCAAATTGTATTCTTACATTGACAAGGTTGCTAACTTTTTTTTTTTTTTTTTTTTTTTTT	10|68935911|69425416|CTNNA3,10|68280186|69425416|CTNNA3,10|67679724|69455949|CTNNA3,10|67679724|69425416|CTNNA3,10|68685343|69425416|CTNNA3	NA
10	78022277	78022362	1	Ctrl5.fastq|23	85	-	23	2	2	0	44	0.998977	1	NA	NA	0.970446	0.329412	ATCTACTGTCAAGTGAAAGATTAGGGTAACTGATCTCAAATAACTCTCTGGCATATATGTGTTCGGCACCTACATCTTCTCTGAT	10|77542518|78317126|C10orf11	NA
10	87095095	87095175	1	Cocn6.fastq|32	80	+	32	2	0	1	38.0938	0.987495	1	NA	NA	1	0.465116	CCCTAAAACTTAGGCAACCAAAGCAAAATGAACAACTGGGACTACATCAAGTTAAAAATCTTCTGCACAGCAAACAAAGGAAACAG	NA	NA
10	98280878	98280978	2	Ctrl1.fastq|12,Cocn3.fastq|10	100	-	22	16	32	27	43.5909	0.987327	1	NA	NA	0.997685	0.420561	AAAGAAGAAAACAACCCCCTCCCAAAAGAAGTATGACACACACATTTTGAAGAAACCCCAATGTTTCATGCAATGGTAGGCAAGATGTAAAAGGCCACACCCCCAGA	10|98277866|98346809|TM9SF3	NA
10	98280878	98280978	2	Ctrl1.fastq|15,Cocn3.fastq|12	100	+	27	14	32	18	43.7037	0.987902	1	NA	NA	1	0.4	TAAAAGAAGAAAACAACCCCCTCCCAAAAGAAGTATGACACACACATTTTGAAGAAACCCCAATGTTTCATGCAATGGTAGGCAAGATGTAAAAGGCCACCCAGACCCATACGTTTCTAC	10|98277866|98346809|TM9SF3	NA
10	102825141	102825207	1	Cocn3.fastq|28	66	-	28	2	0	3	32.1071	0.997294	1	NA	NA	0.988235	0.505882	TTCCCTCTCTCCTAAGCCCCAGTTGCACCTACTAACTGCAGTCCCTTTTGCTGTCTGCCGTCTTTTTTTTTTTTTTTTTTTTTTT	10|102825181|102825297|FU980444,10|102820998|102825351|KAZALD1,10|102820998|102827888|FKSG40	NA
10	111076561	111077004	4	Cocn6.fastq|2,Cocn4.fastq|1,Cocn3.fastq|4,Ctrl2.fastq|2	443	-	9	5	358	358	38.4444	0.996078	0.998874	NA	NA	0.697273	0.352941	AACATGGCGCTAGCGTTTGCTTGGCTTCTGGGGGGCTTCAGGAAGCTTCTGATTATGGCAGAAGATGAAGGCAGAGCAGGTGTCT	NA	NA
10	111571560	111571645	3	Cocn4.fastq|1,Cocn3.fastq|2,Ctrl2.fastq|6	85	-	9	3	1	13	44	1	1	NA	NA	1	0.341176	TGGAGGTTGGAGGATTGAGTGCAAAGGGACAGGAAAGGGTTTTGGGGGATAAAAATGTTCAATATCTTATTGTGCTGATAGTTAC	NA	NA
10	124457456	124457541	2	Cocn6.fastq|9,Ctrl5.fastq|16	85	-	25	4	2	32	32	0.998751	1	NA	NA	0.993202	0.460674	AGGAATGATTTGCGATCATTTCCATGGTATGTTAAACATTTTTTTGGTTCTTTTGACTTGAAAACTACATTCATTTTTATTTCTCATAC	10|124457224|124459338|C10orf120	NA
11	3767806	3767894	1	Ctrl5.fastq|25	88	+	25	3	3	2	38.56	0.99577	0.588755	NA	NA	0.952587	0.282353	AATCACTGTACTGTATTTCAGTAATCCACAGAAGAATTAAAAAAGGTACTGTGGGCTGGGCGCGGTGGCTCACGCCTGTAATCCT	11|3733058|3819022|NUP98,11|3696239|3819022|NUP98	NA
11	7013923	7014008	1	Cocn4.fastq|46	85	-	46	3	2	7	44	0.998443	1	NA	NA	0.988059	0.282353	GAACACATTTCTAACATGTACCAGCTCTGAGGTCTGAACGAGTCATCCAGCTATGTATGCTTTCATTCTGGGACATCTGACCCAG	NA	PS2015
11	10818606	10819040	2	Ctrl1.fastq|64,Cocn3.fastq|48	434	-	112	43	349	349	43.4732	0.988607	0.998851	NA	NA	0.893126	0.432203	ATCACAATGTTTATTGATAGATACAAGTATATAAAATCAGGGCATGAACATGACTTGATAAATTAAGTAGACTTAATTTCAATACTATAATAAGAGGGACCAATTCAAATTCAGATCA	11|10818601|10820001|CR611226,11|10818592|10829543|EIF4G2,11|10818592|10830043|EIF4G2,11|10818592|10830582|EIF4G2	NA
11	31375984	31376084	2	Cocn6.fastq|22,Ctrl5.fastq|49	100	-	71	4	19	15	44	0.988559	1	NA	NA	0.994118	0.386139	CACCATCTCAAAATGATGTAAAGATGTCATTGGAAACTGGAAAAGCGATATCCATTTTTAAAGCAAGGGGGAAATTATTTTGGTAATTATACAGCTAAGTA	11|30964748|31391357|DCDC5,11|31284170|31391357|DCDC1	NA
11	33378378	33378524	2	Ctrl1.fastq|5,Cocn3.fastq|6	146	-	11	9	61	61	44	0.99893	1	NA	NA	1	0.376712	GATGTAATGTCTATTACAGTTTGCGATAGTATTTCTCTCTAGTTCTCAGTGATTTAAATGTGACCAAGCCTTCTGTACTTTGTCACAAAAAGCGGGTTTTCCAGGTGACTATTTTGGTGAGTGTCAAAATAAGAATTTATGGTGTA	NA	NA
11	38458625	38458711	2	Cocn6.fastq|1,Ctrl5.fastq|9	86	-	10	2	0	1	44	0.996498	1	NA	NA	0.984382	0.488372	TTCCAGATAGGAAAAATCTTCATGTCTTTGTCATTAGTATTTTTTTTTTGCAATTTGTCAGATTCTATAGAAAGAATTTTTTTTAT	NA	NA
11	39115435	39115506	1	Cocn6.fastq|16	71	-	16	6	0	5	40	0.996334	0.530232	NA	NA	0.992572	0.541667	TTTCTCCTCTAGCACTCACAGCAACTCAATGAGGTGAATGTATTTATTCTTTTTTTTTTTTTTTTTTTTTAT	NA	NA
11	39432959	39433044	1	Ctrl5.fastq|6	85	+	6	2	2	0	44	1	1	NA	NA	1	0.470588	GGACAAGAGTATGATTTCTCAAAACTCCCTCTCAACATTTTACTGGAATCATAGCAAATACAAGAATACAAACAAAAGGAAAAAA	NA	NA
11	66821364	66821449	2	Cocn4.fastq|2,Ctrl2.fastq|4	85	+	6	2	8	0	44	0.998039	1	NA	NA	0.992157	0.423529	AGCCACTCCAAGGGGAAAGACTGTATCTCTCCCCTTCATTCAGCCATCCACAAACACCCCACACCCCCAAGCCAGGAACCCCAAG	NA	NA
11	69917216	69917281	1	Cocn6.fastq|32	65	-	32	2	0	9	37.2188	0.994634	1	NA	NA	0.984533	0.341176	TGAACACCTGTGTGACCAGCTCTGTCATCAGATATGTTTTGTAATTAAAGGCTACTCTGTCCTAAGTTTTAGGGTACATGTGCAA	NA	NA
11	83648614	83648699	1	Cocn6.fastq|10	85	+	10	2	6	0	44	0.992941	1	NA	NA	0.986299	0.4	TGGGGAAAACATTTGCTCAAATATATTTATCAATATTTTAAAGATGCTCCTACAACTCAATAAGATATGCAATAACATTTTAGTA	11|83166055|84634465|DLG2,11|83166055|85338314|DLG2,11|83497483|84028382|DLG2,11|83342230|84634465|DLG2,11|83166055|83984323|DLG2,11|83172584|83984323|DLG2,11|83166055|84028382|DLG2	NA
11	87043140	87043225	1	Cocn6.fastq|7	85	+	7	2	10	0	44	0.996415	1	NA	NA	0.974902	0.564706	CAAAAAAACACCCAGAAAATACATCCTGCAAGAGGAAGAAAAAAGTGATAGAAATAGAAGCAGAAATGACGCAAATAATAGAATA	NA	NA
11	92883430	92883515	1	Cocn6.fastq|21	85	-	21	2	4	1	44	0.99888	1	NA	NA	0.982283	0.406977	TCCAATTATGGCATGTGTTGGAGACACATATATTCCTGTTAGTAATTTAGTTTTCAGCTTGCAGTACAATGGTTTCTCTACTTCTA	11|92880849|92918980|SLC36A4,11|92880849|92931095|SLC36A4	NA
11	94991044	94991101	1	Cocn6.fastq|13	57	-	13	3	0	7	31.6923	0.997277	0.587896	NA	NA	0.948862	0.523256	GTTCTAGCCATACTAAAATATTAAGTCATGATCTTCTCTTTTCTTTTTTTTTTTTTTTTCATTATACTCTAAGTTTTAGGGTACAT	NA	NA
11	96212736	96212821	1	Ctrl5.fastq|29	85	+	29	2	8	0	39.8966	0.998377	1	NA	NA	0.967341	0.494118	GTCTTCGCATGTAATAAAATATCACAAGTACCCTGTAAATATGCACAAACATTATGTATCAATAAAAAAGAACCACAACAAAAAA	11|96123152|96240738|BC031306	NA
11	99479960	99480045	2	Ctrl1.fastq|4,Cocn3.fastq|2	85	+	6	2	3	0	44	0.996078	1	NA	NA	0.982353	0.458824	TTGTATTTGATAAACAACAAAACAGTAGATAAACAAGGATATATAGACCCAAAGAGATAAGTGGCAAGCAATTATTCTGAGCAAG	11|98891870|100096179|CNTN5,11|98891870|100227473|CNTN5,11|98891870|100180434|CNTN5	NA
11	112116826	112116912	1	Cocn6.fastq|26	86	+	26	3	7	0	39	0.988211	1	NA	NA	0.969695	0.423529	CCAGTCTTTTAAAAAAAATGGTGCTGAGAAAACAGCATAACTATGCAGAAGAATGAAACTAGACCCCCATCTCTCACTATACAAA	11|112097087|112140678|PTS	NA
11	121687398	121687458	3	Ctrl1.fastq|4,Cocn6.fastq|54,Cocn4.fastq|1	60	+	59	14	10	22	34.7458	0.997826	1	NA	NA	0.990559	0.59375	AAAAAAAAAAAAAAAAAAAAAAAAAAAAAAAAAAAAGTGAGGTGCTTGGTTCTTTTGTTTATCT	NA	NA
11	122247810	122247895	1	Ctrl5.fastq|12	85	+	12	2	2	0	38.3333	0.998996	1	NA	NA	0.975904	0.482353	AAGGTAACAGCATTCAAGTACAAGAAGGTTATAGAAAACCAAGTAGACTTAACACAAAGACTACCTGAAAGCATTTAATAATCAA	NA	NA
11	125389268	125389584	1	Cocn4.fastq|1691	316	+	1691	58	264	253	33.6517	0.997064	0.941115	NA	NA	0.902151	0.342105	TCCCGTCAGCCGCTTGCATCCCCCAGTGCTCAGCAGCTTGCATCCCCAACCACTTGCATCAGCCACTTGTGTTGCTCTGCCAGCTAGTCTTTTTATGGGCACAGGATAGGTGTC	NA	NA
12	2978190	2978276	1	Ctrl5.fastq|7	86	-	7	2	0	1	44	0.996658	1	NA	NA	0.985294	0.360465	TTAGGAAAGTTTGAGTATGTACTTTGATTCTCAAAGCATTGATGTTACACTAAAACCACGCCCGTTTTTCAGACTTTTGGGTCTAG	12|2966848|2986303|FOXM1	NA
12	46299911	46300323	2	Ctrl1.fastq|6,Cocn3.fastq|3	412	-	9	8	351	328	39	0.993287	1	NA	NA	0.503759	0.482353	GTTTTTTGTATTTGTAAATTGGTTTAAATACATGGAATTTTATACAGGTTTTCTCCTGTGTTATATATGCATTATGTGCAGGTAT	12|46230523|46301819|ARID2,12|46243818|46301819|ARID2,12|46231103|46301819|ARID2,12|46123619|46301819|ARID2	NA
12	59587751	59587836	1	Ctrl5.fastq|7	85	-	7	2	1	0	39.1429	1	1	NA	NA	1	0.294118	AGGCTGTTCTCAAACTCTTGGGCTCAAACAATCTTTCAGCCTCAGCCACTCAAAGTGTTGAGATTATAGACATGAGCCACCACAC	NA	NA
12	64745023	64745214	1	Ctrl5.fastq|6	191	+	6	2	106	106	35.3333	1	0.874973	NA	NA	1	0.294118	CTTTTCTCTCACTTGTTAGAGGAGGACTCAATTCCACAGTTACACCTTAGCAATCAGCTTATGATAAGGAGTCTATGCAACCCCC	12|64660762|64784345|C12orf56,12|64616116|64790841|BC042855	NA
12	67510451	67511109	3	Cocn6.fastq|96,Ctrl2.fastq|8,Ctrl5.fastq|22	658	-	126	16	578	573	39.6587	0.992179	0.659505	NA	NA	0.577476	0.423529	TCTATTGAAATGTTCATAAGTGACTGAGGAATTATGGTTAAATATGATTTTTGAGTTTCATTAACTGTTCAATAAACTTTTTGCA	NA	NA
12	68256377	68256713	2	Cocn6.fastq|12,Ctrl5.fastq|19	336	-	31	3	251	251	40.5806	0.992035	0.961672	NA	NA	0.868627	0.360465	GTTCTGGGGGAAGCAAGTTCCCATATTGTGAGTGGCTCCATGGAGAGGGCCACCAGGCAGAGAACTGAGTGAGGGGAGCCAATAAA	NA	NA
12	68920626	68920735	1	Ctrl2.fastq|19	109	-	19	2	24	24	44	1	1	NA	NA	1	0.40367	AAGTGTGAGCCACTTGCCTGGCCCCTGGCTTTTATATTTATAATTATTGATACATGTAGCCCTAGTTTATTTATTTTGATGGGGACATAGTATTTCAATTCATGAATAT	NA	NA
12	73303645	73303739	3	Ctrl1.fastq|1,Cocn4.fastq|1,Cocn3.fastq|8	94	+	10	4	14	9	44	0.997647	1	NA	NA	0.979038	0.329787	ATTCATAAACACGATTACTACAGATCGTTGTGATGAAGGTGTTATAGAGAAAAATTGGTTTGGTTGGCCAAGGTGTGAACAGGTACCTGGAGAA	NA	NA
12	91562089	91562174	2	Cocn6.fastq|21,Ctrl5.fastq|2	85	-	23	2	0	26	44	0.999263	1	NA	NA	0.983051	0.329412	TCCGTTATCCCTCTCCTCTGTAATATTCATGCTGACCACCCCTGTATAACAGTAATCTTGCACCTCTAAACTTCTTACAGGCCAT	12|91539034|91576806|DCN,12|91539034|91572362|DCN,12|91539034|91572423|DCN,12|91539034|91573359|DCN	NA
12	92536934	92537082	2	Ctrl1.fastq|3,Cocn3.fastq|3	148	+	6	6	65	63	31.1667	1	0.946309	NA	NA	1	0.433333	AGAGAAGAAAAATTTCTCATCCAAAATATAGAAATCTGTACAACTTTGCCACAATCAATATACATGAACTGTACAAATTTACACCAGTTCATAATTTACCAAATAAAAGATGACTAACAAAGTTCACAAAATAGATGGTGGTTTGTGGGA	12|92534053|92539673|BTG1	NA
12	92869356	92869441	2	Cocn6.fastq|25,Ctrl5.fastq|6	85	-	31	3	4	3	44	0.999241	1	NA	NA	0.984314	0.4	TTCACATGATCTCTTCCCATCTAATTTGATGGGTTTTTCTCTGAAAGAAATGAAGGGAGGATTCCTCCAGTTCTTGTTTTCTATG	12|92860454|92877456|CLLU1,12|92815306|92877456|CLLU1	NA
12	95413033	95413109	1	Ctrl5.fastq|7	76	-	7	4	0	4	39.7143	0.996216	0.741311	NA	NA	0.994521	0.474359	ATTATCTCTGGCCTCCTCCTGCTTGAAAAGGGAGAAGAGAAAGTGGCCACCTTTTTTTTTTTTTTTTTTTTTTCTTTT	NA	NA
12	121632772	121633047	2	Ctrl2.fastq|17,Ctrl5.fastq|26	275	-	43	10	190	190	39.9302	0.998286	0.888872	NA	NA	0.927739	0.364706	TTAGCTCACATCACTCTCCTCCTTGCCCACTATGCTCCATTCATATTGACTTTCCTTCTGTTCCTGGAACATATCAAGCTCATTC	NA	NA
12	123478314	123478399	4	Ctrl1.fastq|1,Cocn4.fastq|2,Cocn3.fastq|1,Ctrl2.fastq|3	85	-	7	2	0	5	43.4286	0.996639	1	NA	NA	0.983824	0.305882	GTTGGGGTCCCCTTAAAGCTACCCATTTCTCTTCCTGGCAGTGCTGAAGTCGCCAGTTTATGGAAGGGGAAGGCACTTGGGTGCT	12|123468026|123595035|PITPNM2,12|123468026|123635285|PITPNM2	NA
12	126109612	126109695	1	Ctrl5.fastq|12	83	-	12	4	0	4	39.25	0.987638	0.674274	NA	NA	0.996988	0.511364	TGGTTTCTTCCAGGGCAGCACAAAAGTGGAATAATGTAATATGTAGTCTTTTGGATTTGACTTCTTTTTTTTTTTTTTTTTTTATATT	12|126107041|126143589|TMEM132B,12|125811161|126143589|TMEM132B	NA
12	126782124	126782226	3	Ctrl1.fastq|2,Ctrl2.fastq|6,Cocn3.fastq|1	102	-	9	5	73	17	40.2222	0.995153	1	NA	NA	0.950209	0.351351	ACCTATTTTCTCTGTTTCTCAATACTGACGCCCTCTGTGTAGTCTTTATTCCCGGTCAGGCTCCTTCTGTATGGAGGGTTCCAACAAGTTCAGGGTTCATGTGCAAGATCG	NA	NA
13	35682190	35682275	1	Cocn6.fastq|17	85	+	17	2	6	0	33	0.999308	0.930233	NA	NA	0.992157	0.376471	TGAGCATGAAAAATGTAGCTAAATCATATGGGAGGTAAAATTGGTAAGACAATTTCATCCCTTTTAAACTTAGATTGTTTTAAAC	13|35516423|36246874|NBEA	NA
13	42773038	42773197	2	Cocn6.fastq|11,Ctrl5.fastq|4	159	-	15	2	98	74	37.0667	0.994844	1	NA	NA	0.725077	0.4	GCCAGATCTGTCATCTTTCCACGTCAGCTTCTAGGTTTACTTATTTTGGGAATCTTTTGGCCCACACTGATCTCTTCCCTTCTTA	13|42614171|42803891|DGKH,13|42712177|42830716|DGKH-1,13|42622842|42803891|DGKH,13|42712177|42803420|DGKH,13|42712177|42803891|DGKH	NA
13	59091229	59091312	1	Cocn6.fastq|18	83	-	18	2	2	0	44	0.999331	1	NA	NA	0.984314	0.317647	TGTTGCAATGACACTCTTATAAAACAGCAAACTTAATAAAAGTGTGTTTTCTGACCGGCTATACCCCCTATATTCCCTCTACTCA	NA	NA
13	60142284	60142392	2	Cocn6.fastq|3,Ctrl5.fastq|3	108	-	6	2	23	23	41.3333	1	1	NA	NA	1	0.444444	ATTAAACTCTCCACTTCTTAAAACAAAAAACAAAACGGCAAAAGAATATATAGAATGATATAGTACATTTTTGGAGAACATATCCTTTGTGATAGAATAACAGATTGT	NA	NA
13	71874710	71875124	1	Cocn6.fastq|16365	414	-	16365	139	382	329	43.1815	0.996733	1	NA	NA	0.550699	0.423529	TGACGACATGATTAGATTTCATTCATTTATTTTACAAAACATTCTTTAAAAATTACTCCTTTTTGTCTCCATCAATAAACTAATT	NA	PS2015
13	72209817	72210036	2	Cocn6.fastq|6,Ctrl5.fastq|3	219	-	9	3	190	134	38	0.998693	0.59727	NA	NA	0.742157	0.402685	GTCTTCAGATTCAGGGAAATTTTTGCTACCCTCCCCCCTCTTCCATATCCCACTTTGAATTGTCTTATACTACAAATTACCACTGCTTTTACATTTTTCTTTTCTTTTCTTTTTTGAGAGAGTCTCACTCTGTCACCCAGGCTGGAGTG	13|72012097|72441330|DACH1	NA
13	73043751	73043944	1	Cocn3.fastq|168563	193	-	168563	168	127	138	36.8856	0.988622	0.896593	NA	NA	0.992672	0.314607	TGGACTCTTGGACTCACTCTAGTGGTTTGCCTGGGACTCTCAGGCCTTCGGCTACAGATTGAAGGCTACACTGTCGACTTCTTTACTTTTGATNNTGGCTCTTGGACGTGGAATGAGCCACTGCTGGCTTCCTACCTCCTCAGCTTGCAGATGGCTTATCATGGGACTTCACCTTGNN	NA	PS2015
13	78855789	78855874	1	Ctrl5.fastq|18	85	+	18	2	0	2	44	0.996732	1	NA	NA	0.98494	0.370787	TAGGTATGGTTCTACATTCTATACTTGGGTTATTTCTTCTAATTCTGTCAACAGCCACATCCGGTAGATACAACTATTATTCTAACACA	13|78628989|79191460|AK095779,13|78493823|79158297|BX647243	NA
13	101516683	101516768	1	Cocn6.fastq|12	85	-	12	2	2	0	33.5	0.998039	0.749566	NA	NA	0.990588	0.341176	CAGGCTGGAGTGCAGTAGTGCAATCCCGGGTCACTGCAACCTTCACCTCCTGGGTTCAAGTGATTCTCCCACCTCAGCCTCTCAG	NA	NA
13	108028577	108028653	1	Ctrl5.fastq|22	76	-	22	3	0	20	38.3636	0.987416	1	NA	NA	0.94888	0.317647	ACATCTTGCCCTAATCAGGCCCCTTACCAGAATCATCTAGTTAAACTGTTGTTTTAAGGCACTAAGTTTTGGGTACATGTGCAAG	13|107820878|108519460|FAM155A	NA
13	109744651	109744902	1	Ctrl1.fastq|750	251	+	750	33	182	166	33.856	0.998024	0.519549	NA	NA	0.530288	0.411765	AAAATTCACTATGTTTTAAAATCAACCTAAATGCCCATCAGTGACAGATTGGATAAAGAAAATGTGGTACATATATGCCATGGAA	13|109281570|109860355|MYO16,13|109538494|109780039|MYO16,13|109248499|109860355|MYO16	PS2015
14	28130090	28130202	1	Ctrl5.fastq|50	112	-	50	4	33	34	39.64	0.998353	0.986607	NA	NA	0.96895	0.35	TCCACCCACCTCAGCCTTCCAAACTGCTGGGATTACAGGCATGAGCCATGGTGCCCGACCACAGGGTTCATTCTATTTTATTTCTATGTTCTGATTTAAAATGTTCTTTGGCTAAGTTTT	14|27791205|28142425|BC148262	NA
14	28834800	28834886	1	Cocn6.fastq|6	86	+	6	2	1	0	34.6667	0.996101	0.93295	NA	NA	0.964706	0.341176	TACTCTCTAGGGCAGGAACCCAGGATACAGAAAGCCTCTGTCCTTGCAACAAAACAGAGGGTATAATTGAGCTGATTAACGCAAG	NA	PS2015
14	29185755	29186119	1	Cocn6.fastq|64	364	+	64	9	279	279	41.6094	0.997612	1	NA	NA	0.72772	0.554348	GAAAATTAAATAGCATTTTGAAATAATCCATAAAAACACAAGGAAAAGAAAATATTTTTAAATACATGGAAATGAAAATACAACATATCAAC	NA	NA
14	38233053	38233140	1	Ctrl5.fastq|21	87	-	21	3	2	31	40	0.997759	1	NA	NA	0.990588	0.494253	TTAGTTTTCTTTTATTTTTCTTGGCTTATTAAGGCAGAAAGTAACGTTACTGGCTTGAGATCTTTCTTCTTATTTAATGTATGCATT	14|38080455|38510647|C14orf25	NA
14	46742426	46742511	1	Cocn6.fastq|70	85	-	70	2	4	0	43.9286	0.996228	1	NA	NA	0.987543	0.458824	ATTGGCTATATTGTTGAAACTTTTCTTTATTGCTTCTCACAGAATTCACCTAGTTAATTCCTTATTTATCTTCCTGTTCTCAGGA	NA	NA
14	52665033	52665375	1	Cocn6.fastq|8	342	+	8	2	257	257	44	1	0.890122	NA	NA	0.368421	0.4	TACTTGGAAAGATAATGCCCACCTTTTTTTTAATGGAAAATATCAACACACAGGTCCAGGAAGTTTAACAAATACCAAGAAGGAT	NA	NA
14	57140992	57141273	3	Ctrl1.fastq|3,Cocn6.fastq|10,Ctrl5.fastq|6	281	+	19	14	196	226	41.1579	0.994727	1	NA	NA	0.919021	0.483221	AAAAAAAAAAAAAAAAAAAAAAAAAGAAGGGCGGAGAAAGTGATGTCCCCAAAAGAAAGAAGAAGCCTGTGTGATACCAAAAGACCTAGAGGAAAGGGCATTTCAGAGAGGGGGTGATCCAAAGTCAAAGCCACTGCGAAGAAGCAGTG	NA	NA
14	59165068	59165180	2	Cocn6.fastq|8,Ctrl5.fastq|1	112	-	9	4	27	28	44	0.988709	1	NA	NA	0.969829	0.318584	ACACTGCCCTTCTAAGGTTTGAACATGAAGACAATGACTGCTTGAATCACCACTCAGGGCACAAACAGCCCTCAAGCACTCTCTGAGGTTTTTTTTTTTCCTTCTTCTCATAT	NA	NA
14	63581256	63581326	2	Cocn6.fastq|5,Ctrl5.fastq|59	70	+	64	12	13	0	39.7031	0.988902	1	NA	NA	0.942063	0.424658	TAATTAAAAAGAAAAAAAAAAAGGAAGTCCATGGATGAGACTTGCAGTTTTCTATCTAATACATATTCTCCTT	NA	NA
14	65882233	65882318	1	Cocn6.fastq|28	85	+	28	2	22	0	44	0.99958	1	NA	NA	0.992157	0.411765	AGGCATGTATTCTTGACCCATTGTACATGTTGTGTGTTCTTAAATTTTGTTTTTATAATAGCTACAATCCTAAAATTTCAAAAAC	14|65877309|66210839|FUT8,14|65879447|66210839|FUT8	NA
14	71024235	71024370	2	Cocn6.fastq|12,Ctrl5.fastq|1	135	-	13	2	50	50	44	0.999095	1	NA	NA	1	0.392593	CTTTCAACAAAGTTTTTACTCAAGAAAATGTCATTAGGATTTAAATAGGAGATAGAAGTATTACAAAGTATTCACTTATTCAAAGAAAACATTTTTGGAAAGAGAAGATAGTGCATGATCACTGTCCAGTGACTT	NA	NA
14	80650836	80650982	4	Ctrl1.fastq|2,Cocn6.fastq|3,Cocn4.fastq|29,Ctrl5.fastq|13	146	+	47	15	61	107	38.4681	0.998391	1	NA	NA	0.874488	0.447059	ATGTACCCTAAAACTTAAAGTATAAAAAAAAAAAAAAAATAAGAGCAAAAGTTTTTTCTTGCAGGTCTGTAGTCTTGATGCTCAA	NA	NA
14	96998865	96998996	2	Ctrl1.fastq|7,Cocn3.fastq|3	131	-	10	7	46	46	41.8	0.998824	0.954545	NA	NA	1	0.40458	ATATATTAGGTTTCCTCGGTGGTGTTTCCTGGGCTATGCTAGTAGCAAGAACTTGCCAGCTTTATCCAAATGCAATAGCATCAACTCTTGTACATAAATTTTTCTTGGTATTTTCTAAATGGTATGTTTTT	14|96968719|96999033|PAPOLA,14|96968719|97033448|PAPOLA	NA
14	96998895	96999007	2	Ctrl1.fastq|3,Cocn3.fastq|3	112	+	6	5	30	27	42.3333	0.992085	1	NA	NA	1	0.382609	GGGCTATGCTAGTAGCAAGAACTTGCCAGCTTTATCCAAATGCAATAGCATCAACTCTTGTACATAAATTTTTCTTGGTATTTTCTAAATGGTATGTTTTTAGATTATATTACAA	14|96968719|96999033|PAPOLA,14|96968719|97033448|PAPOLA	NA
15	24929166	24929251	1	Ctrl5.fastq|27	85	-	27	3	0	26	43.7778	0.996753	1	NA	NA	0.984059	0.360465	AATGGCTCTCTCAGAAGTCCCAGGACAGGAATATCATCATCAGATGTGCCTTCCAGATAGGAAAATTGAGGCTCATAAAATCAAAG	NA	NA
15	44646356	44646877	4	Ctrl5.fastq|1,Cocn6.fastq|12,Ctrl2.fastq|4,Cocn3.fastq|1	521	+	18	5	436	436	35.6111	0.998336	0.600433	NA	NA	0.718598	0.364706	ACCACTTCATCCAACAACAGCAGGGACTCATTCTTCTCAAGCTGTCACAGAACACTCACCAAGATAGACCATAAAACGGGAATTG	15|44580908|44707959|CASC4,15|44580908|44695391|CASC4	NA
15	53180444	53180571	2	Ctrl2.fastq|1935,Cocn3.fastq|1024	127	+	2959	24	76	42	39.2616	0.998126	0.996094	NA	NA	0.987289	0.435115	AACAAGACAAGGATGTCCGCTCTTGCCACTTATATGAGATATAGTACTAAAAGTTATAGCTGGAGCAATTAGACAAGAAAAGGAAATAAAAGGCATCCAAATCAGAGGAGAAGAAATAAAATTATCTCCCC	NA	NA
15	56006437	56006532	2	Cocn6.fastq|2,Ctrl5.fastq|9	95	-	11	2	10	10	39.0909	0.990374	0.948611	NA	NA	0.973333	0.284211	TCTATGACAGGGTCTTGCTCTGTTGCCCAGGCAGGAGTGCAGTGGTGATACCATAGCTCAACTGCAGCCTGGAACCCCTGGAGTTAAAGTGATTC	15|55903738|56035177|PRTG	NA
15	58715287	58715384	2	Ctrl2.fastq|2,Cocn3.fastq|725	97	+	727	20	46	12	38.6025	0.998146	0.712074	NA	NA	0.987456	0.336634	CAAATTGATTGGATCGAAGGATGCAAAATACTTTTCCTGGGTGTGTCTGTGAGGGTATTGCCAAAGGAAATATTAGTAAAATTTGAGTCAATGGACTTTTT	15|58702774|58861073|LIPC,15|58702774|58855922|LIPC	PS2015
15	61913840	61913925	2	Cocn6.fastq|17,Ctrl5.fastq|71	85	+	88	3	12	0	40.1364	0.998128	1	NA	NA	0.988641	0.305882	ACAACCACAAACCCTGCTTTGCTGCTCAATTCCTTTTCATCTGGTCTTAAGAGAGTACAGCCACCACAAACGCAGCAAATTTAGT	NA	NA
15	76564502	76564579	1	Cocn6.fastq|12	77	-	12	5	0	4	38.5	0.997792	0.791615	NA	NA	0.984934	0.541176	TCTCTGTCAGTCAAAATAAGTCTCTGTCACTTCAGTGTATATCTCTGAATTTCTTTCTTTCTTTTTTTTTTTTTTATTATACTCT	15|76522844|76603810|ETFA,15|76508628|76603810|ETFA	NA
15	86699915	86700000	1	Cocn6.fastq|6	85	-	6	2	0	2	44	0.997992	0.990698	NA	NA	0.975904	0.367816	AGAATGAGTACAGATATGGGGAGTTAATAGGTGACTTTTTATTTCTAATTACCCCAAGAACTACTAAAATGCCTGATTTTTTTTCCT	15|86685241|87572283|AGBL1	NA
16	1109653	1109730	1	Cocn6.fastq|8	77	-	8	2	0	1	38.125	0.986992	0.77122	NA	NA	1	0.643678	TGTTATTATATTGTTTTTCATTTCTACTTTTATCTCTTTAGTCATTTTAAACTCATGTATAATCTTTTCTTTTTTTTTTTTTTTTAA	NA	NA
16	12006263	12006332	1	Ctrl5.fastq|88	69	-	88	3	4	1	38.1591	0.999009	1	NA	NA	0.985734	0.375	TACGGAACACTACAAAACAGAATGTTTCTCTTTAAAATTCAAGTTCCACAATACAATCTGCTAAGTTTTAGGGTACATGTGCAAGAGA	16|11961984|12010519|GSPT1,16|11961984|12009825|GSPT1	NA
16	17749803	17750047	2	Cocn4.fastq|23,Cocn3.fastq|28	244	+	51	3	164	199	33.451	0.99814	0.606113	NA	NA	0.290318	0.36	AAAAGATTTTTTTCTTTCTTTGAGACAGAGTCTCGCTCTGTCACCCAGGC	NA	NA
16	22707433	22707518	1	Cocn6.fastq|6	85	+	6	2	1	0	40	1	1	NA	NA	1	0.388235	AATAAAAAGTACTATGTGATAATTACTGATAGAAAAGCTCTTCATTTTTATAGGTTTATCTTACAACCATACAGCATCTGAAATT	NA	NA
16	25512612	25512796	2	Cocn6.fastq|7,Cocn4.fastq|4	184	+	11	2	99	99	41.3636	0.997861	1	NA	NA	0.93268	0.341176	GCAGCTTGGGCAATGGAGTGAAACCATGTCTAAAAAAAAGGGGCAGTGGGGGGGTATCAACTTACCTTGGGTGTAGCTAAAGTTG	NA	NA
16	58879225	58879343	2	Cocn6.fastq|5,Ctrl5.fastq|1	118	-	6	2	33	33	44	1	1	NA	NA	1	0.423729	TTCTTCTGGCTCTAATCTAATTTACTTGGAGTTCCCTGAAGATGCTATACTTTTCCTTGCTATTGTTTATGCTGTGCCCTAGAACCCTCTCTTCCCTTTGATTAACTTATGAACTCCT	NA	NA
16	60774974	60775276	2	Cocn6.fastq|4,Ctrl5.fastq|3	302	+	7	4	217	217	43.4286	1	1	NA	NA	0.575758	0.388235	CTATATTGAGCAAAATAAAACTGTAGATGTAAAGGCATGATATTCTGTTATTTAAAAATATATCATATGTTATTAATGCTTTGAG	NA	NA
16	62078747	62078857	1	Cocn6.fastq|147	110	-	147	9	43	25	39.7415	0.996468	0.673926	NA	NA	0.988069	0.414062	CTGCTGCCTTGTGAAGGACATGTTGATTTCCCCTTTCACGATGATTATAAGCTTCCTGAAGCCTCCCCAGCCATGCCAAGCTGTGAGTCAATTAAAGCTCTTTCCTCTATTTTTTTTTTTTTTTTTTT	NA	NA
16	69376836	69376921	2	Cocn4.fastq|33,Cocn3.fastq|3	85	-	36	2	1	0	40.1111	0.997386	1	NA	NA	0.988927	0.423529	AGTTACTTTAAGATCCTTAGAATATTTCTTTAAATATTTTATAGACAAAAAATTTAAAGACTATCTGTATTGCAAAATTAAACTA	16|69373414|69377013|NIP7	NA
16	72918080	72918165	1	Cocn6.fastq|55	85	+	55	2	35	0	44	0.997647	1	NA	NA	0.987059	0.329412	TAAAAAGTGATTCATCAAATGAGGCCAGTGAGTGTTGCAGTAAAGGCTGTCACCAAAACCACATTATCACTTGGCAAGCTGTGTG	16|72816785|73082274|ZFHX3,16|72816785|73092534|ZFHX3	NA
17	12563830	12564117	2	Cocn6.fastq|12,Ctrl5.fastq|1	287	-	13	5	203	217	43.5385	0.997274	0.825074	NA	NA	0.789394	0.264368	TTAAGGAGAATAGCAATGAGGGCCTGTGTTCCTTCTCTCATGGCTACAGTCACCTAGAGCTAGGTCATGGCTGCCCCCCTTGGATGA	NA	NA
17	13526209	13526294	1	Cocn6.fastq|72	85	-	72	4	2	25	44	0.988027	1	NA	NA	0.993333	0.348837	GCAAAATGGCTACTGAATGGTTCCGGGTAGAATGGTTCAGAAGCAAAAATCAAATATAGAGATTTGGTCATACTAAGTTTTAGGGT	NA	NA
17	18774221	18774306	1	Cocn4.fastq|13	85	-	13	2	1	0	38	0.988225	1	NA	NA	0.992157	0.305882	CCAAAGTGCTGGGATTACAGGTGTGAGACACCGCACCCAGCCCAACAACGATTCTTTAATCATCTAATATATGGCCTATATTCAC	17|18761491|18834580|PRPSAP2,17|18768781|18834580|PRPSAP2,17|18759662|18834580|PRPSAP2	NA
17	26655665	26655761	2	Ctrl1.fastq|17,Cocn3.fastq|8	96	-	25	17	67	11	35.52	0.999529	1	NA	NA	0.994205	0.381579	GAAATTTTCAGTTCATTTCTGAAAAATAAATTGGTCAATAAATTCATTTTGTTCTGCTTCTACTTTACACAAAGCTTCATATTCAACCCGATACCTTTCTAGCTGCGTCTTCTTTTCTGCTATCAGGGCCTGCAGCTGCTGCTGCTGGGCTT	17|26646120|26655711|TMEM97,17|26655352|26662495|IFT20	NA
17	26655670	26655761	2	Ctrl1.fastq|4,Cocn3.fastq|2	91	+	6	6	64	6	35.3333	0.997436	1	NA	NA	0.995122	0.389262	TTTCAGTTCATTTCTGAAAAATAAATTGGTCAATAAATTCATTTTGTTCTGCTTCTACTTTACACAAAGCTTCATATTCAACCCGATACCTTTCTAGCTGCGTCTTCTTTTCTGCTATCAGGGCCTGCAGCTGCTGCTGCTGGGCTTCT	17|26646120|26655711|TMEM97,17|26655352|26662495|IFT20	NA
17	29655853	29656014	2	Cocn6.fastq|26,Cocn4.fastq|1	161	-	27	4	76	76	44	0.999564	1	NA	NA	0.995294	0.372671	TTGGATGGGCTTCAGAAATTGTACATAAGATTTTGTGTATGCTTTGCTTCCTTTATCTCATAGGTGTCTGTGACACCTGTCCTGGGTTGAGGAAGTCCAATTCTTTATAAGTGTTGAAATACACAGGATAAAAGTTTTGTCAAAATTGTATAACTTAGAAT	17|29592246|29704695|NF1,17|29552100|29658922|NF1,17|29421944|29704695|NF1	NA
17	38824328	38824413	2	Cocn6.fastq|16,Ctrl5.fastq|29	85	-	45	3	4	0	44	0.991886	1	NA	NA	0.979832	0.317647	GAGTTGTTGGTACAATCATCTGAAGTTAAGATTCCTGCAGTTAAATATTGGCAAGTAGTTCATGCTGCAGCTATCACAACTCTGG	NA	NA
17	41226208	41226863	2	Ctrl1.fastq|2,Cocn4.fastq|4	655	+	6	6	605	570	31.3333	0.991561	0.884828	NA	NA	0.437714	0.376471	CTAAAGTGGGCTTAATTAAGTATAACAAAAGTGTCCATGATAGACTAGTACATCTAAAAGTTGGTTAACCAGAATATCTTTATGT	17|41196311|41277340|BRCA1,17|41196311|41277500|BRCA1,17|41196311|41322420|BRCA1,17|41215349|41256973|BRCA1,17|41196311|41276132|BRCA1,17|41196311|41277468|BRCA1,17|41215349|41277468|BRCA1	NA
17	41232879	41233393	1	Cocn4.fastq|6	514	-	6	6	435	429	43.3333	1	1	NA	NA	0.610333	0.360294	AGTTAACAGTGCGTCCCTGTCTCTACTTAAAAAAAAAATTAAAGAAAAGAAAAAATTATTTTTAAAAAGTTCATTTGAGTTTCAGTAGCTAGCTTCTTTATCCAAGAGCTACTGTTTCTTCCTGAACACAGATCGG	17|41196311|41277340|BRCA1,17|41196311|41277500|BRCA1,17|41196311|41322420|BRCA1,17|41215349|41256973|BRCA1,17|41196311|41276132|BRCA1,17|41196311|41277468|BRCA1,17|41215349|41277468|BRCA1	NA
17	51010788	51010873	1	Cocn6.fastq|20	85	+	20	3	2	3	44	0.997647	1	NA	NA	0.988235	0.329412	AACAACATCTACTTTGTTTAAGAATCTGGGCAGTCTTGGTGGAACCTGCTTGTTTCACATACTTCACATTGACTAGGGTGGCTGA	NA	NA
17	56080885	56081363	2	Ctrl1.fastq|15,Cocn3.fastq|6	478	+	21	19	406	393	35.1429	0.99406	0.929019	NA	NA	0.838057	0.349515	AAAACGGCAATAGCCAATTGGAAACCTACTTATTCTTCAACTCCAATTTTGTTTTCTTTAAATTTAGAAGTGACTTACTGATTTACTATTTAAACAAACCCCC	17|56078279|56084707|SRSF1	NA
17	56999416	56999501	1	Cocn6.fastq|12	85	+	12	3	2	0	44	0.9882	1	NA	NA	1	0.376471	GAAAAAAAAAGAGTGTATGGGTACAGATGCACATATTTTAGTATATATTTAGTATGATGAGAGCTTACGTGAGTTATAATTTCTA	17|56833231|57062534|PPM1E	NA
17	59512837	59513138	2	Cocn6.fastq|7,Cocn4.fastq|20	301	-	27	4	218	216	39.1111	0.991275	0.933873	NA	NA	0.395556	0.423529	GGTGCATAGAAATGCAACTGTATTTTATATGTTGATTTTTTATCCTGCAACTTTAATGAAGATGTGTATTAGTTCTAACAGTATT	NA	NA
17	62495796	62495978	2	Ctrl1.fastq|6,Cocn3.fastq|7	182	-	13	10	132	101	36.2308	0.988296	0.969945	NA	NA	0.995556	0.346847	TTTGAAATCACTGTACAGTTACTTTTGTGAAAACACTGCCTGCATTTTCTAGTACAAAAAAAACCTAAAAATTGTTTCAGGAATGTAGAGAAATATCCAACTTAAATAGCGAAAAAAGTGCACCATAATTACTGCTGCACTGCAGTCATTTCTGCATTTCCCATGTTTCTTAAATAACTATCTTGTCTGAAACAATTTTTAGGTTTTTTTTGTACTAGAAAA	17|62494373|62502484|DDX5,17|62494373|62501950|DDX5	NA
17	62495796	62496045	2	Ctrl1.fastq|19,Cocn3.fastq|14	249	+	33	21	164	167	33.6667	0.991648	0.978	NA	NA	0.998193	0.379447	TTGAAATCACTGTACAGTTACTTTTGTGAAAACACTGCCTGCATTTTCTAGTACAAAAAAAACCTAAAAATTGTTTCAGGAATGTAGAGAAATATCCAACTTAAATAGCGAAAAAAGTGCACCATAATTACTGCTGCACTGCAGTCATTTCTGCATTTCCCATGTTTCTTAAATAACTATCTTGTCTGATAACACACAATATAAAGAGCAATTATGAAAAACAGACATTTACATATACTTCTAAAGTCTTATT	17|62494373|62502484|DDX5,17|62494373|62501950|DDX5	NA
17	65326326	65326600	1	Ctrl5.fastq|34	274	-	34	5	203	189	37.5	0.999166	0.748119	NA	NA	1	0.341176	TAGCTCCTATAATTCCCATGTGTTGTGGGAGAATCCTGGTGAGAATCATGGGGGCAGGTCTTTCCCGTGCTGTTCTTGTGATAGT	NA	NA
17	66805989	66806074	1	Cocn6.fastq|11	85	-	11	2	0	3	44	0.997861	1	NA	NA	0.967059	0.364706	TTTATTGGAGGTAAATAATTTCCGTATCATTTAATCTCTGCATTTTACAATATGCATCCACAAAAATACAAATGGATAATGTTCA	NA	NA
17	75482617	75482702	1	Ctrl5.fastq|23	85	+	23	2	8	0	43.8261	0.998465	1	NA	NA	0.989916	0.435294	GCGTGTTATATGTGATTTGTTTGTGTGTGTTGTGAGAGTTGTGTGTGAGGTATGTGTAAGAGGTATGTTTGAGGTGAGTTGTGTG	17|75471324|75496678|SEPT9,17|75450074|75496678|SEPT9,17|75283972|75496678|SEPT9,17|75447325|75496678|SEPT9,17|75401158|75496678|SEPT9,17|75372164|75496678|SEPT9,17|75369271|75496678|SEPT9,17|75446612|75496678|SEPT9,17|75277491|75496678|SEPT9,17|75315596|75496678|SEPT9	NA
17	78513536	78513626	2	Cocn6.fastq|10,Ctrl5.fastq|4	90	-	14	3	5	5	44	0.99916	1	NA	NA	0.994118	0.444444	CATATTTGCCCCCCACACTCAGGTTTTTATATTTGTTCTCTTGCTCACTTTGCTGTATCTTTAATTCCATTTGTCGAACAGTCTAAGTTT	NA	NA
18	827560	827646	1	Cocn4.fastq|16	86	-	16	7	4	35	39.0625	0.983544	0.830769	NA	NA	0.938922	0.458824	TCTCTCTCTCTGTCTCCCTCTTTTTTTTTTTTTTTGACTCGTTTTTTCACCCAGGCTTGAGTGCAGTTGCCTGACCTCACTGCAA	NA	NA
18	6561583	6561661	1	Cocn6.fastq|16	78	-	16	2	2	0	39	0.987158	1	NA	NA	1	0.329412	GTAGGATTAGCTCAGGCCGCTGCGGTGGGGCTGAGCCCACAGATAAGGATTATGTCAGCTTGGCTTCTAAGTTTTAGGGTACATG	NA	NA
18	11240856	11240923	1	Cocn6.fastq|36	67	-	36	2	1	0	37.1389	0.998756	1	NA	NA	0.992941	0.411111	AAAAATTATGCAAAGCTGATGAAAAATCAACAACCTAAATAAATCAGCAAATTGAAAGATCAGATTTTTTTTTTTTTTTTTTTTTATATT	NA	NA
18	12493645	12494073	3	Cocn6.fastq|21,Cocn4.fastq|54,Ctrl5.fastq|39	428	-	114	8	343	376	38.2982	0.998133	0.842085	NA	NA	0.914986	0.32381	TCCACCCTCCTCAGTCTCCCAAAGTGCTGGGATTACAGGCATGAGCCGCTGCACCTGGCTACACTTTGAATGTCTAAGCTCAAGGAAGGTCCTTCTGCCTGAGCC	18|12446510|12657912|SPIRE1,18|12446510|12656731|SPIRE1,18|12446510|12636339|SPIRE1	NA
18	25859889	25860067	2	Cocn6.fastq|1,Ctrl5.fastq|27	178	+	28	3	93	93	35.8214	0.99916	0.726131	NA	NA	0.773312	0.384146	CACACAATAGATGAACACATATTTTGTATGCTATATGTATTATATGCTGTATTCTTACAATAAACTAAACTATAGAAAAGAAAATCATGAGGAAGAGGGAATATATTTACTACTCATTAAGTGGAAGAGGATCATCATAAAGGTCTTCATCCTTGTCATCTTCA	NA	NA
18	30181528	30181689	2	Cocn6.fastq|9,Ctrl5.fastq|1	161	-	10	2	76	76	36.9	0.998824	0.869919	NA	NA	0.992157	0.47205	TCTTTCCTTTGTTGTGCAGAAATTTTTTAACTTGATGTGATCCCATGTGTCCACGTTTGCCTTGGTTGCCTGTGCTTATAGAGTATTACTCAAGAAATCTTTGCCCAGACCAACATCCTGGAGAGTTTTTCCAAAGTTTTTTTTTTTTTTTTTTTTTTTTT	NA	NA
18	47915643	47915774	2	Cocn6.fastq|143,Ctrl5.fastq|6	131	-	149	30	72	66	41.2685	0.996434	0.983586	NA	NA	0.983657	0.517241	ACCTGGCTCTTTCACAACTCCAAGACTAGTGATGACGTTGACATTGCTCTTTAGTCTTTTTCTGGGGGGGAGAGGGTCATTTTGTCATTTCCTTTACCTTTCTTTTTTTTTTTTTTTTTTTTTTTTTTTTTTATACTCTAAGTTT	18|47901391|47920538|SKA1	NA
18	56786049	56786130	1	Cocn6.fastq|16	81	-	16	5	0	5	38.375	0.995261	0.588874	NA	NA	0.980885	0.488372	GTGCCCTGCCACCCCCACACCCTCAACCTTCTGAAGCAATGATAGTTTTCTTTTTTTTTCTTTTTTCTTTTTTTTTTTATTATACT	NA	NA
18	59572903	59573169	2	Cocn6.fastq|10,Ctrl5.fastq|1	266	-	11	2	181	181	40.0909	1	0.905881	NA	NA	0.583333	0.341176	ACCAATATGCTTTGATTTTCCACAGTAAGACCAGTTTTTAGACATCGTATTATTAGAAATAACCTCAGATTCACTGCTATACAGA	NA	NA
18	59573588	59573685	2	Cocn6.fastq|2,Ctrl5.fastq|6	97	-	8	2	12	12	43	1	1	NA	NA	1	0.463918	TATCTCATATAAGTGTACTCATAACAATATTTTTCTTTTATGTGTGGTTCATTTTTTTCCTCTAATGCTTTCAAGATTCATTCATGCCTTAGCACAT	NA	NA
18	60245617	60245777	2	Ctrl1.fastq|5,Cocn3.fastq|1	160	-	6	5	75	75	44	0.992157	1	NA	NA	1	0.43125	ATGGAGCTTATTTTATGATTTCAAATACTGTACTGTACATAGGAGGTATGTTACCTTCTCCTTATTTGTATGTTTACCATATACTTTGATATTTGAAATGTTATGTACTGGAAAGGCCACTTATATTTCTAGAACAGATTGGATTTTATGCAATCTTTTT	18|60190657|60253962|ZCCHC2,18|60227585|60245818|ZCCHC2,18|60190657|60245818|ZCCHC2	NA
18	60245625	60245774	2	Ctrl1.fastq|4,Cocn3.fastq|2	149	+	6	6	64	64	44	0.994118	1	NA	NA	1	0.42953	TATTTTATGATTTCAAATACTGTACTGTACATAGGAGGTATGTTACCTTCTCCTTATTTGTATGTTTACCATATACTTTGATATTTGAAATGTTATGTACTGGAAAGGCCACTTATATTTCTAGAACAGATTGGATTTTATGCAATCTT	18|60190657|60253962|ZCCHC2,18|60227585|60245818|ZCCHC2,18|60190657|60245818|ZCCHC2	NA
18	61526644	61526818	2	Cocn6.fastq|18,Ctrl5.fastq|5	174	-	23	2	89	89	37	0.999488	0.845905	NA	NA	0.749733	0.352941	TTGAGTTATCCCAAACAGCTATTTCGGATTCTCTGTCTGAAAGGTCACATAGCTCTGTTTCTCCAGGATTGCTCCCTGGTGCCTT	NA	NA
18	63443641	63443726	1	Cocn6.fastq|14	85	+	14	2	20	0	39.1429	0.998061	1	NA	NA	0.9819	0.411765	AGAGAGAGAGGGAAGAGAGAGAAAGAGAGAGGGAGAGAGGATTGTTCTATTCTCAAATACTTTTCAAATCCTGAAAGCTAATGAA	18|63418156|63531361|CDH7,18|63417487|63548175|CDH7,18|63418156|63548175|CDH7	NA
19	7255471	7255538	1	Cocn6.fastq|6	67	-	6	3	0	11	32.1667	0.986302	0.992647	NA	NA	0.910539	0.5	CCATTTCATCCACCCGAATACCCTTCCCTCTCACCCTGTCTTTTCTTTTTTTTTTTTTTTTTGTCTAAGTTTTAGG	19|7112265|7294011|INSR,19|7151994|7294011|INSR	NA
19	8553784	8553993	2	Ctrl1.fastq|35,Cocn3.fastq|31	209	-	66	27	126	153	34.9848	0.991917	0.978571	NA	NA	0.693146	0.477273	TTTTTCTTGTTAACCATTTTAATTTGTTGGCTGGATGTATAAAGATGTTTAAAAAATTCAGTTGCTTTTTTGGGGTAATTTGAATTAA	19|8552185|8553994|DKFZp547H118,19|8509802|8553996|HNRNPM,19|8528476|8553996|HNRNPM	NA
19	46713336	46713421	1	Cocn6.fastq|15	85	+	15	2	27	0	44	0.998066	1	NA	NA	0.980663	0.294118	GGTCACTGGAAGGACTTGTTCCCTTCTTGTTGATGATCAGAAACCTTAGCAGGAACTAATTCTCAAGTGTCTGCCTTAACAGAAA	19|46713418|46718094|DKFZp434J0226,19|46706682|46715832|DKFZp434J0226	NA
20	6986929	6987138	2	Cocn6.fastq|6,Ctrl5.fastq|4	209	+	10	3	124	127	38.1	0.991492	0.917577	NA	NA	0.916667	0.482759	CCTAAAACTTAGGCAACAAGCAAAAATGGACAAATGAGATTACATCAAACTAAAAAGCTTCTCCACAGCAAAGGAAATAATAGAGTG	NA	NA
20	7091425	7091514	1	Ctrl5.fastq|7	89	+	7	2	4	4	39.1429	1	0.643233	NA	NA	1	0.337079	AAAAAACTTCAAAGATAAGCCTGTAATGCCATAAAATAGATTTTTAGGGCTGGGGGTGGTGGCTTACACCTGTAATCCCAACACTTAGG	NA	NA
20	12778900	12779046	2	Cocn6.fastq|19,Ctrl5.fastq|1	146	+	20	2	61	61	44	0.998235	1	NA	NA	0.989916	0.30137	AAACAGGGCAAGATATTGATTGGACCCTCAGTAATCACTCCACGAAAGGATATAATCCACTGGCCACTGCCTTCCCTTCCTCTAGGTAGCATTCACAGGTAGATGAATTACAATAGGTAGAAGGCGTTTTCTCCTTGAGTCTACAA	NA	NA
20	19852359	19852444	1	Ctrl5.fastq|11	85	-	11	2	0	3	44	0.997822	1	NA	NA	0.982353	0.294118	CTCTACTCTGAAGGAGGTAGAACCAATGTACGCATCGCGGCTTCTCTAAGGAATCATAGGCAGGAACTCTGCCTAACAGGGACTA	NA	NA
20	20943870	20943955	2	Cocn6.fastq|6,Ctrl5.fastq|7	85	-	13	2	0	6	44	0.998121	1	NA	NA	0.987789	0.317647	TTAAAATGCTGTTTCTGACAACATTACCACATACTAGAAATTGAAACTTCATCTCCCAGCCTGTCATTCACACTCAGAAGCGGCC	NA	NA
20	23414288	23414411	2	Cocn6.fastq|5,Ctrl5.fastq|2	123	-	7	4	85	38	31.5714	0.991597	0.967742	NA	NA	0.457599	0.364706	TCCACCTGCCTTGGCCTTGGGCCACCACTCCCAGCCTTGTTCTAGCTCTTATATTGTTAATGTGTCCTTCTTCACAGCCTGTTTA	NA	NA
20	23421106	23421191	1	Cocn6.fastq|8	85	-	8	2	0	3	44	1	1	NA	NA	0.988235	0.294118	TTCGAAGTCAGATGCAGGTTTGTACCTTGCTCTCCCAAGACATCAGCAGGCCCTGTTCTTGCCAGTTCAGACATGTGAGGATTCT	20|23420321|23425567|CSTL1,20|23420780|23425567|CSTL1	NA
20	30477186	30477255	1	Ctrl5.fastq|26	69	-	26	7	0	12	37.3462	0.992241	0.683856	NA	NA	0.963865	0.45679	CTGAGTAGCTGGGACTACAGGCTCATGCCAGTGCACCTGGCTAATTTTTTTTTTTTTTTTTTTTTAGACTTTAAGTTTTAG	20|30458504|30530858|TTLL9,20|30467629|30530858|TTLL9,20|30458504|30532764|TTLL9,20|30467629|30532764|TTLL9,20|30467629|30532763|TTLL9,20|30458513|30532764|TTLL9	NA
20	47549005	47549090	2	Ctrl1.fastq|6,Ctrl2.fastq|3	85	-	9	2	0	9	44	0.995769	1	NA	NA	0.978715	0.302326	TGCCAACCTGCCCTGTTGTCAGAGGTCTGCTTAGGCGGAGACAGGTGAAAAGGGGACGCTAGTACAATCTAAGTTTTAGGGTACAT	20|47538274|47653230|ARFGEF2	NA
20	56824786	56824849	6	Ctrl2.fastq|190,Ctrl5.fastq|4,Ctrl1.fastq|346,Cocn4.fastq|3,Cocn3.fastq|131,Cocn6.fastq|29	63	+	703	34	15	16	31.1935	0.982368	0.733736	NA	NA	0.976978	0.876712	AAAAAAAAAAAAAAAAAAAAAAAAAAAAAAAAAAAAAAAAAAAAAAAAAAAAAAAAAATAAACCATGTTTAGA	20|56807743|56884495|PPP4R1L,20|56820838|56884495|PPP4R1L	NA
21	19740850	19740935	2	Cocn6.fastq|152,Ctrl5.fastq|19	85	-	171	3	0	25	44	0.998045	1	NA	NA	0.964254	0.287356	GGCAAGTAAGGAGCAGGCATCCTGAATGCCTAGAGCACAACCCTTTGCCATCTTTCTTGCGCCGTGATATAGGTGATAAATAAACGC	21|19641432|19775970|TMPRSS15	NA
21	21570641	21570726	2	Ctrl1.fastq|8,Cocn4.fastq|1	85	-	9	2	0	7	36.6667	0.99204	0.705833	NA	NA	0.962724	0.388235	AGCAGAGATTGTGCCACTGTACTCCAGCCTGGGCGATAGATCAAGACTCCATCTCAAAAAATAATAATAATAGATGCAGAGAAAT	NA	NA
21	31200227	31200316	1	Cocn6.fastq|18	89	+	18	8	33	6	39.7778	0.998103	0.73042	NA	NA	0.990245	0.404494	AGAGGCTTGAATTGGCTGGGCCACTGAGTTTTTTGAGCTCATGTCTTTCTATAATATAGTTAGGATCTCTCTCTCTCTCTCTCTCTCTC	21|30953744|31312282|GRIK1,21|30971114|31312282|GRIK1,21|30909253|31312282|GRIK1,21|30925865|31312282|GRIK1	NA
21	32216129	32216211	2	Cocn6.fastq|8,Ctrl5.fastq|2	82	-	10	3	0	3	38.9	1	0.921486	NA	NA	0.979832	0.294118	CCGAAGCAGGAAGACTGCTTGAGGCCAGCAGCTCGAGGTTACAGTGAGCTATGACCGCACCACTGTACTCCAGCCTGGGAGATAA	NA	NA
21	33033386	33033471	1	Ctrl5.fastq|8	85	+	8	2	0	1	44	0.998512	1	NA	NA	0.97619	0.313953	CAACTGGTGGAAAATTTTCTCTTGCACTCGGCTTAAAAATCATGAGGGAATATTTGCTATACGAATGAGATTCAGTCTTTAAAGCG	21|33032021|33041243|SOD1,21|33031934|33041243|SOD1,21|33031978|33041243|SOD1	NA
22	19213992	19214198	2	Cocn6.fastq|7,Ctrl5.fastq|2	206	-	9	2	121	122	44	0.997354	1	NA	NA	0.375	0.341176	TATAGCCTGGCAACCAGAACTCACAGGCCCCTGTCCACATCCATACCTCTGTGGTGGCAGCAGTGCTTGTGGGTCCCAAGATCCC	22|19166986|19279239|CLTCL1,22|19168243|19279239|CLTCL1,22|19167711|19279239|CLTCL1	NA
22	29004671	29004829	1	Cocn6.fastq|14	158	+	14	2	73	73	44	0.994958	1	NA	NA	0.988235	0.335443	GAAGGCTAAGAGTTGTAATCTACCAGAGTGCTGAAGGTGTGCCCAAACACACACAGGGAACTGTTTGGCAAAGGCTGAGAAACTTAGTAGTTCAAGGCATTTAAGGAATCTCTATCAAGCTGAGGACTACGCTACCTGAGCAGACTTCAATAGATACA	22|28374001|29075853|TTC28	NA
X	8219874	8219954	1	Cocn6.fastq|49	80	-	49	2	0	27	44	0.98737	1	NA	NA	0.981132	0.411765	ACTATTCCTTCTTCTGAAATCTCCCCTTTCTTCTTCTCCAAGTTTAGCTGTATCCGTCCATCTGGTCTAAGTTTTAGGGTACATG	NA	NA
X	9022438	9022523	2	Cocn6.fastq|7,Ctrl5.fastq|23	85	-	30	3	0	15	38.1	0.999524	0.844853	NA	NA	0.992857	0.364706	CCAAAGTGCTGGGATTATAGGCGTGAGCCACTGCACCCAGCCTGATTTTGGCCATTTTTTAAAGTTTTTTTGGTGAGGAATTTTT	X|8993036|9132647|FAM9B	NA
X	17077374	17077439	1	Cocn6.fastq|6	65	-	6	3	0	2	38	0.997436	1	NA	NA	0.988732	0.418605	CACCCGCCTCGGCCTCCGAAAGTGCTGGACAACACGCCCGGCCTAGTGTTTTTTTTTTTTTTTTTTTTTTTTATTATACTCTAAGT	X|16996666|17171403|REPS2,X|16964813|17171403|REPS2	NA
X	20902972	20903057	1	Ctrl5.fastq|8	85	-	8	2	2	0	44	1	1	NA	NA	1	0.364706	TGGGTTTTAGTGAGTCTGGTGTTGGGGTTTGTGACAAATCCAGTGCTCATTTCCTTCTCCCAAGCAAAGCTATCTCTTTCCATAC	NA	NA
X	26330719	26330804	1	Cocn6.fastq|14	85	+	14	2	9	0	40.2143	0.998319	1	NA	NA	0.990588	0.411765	GAAAACGTAAATTAACACAAAATTTTGTACACAAATGTTCATGGCAGCCTTATTTGTGATAACCCCAAATTGAAAACAGCCCAGA	NA	NA
X	30078371	30078456	1	Ctrl5.fastq|8	85	-	8	2	3	0	44	0.995588	1	NA	NA	0.976471	0.411765	TATGTGGTGAGCCTGGGATACCTTATAAAATAAGAACAAGTTTAGGAGAAGAGGAGAGAGAATAAAGAAGTTAAAGTTTATGCTA	NA	NA
X	30949988	30950261	2	Cocn6.fastq|1,Ctrl5.fastq|8	273	+	9	2	188	188	43.5556	0.998693	1	NA	NA	0.761388	0.317647	CCTGACTGGGTTCACTTCTATGTTTGGGGCCTTGGCTGGGATGATTGGGACAGCTAGATCATCTTGGCACATGGCTTCATAAACT	X|30845558|30993201|TAB3	NA
X	33792291	33792371	1	Ctrl5.fastq|8	80	-	8	2	0	2	44	0.98746	1	NA	NA	1	0.482353	ATCTGTTGGTAATTTCCTCTGCAATGCAGAAGCTTTTAGTTTAATGATATCCCAATTGTTTATTTTGCTTTTTTTGCCTAAGTTT	NA	NA
X	39682905	39682990	1	Ctrl5.fastq|6	85	-	6	2	4	0	44	1	1	NA	NA	0.976471	0.329412	CCCCACTTGATGCCAAGTTGCATCACCATTCAAGCTACCCAGCTGACACTGAGTGAAGCACAAATTATCCCTGCTGAGTACAGCC	NA	NA
X	43451296	43451423	2	Cocn6.fastq|83,Ctrl5.fastq|20	127	-	103	15	67	72	33.466	0.990814	0.806111	NA	NA	0.973889	0.477778	ACTCACTTTTGACCTTATCAAACAGGTGCTCCCTTTTAATTTTTGTTCTGTGTGTGTGTGTGTGTGTGTGTGTGTGTGTGTGTGGTTTTA	NA	NA
X	54144012	54144179	3	Ctrl1.fastq|28,Cocn4.fastq|1,Cocn3.fastq|1	167	-	30	10	109	109	37.1667	0.997952	0.756558	NA	NA	0.977712	0.336207	CCCAGCTACTCTGGAGGCAGAGGCAGGAGAATCGCTTGAACCTGGGAGGCGGAGATTGCAGTGAGCCAAGATCAAGTCACCGCACTGCAGCCTGGGCGACAGAGCGAGACTGTTTT	X|54094756|54209714|FAM120C	NA
X	65625634	65625721	1	Ctrl5.fastq|23	87	+	23	2	2	2	39.913	0.998465	1	NA	NA	0.989916	0.528736	TATAGCTATAAATGCTTACATTTAAAAGAATAAAGACCTCAAATCAACAACTTAACATTACACTTTGATAAAATAAAAAAGAACAAA	NA	NA
X	77308804	77309005	2	Cocn6.fastq|27,Ctrl5.fastq|33	201	+	60	17	116	170	32.2	0.995143	0.602832	NA	NA	0.95465	0.75	AAAAAAAAAAGAAAAGGAAAAAAAAAAAAAAGAAAGAACTAGAGAAGCAAGAGCAA	NA	NA
X	80315468	80315865	2	Cocn4.fastq|3354,Ctrl5.fastq|259	397	-	3613	74	353	312	35.6349	0.997411	0.791733	NA	NA	0.637774	0.317647	GCCACTCTAGTACACTTGCCAGTTAGTGAATCAAATGGATTACCTGATGCATACAATTGTGTGGGAAATGATTGTTTTGATAGAA	NA	PS2015
X	100207607	100207692	1	Cocn6.fastq|17	85	-	17	2	0	8	39.8824	1	1	NA	NA	1	0.529412	TCAACACACATTAAAAACAAAACAAAACAAAAAAAACCCTACTGATACACACAACAAATTAGATGGATCTAAAGGGAATTATGTT	NA	NA
X	105719689	105719858	3	Ctrl1.fastq|2,Ctrl2.fastq|6,Cocn3.fastq|9	169	+	17	2	84	84	37	0.997924	0.947255	NA	NA	0.870945	0.4	TGTGTTAGTGTTTTCCCTGAACCGCAATCACTCATATTGGCTCAAAATAAACCTCTTTAAAATATTTTACAGAGTTTGGTTTTTC	NA	NA
X	120396413	120396607	2	Cocn6.fastq|1,Ctrl5.fastq|5	194	-	6	4	109	109	43.3333	0.996078	1	NA	NA	0.802936	0.347368	TTGAATAATTTTGCATCCTCCTATTTACAAGTATAATACTAATTACTAGGGGCACAGAGATGAGTAAAGCTCACATCTTTTCCTTAAGAATTGCT	NA	NA
X	125857678	125858305	1	Cocn4.fastq|34189	627	+	34189	191	555	573	31.916	0.997267	0.834475	NA	NA	0.954295	0.323944	AAAAAAAAAAAAAATTAGCTGGGCGTGATGGCGAAAGCCTGTACTCCCAGCTACTCCGGAGGCTGAGGCAGGAGAGCGGCGTGAACCCGGGAAGCGGAGCGTGCAGTGAGCCGAGAGCTCACCATTCCACTGCAGCCTGGAT	NA	PS2015
X	136245672	136245757	1	Ctrl5.fastq|13	85	-	13	2	2	0	40.5385	0.993665	1	NA	NA	0.978767	0.352941	GGCGCAACACGAGCAGTGACAGGCCATCTCTGCCAAGCCTTGCCCAAATTCCAGGAACATAAAAAACAAATGATCATGTTATTTA	NA	NA
X	141575224	141575309	1	Cocn6.fastq|8	85	-	8	3	4	3	44	1	1	NA	NA	0.984314	0.4	AGAATGCTCTTCAATTCACTTTGTTTATGGATCACCAATGTCATTGTGACCTAAAGTCTCTCTAATGACCTAGATTTGTTTCTCT	NA	NA
X	151536816	151537045	1	Cocn6.fastq|7	229	-	7	2	144	144	39	0.998319	0.960435	NA	NA	0.266112	0.411765	ATCACCTTTTTTAGATTAATCCACATGTAAGTGGCATCATGAGGTATCTGTCTTTCTCTGTATGCCTTATTTCACTTAACATAAT	X|151335633|151619831|GABRA3	NA
X	153287083	153287431	2	Ctrl1.fastq|4,Cocn3.fastq|2	348	+	6	5	264	265	42.5	0.988095	1	NA	NA	0.367898	0.423529	AAAAGGTGCAAACGCATCACTTAGAAAGGCATGCTGAGTATTCTTTGCTTTCACATGTATTAAAAAACTTACAAAAATAAAATGA	X|153287263|153363188|MECP2	NA
X	154929480	154929594	4	Ctrl5.fastq|1,Ctrl1.fastq|12,Ctrl2.fastq|23,Cocn3.fastq|58	114	-	94	5	29	32	44	0.996883	1	NA	NA	0.960945	0.458824	TAACTCTTAATCAGAACAACAGAGGCCACACCCCAAACTACCATCAAGCTAAAAAGCCTAAATAGTAAATAACAACAGAATTCTG	NA	NA
Y	9786862	9787335	2	Cocn6.fastq|20,Ctrl5.fastq|10	473	-	30	5	388	388	31	0.997647	0.943038	NA	NA	0.763198	0.302083	CTCGCAGGGATGGTATATCCGGGTTTCTAAGCTTTTTAGCTGGGTACGCCACTAGCCTCGACTTTTCCTTCAGCTCATGGTGACAGAAGGTCGTGC	NA	NA
